# Supplementary material for: Crystal structure of poly[{μ3-(E)-3-[3-(carboxyl­atometh­oxy)phen­yl]acrylato-κ3 O,O′:O′′:O′′′}[μ2-3-(pyridin-4-yl)-1H-pyrazole-κ2 N:N′]cobalt(II)]
Source: Acta Crystallogr E Crystallogr Commun. 2016 Sep 9;72(Pt 10):1425–8. doi: 10.1107/S205698901601402X (PMC5050769; doi:10.1107/S205698901601402X)
Supplement: Supplementary file 1 [file e-72-01425-sup1.cif]

##############################################################################
#                                                                            #
# This CIF contains the data in a paper accepted for publication in          #
# Acta Crystallographica Section E. It conforms to the requirements of       #
# Notes for Authors for Acta Crystallographica Section E, and has been       #
# peer reviewed under the auspices of the IUCr Commission on Journals.       #
#                                                                            #
# Full details of the Crystallographic Information File format               #
# are given in the paper "The Crystallographic Information File (CIF):       #
# a New Standard Archive File for Crystallography" by S. R. Hall, F. H.      #
# Allen and I. D. Brown [Acta Cryst. (1991), A47, 655-685].                  #
#                                                                            #
# The current version of the core CIF dictionary is obtainable from          #
# ftp://ftp.iucr.org/pub/cif_core.dic.                                       #
#                                                                            #
# Software is freely available for graphical display of the structure(s)     #
# in this CIF. For information consult the CIF software page                 #
# http://www.iucr.org/resources/cif/software.                                #
#                                                                            #
# This file may be used for bona fide research purposes within the           #
# scientific community so long as proper attribution is given to the journal # 
# article from which it was obtained.                                        #
#                                                                            #
##############################################################################
data_I
_database_code_depnum_ccdc_archive 'CCDC 1502210'
_audit_creation_method     'SHELXL-2014/7'
_journal_date_recd_electronic     2016-08-14
_journal_date_accepted     2016-09-02
_journal_name_full     'Acta Crystallographica, Section E'
_journal_year     2016
_journal_volume     72
_journal_issue     10
_journal_page_first     1425
_journal_page_last     1428
_journal_paper_category     GM
_journal_paper_doi     10.1107/S205698901601402X
_journal_coeditor_code     PK2590
_publ_contact_author_name     'Yi-Hang Wen'
_publ_contact_author_address
;
Zhejiang Key Laboratory for Reactive Chemistry on Solid Surfaces,
Institute of Physical Chemistry,
Zhejiang Normal University,
Jinhua, Zhejiang, 321004,
People's Republic of China
;
_publ_contact_author_email     wyh@zjnu.edu.cn
_publ_contact_author_fax     ?
_publ_contact_author_phone     ?
_publ_section_title
;\
Crystal structure of
poly[{\m~3~-(<i>E</i>)-3-[3-(carboxylatomethoxy)phenyl]acrylato-\
\k^3^<i>O</i>,<i>O</i>':<i>O</i>'':<i>O</i>'''}[\m~2~-3-(pyridin-4-yl)-\
1<i>H</i>-pyrazole-\k^2^<i>N</i>:<i>N</i>']cobalt(II)]
;
_publ_section_title_footnote     .
loop_
    _publ_author_name
    _publ_author_footnote
    _publ_author_address
    'Zhao, Can' .
;
Zhejiang Key Laboratory for Reactive Chemistry on Solid Surfaces,
Institute of Physical Chemistry,
Zhejiang Normal University,
Jinhua, Zhejiang 321004,
People's Republic of China
;
    'Li, Xiao-Zong' .
;
Zhejiang Key Laboratory for Reactive Chemistry on Solid Surfaces,
Institute of Physical Chemistry,
Zhejiang Normal University,
Jinhua, Zhejiang 321004,
People's Republic of China
;
    'Kang, Hong-Lan' .
;
Zhejiang Key Laboratory for Reactive Chemistry on Solid Surfaces,
Institute of Physical Chemistry,
Zhejiang Normal University,
Jinhua, Zhejiang 321004,
People's Republic of China
;
    'Wen, Yi-Hang' .
;
Zhejiang Key Laboratory for Reactive Chemistry on Solid Surfaces,
Institute of Physical Chemistry,
Zhejiang Normal University,
Jinhua, Zhejiang 321004,
People's Republic of China
;
_publ_section_synopsis
;
A two-dimensional polymeric structure based on
(<i>E</i>)-3-(3-(carboxymethoxy)phenyl)acrylic acid (H~2~<i>L</i>) and
3-(pyridin-4-yl)pyrazole (pp) ligands, has been successfully synthesized under
solvothermal conditions. In the crystal, helical chains formed by pp and
<i>L</i> ligands connected to the Co metal, propagate parallel to the <i>a</i>
axis.
;
_chemical_name_systematic
;\
Poly[{\m~3~-(<i>E</i>)-3-[3-(carboxylatomethoxy)phenyl]acrylato-\
\k^3^<i>O</i>,<i>O</i>':<i>O</i>'':<i>O</i>'''}[\m~2~-3-(pyridin-4-\
yl)-1<i>H</i>-pyrazole-\k^2^<i>N</i>:<i>N</i>']cobalt(II)]
;
_chemical_name_common     ?
_chemical_formula_moiety     'C19 H15 Co N3 O5'
_chemical_formula_sum     'C19 H15 Co N3 O5'
_chemical_formula_iupac     '[Co (C11 H8 O5) (C8 H7 N3)]'
_chemical_formula_weight     424.27
_chemical_melting_point     ?
_shelx_space_group_comment
;
The symmetry employed for this shelxl refinement is uniquely defined
by the following loop, which should always be used as a source of
symmetry information in preference to the above space-group names.
They are only intended as comments.
;
_space_group_crystal_system     orthorhombic
_space_group_name_H-M_alt     'F d d 2'
_space_group_name_Hall     'F 2 -2d'
loop_
    _space_group_symop_operation_xyz
    'x, y, z'
    '-x, -y, z'
    'x+1/4, -y+1/4, z+1/4'
    '-x+1/4, y+1/4, z+1/4'
    'x, y+1/2, z+1/2'
    '-x, -y+1/2, z+1/2'
    'x+1/4, -y+3/4, z+3/4'
    '-x+1/4, y+3/4, z+3/4'
    'x+1/2, y, z+1/2'
    '-x+1/2, -y, z+1/2'
    'x+3/4, -y+1/4, z+3/4'
    '-x+3/4, y+1/4, z+3/4'
    'x+1/2, y+1/2, z'
    '-x+1/2, -y+1/2, z'
    'x+3/4, -y+3/4, z+1/4'
    '-x+3/4, y+3/4, z+1/4'
_cell_length_a     35.4631(11)
_cell_length_b     40.2873(12)
_cell_length_c     4.84230(10)
_cell_angle_alpha     90
_cell_angle_beta     90
_cell_angle_gamma     90
_cell_volume     6918.3(3)
_cell_formula_units_Z     16
_cell_measurement_reflns_used     4631
_cell_measurement_theta_min     1.53
_cell_measurement_theta_max     27.55
_cell_measurement_temperature     296(2)
_exptl_crystal_description     block
_exptl_crystal_colour     red
_exptl_crystal_size_max     .24
_exptl_crystal_size_mid     .12
_exptl_crystal_size_min     .06
_exptl_crystal_density_diffrn     1.629
_exptl_crystal_density_meas     ?
_exptl_crystal_density_method     'not measured'
_exptl_crystal_F_000     3472
_exptl_absorpt_coefficient_mu     1.031
_exptl_absorpt_correction_type     multi-scan
_exptl_absorpt_process_details
;
(SADABS; Bruker, 2014)
;
_shelx_estimated_absorpt_T_min     ?
_shelx_estimated_absorpt_T_max     ?
_exptl_absorpt_correction_T_min     .861
_exptl_absorpt_correction_T_max     .943
_diffrn_ambient_temperature     296(2)
_diffrn_radiation_type     MoK\a
_diffrn_radiation_wavelength     0.71073
_diffrn_measurement_device_type     'Bruker APEXII CCD'
_diffrn_measurement_method     '\w and \f scans'
_diffrn_detector_area_resol_mean     ?
_diffrn_reflns_number     15248
_diffrn_reflns_av_R_equivalents     0.0361
_diffrn_reflns_theta_min     1.530
_diffrn_reflns_theta_max     27.552
_diffrn_reflns_theta_full     25.242
_diffrn_measured_fraction_theta_max     0.998
_diffrn_measured_fraction_theta_full     1.000
_diffrn_reflns_limit_h_min     -46
_diffrn_reflns_limit_h_max     40
_diffrn_reflns_limit_k_min     -48
_diffrn_reflns_limit_k_max     52
_diffrn_reflns_limit_l_min     -6
_diffrn_reflns_limit_l_max     6
_diffrn_standards_number     none
_diffrn_standards_interval_count     none
_diffrn_standards_interval_time     none
_diffrn_standards_decay_%     0
_refine_special_details     ?
_reflns_number_total     3915
_reflns_number_gt     3425
_reflns_threshold_expression     'I > 2\s(I)'
_refine_ls_structure_factor_coef     Fsqd
_refine_ls_matrix_type     full
_refine_ls_R_factor_gt     0.0293
_refine_ls_wR_factor_gt     0.0585
_refine_ls_wR_factor_ref     0.0610
_refine_ls_goodness_of_fit_ref     1.018
_refine_ls_restrained_S_all     1.018
_refine_ls_number_reflns     3915
_refine_ls_number_parameters     253
_refine_ls_number_restraints     1
_refine_ls_hydrogen_treatment     constr
_refine_ls_weighting_scheme     calc
_refine_ls_weighting_details
                      'w=1/[\s^2^(Fo^2^)+(0.0282P)^2^] where P=(Fo^2^+2Fc^2^)/3'
_atom_sites_solution_hydrogens     geom
_atom_sites_solution_primary     direct
_atom_sites_solution_secondary     difmap
_refine_ls_shift/su_max     0.001
_refine_ls_shift/su_mean     0.000
_refine_diff_density_max     0.178
_refine_diff_density_min     -0.235
_refine_ls_extinction_method     none
_refine_ls_extinction_coef     .
_refine_ls_abs_structure_details
;
Flack <i>x</i> determined using 1316 quotients
[(<i>I</i>^+^)-(<i>I</i>^-^)]/[(<i>I</i>^+^)+(<i>I</i>^-^)]
(Parsons <i>et al.</i>,  2013)
;
_refine_ls_abs_structure_Flack     0.025(8)
loop_
    _atom_type_symbol
    _atom_type_description
    _atom_type_scat_dispersion_real
    _atom_type_scat_dispersion_imag
    _atom_type_scat_source
    'C' 'C' 0.0033 0.0016
                         'International Tables Vol C Tables 4.2.6.8 and 6.1.1.4'
    'H' 'H' 0.0000 0.0000
                         'International Tables Vol C Tables 4.2.6.8 and 6.1.1.4'
    'N' 'N' 0.0061 0.0033
                         'International Tables Vol C Tables 4.2.6.8 and 6.1.1.4'
    'O' 'O' 0.0106 0.0060
                         'International Tables Vol C Tables 4.2.6.8 and 6.1.1.4'
    'Co' 'Co' 0.3494 0.9721
                         'International Tables Vol C Tables 4.2.6.8 and 6.1.1.4'
_computing_data_collection
;
APEX2 (Bruker, 2014)
;
_computing_cell_refinement
;
SAINT-Plus (Bruker, 2014)
;
_computing_data_reduction
;
SAINT-Plus (Bruker, 2014)
;
_computing_structure_solution
;
SHELXS97 (Sheldrick, 2008)
;
_computing_structure_refinement
;
SHELXL2014 (Sheldrick, 2015)
;
_computing_molecular_graphics
;
SHELXTL (Sheldrick, 2008)
;
_computing_publication_material
;
publCIF (Westrip, 2010)
;
loop_
    _atom_site_type_symbol
    _atom_site_label
    _atom_site_fract_x
    _atom_site_fract_y
    _atom_site_fract_z
    _atom_site_U_iso_or_equiv
    _atom_site_adp_type
    _atom_site_calc_flag
    _atom_site_occupancy
    _atom_site_disorder_assembly
    _atom_site_disorder_group
    Co Co1 0.43282(2) 0.10099(2) 0.42130(8) 0.02757(11) Uani d 1 . .
    N N1 0.25519(6) 0.16432(6) 0.8665(5) 0.0315(6) Uani d 1 . .
    H H1A 0.2498 0.1481 0.7576 0.038 Uiso calc 1 . .
    N N2 0.23011(7) 0.17869(6) 1.0382(6) 0.0344(6) Uani d 1 . .
    N N3 0.38578(7) 0.13040(6) 0.5432(5) 0.0302(6) Uani d 1 . .
    O O1 0.65789(6) 0.15999(5) 1.3036(4) 0.0351(5) Uani d 1 . .
    O O2 0.66654(5) 0.18826(5) 0.9144(4) 0.0334(5) Uani d 1 . .
    O O3 0.63324(6) 0.24391(5) 1.1390(5) 0.0379(5) Uani d 1 . .
    O O4 0.45839(6) 0.14604(5) 0.2794(4) 0.0361(5) Uani d 1 . .
    O O5 0.47664(6) 0.12681(5) 0.6803(5) 0.0359(5) Uani d 1 . .
    C C1 0.54127(9) 0.24388(8) 0.6113(6) 0.0388(8) Uani d 1 . .
    H H1B 0.5214 0.2445 0.4858 0.047 Uiso calc 1 . .
    C C2 0.54793(8) 0.21527(7) 0.7657(6) 0.0317(7) Uani d 1 . .
    C C3 0.64159(9) 0.21627(7) 1.3104(6) 0.0353(7) Uani d 1 . .
    H H3A 0.6188 0.2100 1.4085 0.042 Uiso calc 1 . .
    H H3B 0.6600 0.2231 1.4470 0.042 Uiso calc 1 . .
    C C4 0.59389(9) 0.27054(8) 0.8261(7) 0.0376(8) Uani d 1 . .
    H H4A 0.6088 0.2893 0.8492 0.045 Uiso calc 1 . .
    C C5 0.56410(9) 0.27116(8) 0.6447(8) 0.0418(8) Uani d 1 . .
    H H5A 0.5593 0.2903 0.5432 0.050 Uiso calc 1 . .
    C C6 0.60175(8) 0.24195(7) 0.9746(6) 0.0307(7) Uani d 1 . .
    C C7 0.57842(8) 0.21459(7) 0.9493(7) 0.0319(7) Uani d 1 . .
    H H7A 0.5830 0.1957 1.0545 0.038 Uiso calc 1 . .
    C C8 0.65663(7) 0.18596(7) 1.1621(7) 0.0280(6) Uani d 1 . .
    C C9 0.28655(9) 0.20335(8) 1.0763(8) 0.0433(9) Uani d 1 . .
    H H9A 0.3054 0.2178 1.1346 0.052 Uiso calc 1 . .
    C C10 0.24921(9) 0.20257(8) 1.1639(8) 0.0421(8) Uani d 1 . .
    H H10A 0.2390 0.2170 1.2940 0.050 Uiso calc 1 . .
    C C11 0.35849(9) 0.17039(8) 0.8458(7) 0.0374(8) Uani d 1 . .
    H H11A 0.3621 0.1865 0.9809 0.045 Uiso calc 1 . .
    C C12 0.28963(8) 0.17826(7) 0.8854(7) 0.0319(7) Uani d 1 . .
    C C13 0.35135(8) 0.12506(8) 0.4394(7) 0.0362(7) Uani d 1 . .
    H H13A 0.3488 0.1099 0.2961 0.043 Uiso calc 1 . .
    C C14 0.50252(9) 0.17858(8) 0.5230(7) 0.0370(7) Uani d 1 . .
    H H14A 0.5028 0.1935 0.3763 0.044 Uiso calc 1 . .
    C C15 0.52392(8) 0.18555(8) 0.7372(6) 0.0342(8) Uani d 1 . .
    H H15A 0.5239 0.1705 0.8827 0.041 Uiso calc 1 . .
    C C16 0.38898(9) 0.15306(7) 0.7424(6) 0.0352(8) Uani d 1 . .
    H H16A 0.4128 0.1574 0.8150 0.042 Uiso calc 1 . .
    C C17 0.31952(9) 0.14106(8) 0.5349(7) 0.0363(8) Uani d 1 . .
    H H17A 0.2961 0.1366 0.4568 0.044 Uiso calc 1 . .
    C C18 0.47794(8) 0.14901(8) 0.4955(6) 0.0313(7) Uani d 1 . .
    C C19 0.32276(8) 0.16387(8) 0.7491(6) 0.0309(7) Uani d 1 . .
loop_
    _atom_site_aniso_label
    _atom_site_aniso_U_11
    _atom_site_aniso_U_22
    _atom_site_aniso_U_33
    _atom_site_aniso_U_12
    _atom_site_aniso_U_13
    _atom_site_aniso_U_23
    Co1 0.02385(19) 0.0318(2) 0.02701(18) -0.00149(18) 0.00226(17) 0.00073(18)
    N1 0.0247(13) 0.0366(15) 0.0333(15) -0.0018(11) 0.0050(10) -0.0072(11)
    N2 0.0285(14) 0.0358(15) 0.0387(14) 0.0004(12) 0.0066(12) -0.0056(12)
    N3 0.0253(14) 0.0347(14) 0.0306(12) -0.0022(12) 0.0030(11) 0.0001(11)
    O1 0.0423(13) 0.0337(12) 0.0295(10) 0.0020(10) -0.0026(10) 0.0017(10)
    O2 0.0352(11) 0.0390(12) 0.0260(10) 0.0035(9) 0.0074(10) -0.0010(10)
    O3 0.0402(12) 0.0299(11) 0.0436(13) -0.0026(9) -0.0066(11) -0.0044(10)
    O4 0.0354(13) 0.0376(13) 0.0353(11) -0.0051(10) -0.0053(10) 0.0027(10)
    O5 0.0340(12) 0.0394(12) 0.0344(11) -0.0054(9) 0.0011(10) 0.0060(11)
    C1 0.0398(19) 0.0368(19) 0.040(2) 0.0030(15) -0.0050(14) 0.0001(14)
    C2 0.0291(17) 0.0310(17) 0.0350(16) 0.0008(14) 0.0033(12) -0.0033(13)
    C3 0.0378(18) 0.0386(19) 0.0296(15) 0.0037(15) -0.0030(14) -0.0058(14)
    C4 0.044(2) 0.0277(17) 0.0409(19) -0.0048(15) 0.0034(15) -0.0002(13)
    C5 0.051(2) 0.0308(17) 0.0437(19) 0.0012(15) -0.0009(17) 0.0048(16)
    C6 0.0306(17) 0.0311(16) 0.0304(17) 0.0005(14) 0.0024(11) -0.0074(12)
    C7 0.0356(17) 0.0272(15) 0.0328(16) 0.0013(12) 0.0008(14) -0.0012(13)
    C8 0.0219(14) 0.0351(16) 0.0268(14) -0.0016(12) -0.0028(13) -0.0022(14)
    C9 0.0301(19) 0.0379(19) 0.062(2) -0.0087(15) 0.0071(16) -0.0138(16)
    C10 0.0426(19) 0.0348(17) 0.0488(18) 0.0030(15) 0.0095(18) -0.0110(18)
    C11 0.0329(18) 0.0360(18) 0.043(2) -0.0054(15) 0.0019(13) -0.0144(14)
    C12 0.0243(16) 0.0316(16) 0.0399(18) -0.0013(13) 0.0045(13) -0.0033(14)
    C13 0.0281(17) 0.0462(18) 0.0343(16) -0.0019(14) -0.0006(14) -0.0098(16)
    C14 0.0370(18) 0.0350(18) 0.0388(17) -0.0061(15) 0.0014(14) 0.0035(14)
    C15 0.0313(17) 0.0331(18) 0.0383(19) 0.0017(14) 0.0015(13) -0.0001(13)
    C16 0.0264(17) 0.0401(19) 0.039(2) -0.0046(14) 0.0011(12) -0.0058(13)
    C17 0.0238(17) 0.043(2) 0.0422(17) 0.0014(14) -0.0007(13) -0.0082(16)
    C18 0.0239(16) 0.0350(18) 0.0351(18) 0.0007(14) 0.0046(12) -0.0021(13)
    C19 0.0251(16) 0.0315(17) 0.0362(18) -0.0001(14) 0.0040(11) 0.0005(13)
_geom_special_details
;
 All esds (except the esd in the dihedral angle between two l.s. planes)
 are estimated using the full covariance matrix.  The cell esds are taken
 into account individually in the estimation of esds in distances, angles
 and torsion angles; correlations between esds in cell parameters are only
 used when they are defined by crystal symmetry.  An approximate (isotropic)
 treatment of cell esds is used for estimating esds involving l.s. planes.
;
loop_
    _geom_bond_atom_site_label_1
    _geom_bond_atom_site_label_2
    _geom_bond_site_symmetry_2
    _geom_bond_distance
    _geom_bond_publ_flag
    Co1 O1 11_453 2.037(2) ?
    Co1 O2 11_454 2.054(2) ?
    Co1 N3 . 2.130(2) ?
    Co1 O4 . 2.142(2) ?
    Co1 N2 3_554 2.158(3) ?
    Co1 O5 . 2.252(2) ?
    N1 C12 . 1.347(4) ?
    N1 N2 . 1.348(3) ?
    N1 H1A . 0.8600 ?
    N2 C10 . 1.325(4) ?
    N2 Co1 11_455 2.158(3) ?
    N3 C16 . 1.333(4) ?
    N3 C13 . 1.338(4) ?
    O1 C8 . 1.251(3) ?
    O1 Co1 3_556 2.037(2) ?
    O2 C8 . 1.253(4) ?
    O2 Co1 3 2.054(2) ?
    O3 C6 . 1.374(3) ?
    O3 C3 . 1.420(3) ?
    O4 C18 . 1.261(4) ?
    O5 C18 . 1.266(3) ?
    C1 C5 . 1.375(4) ?
    C1 C2 . 1.394(4) ?
    C1 H1B . 0.9300 ?
    C2 C7 . 1.400(4) ?
    C2 C15 . 1.476(4) ?
    C3 C8 . 1.514(4) ?
    C3 H3A . 0.9700 ?
    C3 H3B . 0.9700 ?
    C4 C5 . 1.374(4) ?
    C4 C6 . 1.386(4) ?
    C4 H4A . 0.9300 ?
    C5 H5A . 0.9300 ?
    C6 C7 . 1.384(4) ?
    C7 H7A . 0.9300 ?
    C9 C12 . 1.374(4) ?
    C9 C10 . 1.391(4) ?
    C9 H9A . 0.9300 ?
    C10 H10A . 0.9300 ?
    C11 C19 . 1.376(4) ?
    C11 C16 . 1.381(4) ?
    C11 H11A . 0.9300 ?
    C12 C19 . 1.467(4) ?
    C13 C17 . 1.380(4) ?
    C13 H13A . 0.9300 ?
    C14 C15 . 1.316(4) ?
    C14 C18 . 1.482(4) ?
    C14 H14A . 0.9300 ?
    C15 H15A . 0.9300 ?
    C16 H16A . 0.9300 ?
    C17 C19 . 1.390(4) ?
    C17 H17A . 0.9300 ?
loop_
    _geom_angle_atom_site_label_1
    _geom_angle_atom_site_label_2
    _geom_angle_atom_site_label_3
    _geom_angle_site_symmetry_1
    _geom_angle_site_symmetry_3
    _geom_angle
    _geom_angle_publ_flag
    O1 Co1 O2 11_453 11_454 102.24(8) ?
    O1 Co1 N3 11_453 . 91.33(9) ?
    O2 Co1 N3 11_454 . 92.82(9) ?
    O1 Co1 O4 11_453 . 95.01(8) ?
    O2 Co1 O4 11_454 . 162.75(8) ?
    N3 Co1 O4 . . 87.08(9) ?
    O1 Co1 N2 11_453 3_554 87.48(10) ?
    O2 Co1 N2 11_454 3_554 87.89(9) ?
    N3 Co1 N2 . 3_554 178.72(11) ?
    O4 Co1 N2 . 3_554 92.56(9) ?
    O1 Co1 O5 11_453 . 152.48(8) ?
    O2 Co1 O5 11_454 . 103.33(8) ?
    N3 Co1 O5 . . 97.42(9) ?
    O4 Co1 O5 . . 59.66(8) ?
    N2 Co1 O5 3_554 . 83.45(9) ?
    C12 N1 N2 . . 112.2(2) ?
    C12 N1 H1A . . 123.9 ?
    N2 N1 H1A . . 123.9 ?
    C10 N2 N1 . . 104.9(2) ?
    C10 N2 Co1 . 11_455 131.5(2) ?
    N1 N2 Co1 . 11_455 117.32(19) ?
    C16 N3 C13 . . 117.4(3) ?
    C16 N3 Co1 . . 121.0(2) ?
    C13 N3 Co1 . . 121.4(2) ?
    C8 O1 Co1 . 3_556 132.5(2) ?
    C8 O2 Co1 . 3 124.8(2) ?
    C6 O3 C3 . . 117.6(2) ?
    C18 O4 Co1 . . 92.70(18) ?
    C18 O5 Co1 . . 87.59(18) ?
    C5 C1 C2 . . 119.9(3) ?
    C5 C1 H1B . . 120.1 ?
    C2 C1 H1B . . 120.1 ?
    C1 C2 C7 . . 119.2(3) ?
    C1 C2 C15 . . 121.5(3) ?
    C7 C2 C15 . . 119.3(3) ?
    O3 C3 C8 . . 115.4(3) ?
    O3 C3 H3A . . 108.4 ?
    C8 C3 H3A . . 108.4 ?
    O3 C3 H3B . . 108.4 ?
    C8 C3 H3B . . 108.4 ?
    H3A C3 H3B . . 107.5 ?
    C5 C4 C6 . . 120.1(3) ?
    C5 C4 H4A . . 120.0 ?
    C6 C4 H4A . . 120.0 ?
    C4 C5 C1 . . 120.9(3) ?
    C4 C5 H5A . . 119.5 ?
    C1 C5 H5A . . 119.5 ?
    O3 C6 C7 . . 125.7(3) ?
    O3 C6 C4 . . 114.6(3) ?
    C7 C6 C4 . . 119.7(3) ?
    C6 C7 C2 . . 120.1(3) ?
    C6 C7 H7A . . 119.9 ?
    C2 C7 H7A . . 119.9 ?
    O1 C8 O2 . . 125.2(3) ?
    O1 C8 C3 . . 115.3(3) ?
    O2 C8 C3 . . 119.5(3) ?
    C12 C9 C10 . . 105.3(3) ?
    C12 C9 H9A . . 127.3 ?
    C10 C9 H9A . . 127.3 ?
    N2 C10 C9 . . 111.3(3) ?
    N2 C10 H10A . . 124.4 ?
    C9 C10 H10A . . 124.4 ?
    C19 C11 C16 . . 120.1(3) ?
    C19 C11 H11A . . 120.0 ?
    C16 C11 H11A . . 120.0 ?
    N1 C12 C9 . . 106.3(3) ?
    N1 C12 C19 . . 122.1(3) ?
    C9 C12 C19 . . 131.1(3) ?
    N3 C13 C17 . . 123.1(3) ?
    N3 C13 H13A . . 118.5 ?
    C17 C13 H13A . . 118.5 ?
    C15 C14 C18 . . 125.6(3) ?
    C15 C14 H14A . . 117.2 ?
    C18 C14 H14A . . 117.2 ?
    C14 C15 C2 . . 125.4(3) ?
    C14 C15 H15A . . 117.3 ?
    C2 C15 H15A . . 117.3 ?
    N3 C16 C11 . . 122.8(3) ?
    N3 C16 H16A . . 118.6 ?
    C11 C16 H16A . . 118.6 ?
    C13 C17 C19 . . 119.4(3) ?
    C13 C17 H17A . . 120.3 ?
    C19 C17 H17A . . 120.3 ?
    O4 C18 O5 . . 120.0(3) ?
    O4 C18 C14 . . 118.3(3) ?
    O5 C18 C14 . . 121.7(3) ?
    C11 C19 C17 . . 117.1(3) ?
    C11 C19 C12 . . 120.6(3) ?
    C17 C19 C12 . . 122.0(3) ?
loop_
    _geom_torsion_atom_site_label_1
    _geom_torsion_atom_site_label_2
    _geom_torsion_atom_site_label_3
    _geom_torsion_atom_site_label_4
    _geom_torsion_site_symmetry_1
    _geom_torsion_site_symmetry_2
    _geom_torsion_site_symmetry_3
    _geom_torsion_site_symmetry_4
    _geom_torsion
    _geom_torsion_publ_flag
    C12 N1 N2 C10 . . . . 1.1(3) ?
    C12 N1 N2 Co1 . . . 11_455 -154.4(2) ?
    C5 C1 C2 C7 . . . . -1.3(5) ?
    C5 C1 C2 C15 . . . . 179.6(3) ?
    C6 O3 C3 C8 . . . . 73.1(3) ?
    C6 C4 C5 C1 . . . . 1.2(5) ?
    C2 C1 C5 C4 . . . . 0.9(5) ?
    C3 O3 C6 C7 . . . . -3.8(4) ?
    C3 O3 C6 C4 . . . . 176.1(3) ?
    C5 C4 C6 O3 . . . . 177.0(3) ?
    C5 C4 C6 C7 . . . . -3.1(5) ?
    O3 C6 C7 C2 . . . . -177.4(3) ?
    C4 C6 C7 C2 . . . . 2.7(4) ?
    C1 C2 C7 C6 . . . . -0.5(4) ?
    C15 C2 C7 C6 . . . . 178.6(3) ?
    Co1 O1 C8 O2 3_556 . . . 124.6(3) ?
    Co1 O1 C8 C3 3_556 . . . -55.7(3) ?
    Co1 O2 C8 O1 3 . . . 5.7(4) ?
    Co1 O2 C8 C3 3 . . . -174.00(19) ?
    O3 C3 C8 O1 . . . . -168.3(2) ?
    O3 C3 C8 O2 . . . . 11.4(4) ?
    N1 N2 C10 C9 . . . . -0.7(4) ?
    Co1 N2 C10 C9 11_455 . . . 149.7(3) ?
    C12 C9 C10 N2 . . . . 0.2(4) ?
    N2 N1 C12 C9 . . . . -1.0(4) ?
    N2 N1 C12 C19 . . . . 171.0(3) ?
    C10 C9 C12 N1 . . . . 0.5(4) ?
    C10 C9 C12 C19 . . . . -170.5(3) ?
    C16 N3 C13 C17 . . . . -2.1(5) ?
    Co1 N3 C13 C17 . . . . 172.6(3) ?
    C18 C14 C15 C2 . . . . -179.0(3) ?
    C1 C2 C15 C14 . . . . 21.2(5) ?
    C7 C2 C15 C14 . . . . -157.9(3) ?
    C13 N3 C16 C11 . . . . 1.1(4) ?
    Co1 N3 C16 C11 . . . . -173.7(2) ?
    C19 C11 C16 N3 . . . . 2.0(5) ?
    N3 C13 C17 C19 . . . . 0.0(5) ?
    Co1 O4 C18 O5 . . . . 3.0(3) ?
    Co1 O4 C18 C14 . . . . -178.0(2) ?
    Co1 O5 C18 O4 . . . . -2.8(3) ?
    Co1 O5 C18 C14 . . . . 178.2(3) ?
    C15 C14 C18 O4 . . . . 178.6(3) ?
    C15 C14 C18 O5 . . . . -2.4(5) ?
    C16 C11 C19 C17 . . . . -4.0(5) ?
    C16 C11 C19 C12 . . . . 170.6(3) ?
    C13 C17 C19 C11 . . . . 3.0(5) ?
    C13 C17 C19 C12 . . . . -171.4(3) ?
    N1 C12 C19 C11 . . . . -156.1(3) ?
    C9 C12 C19 C11 . . . . 13.7(5) ?
    N1 C12 C19 C17 . . . . 18.2(5) ?
    C9 C12 C19 C17 . . . . -172.0(3) ?
loop_
    _geom_hbond_atom_site_label_D
    _geom_hbond_atom_site_label_H
    _geom_hbond_atom_site_label_A
    _geom_hbond_site_symmetry_A
    _geom_hbond_distance_DH
    _geom_hbond_distance_HA
    _geom_hbond_distance_DA
    _geom_hbond_angle_DHA
    N1 H1A O5 11_454 0.86 2.05 2.869(3) 159.2
_shelx_hkl_file
;
   0  -2   2  296.53   14.84
   0  -2   2  319.22   15.42
   0   4  -4  208.17   15.70
   0  -4   4  267.56   18.11
   0  -4   4  281.45   18.41
   1  -1   1  924.89   31.74
  -1  -1   1  923.08   32.07
   1  -3   3   65.86    8.54
   1  -3   3   70.04    8.12
  -1  -3   3   60.57    8.01
  -1  -3   3   69.97    8.63
  -1   5  -5  311.11   21.34
   1  -5   5  297.35   22.51
   2   0   0   -0.64    0.29
  -2   0   0   -0.83    0.29
   2  -2   2 1092.40   40.52
  -2  -2   2 1087.30   40.43
   2  -2   2 1067.97   39.56
  -2  -2   2 1136.75   39.56
  -2  -4   4  265.63   18.25
  -2   4  -4  298.15   18.50
  -2  -4   4  294.86   19.13
   2  -4   4  276.05   17.97
   2   4  -4  243.94   16.55
   2  -4   4  232.44   18.00
   3  -1   1 5028.91  156.17
  -3  -1   1 4765.43  156.79
  -3  -3   3  283.80   16.05
   3  -3   3  267.98   15.42
  -3  -3   3  260.59   16.45
   3  -3   3  264.68   16.88
  -3   5  -5   21.36    8.96
   3  -5   5   24.21   10.01
   4   0   0  480.95   15.84
  -4   0   0  459.68   15.74
  -4  -2   2  254.74   13.94
   4  -2   2  268.34   13.12
   4  -2   2  274.20   14.74
  -4   4  -4   10.53    6.45
  -4  -4   4   18.53    6.77
   4  -4   4   16.36    6.33
  -4  -4   4   23.23    7.53
   4  -4   4   18.43    7.39
   5   1  -1 4828.44  146.39
  -5   1  -1 4734.27  146.08
  -5   1  -1 4883.36  146.22
   5  -1   1 4853.19  153.19
   5   1  -1 4948.67  146.23
  -5  -1   1 4536.76  154.15
  -5  -3   3  354.80   19.75
   5  -3   3  332.56   17.57
   5  -3   3  350.03   19.94
  -5  -3   3  339.53   17.85
   5  -5   5   86.09   14.37
  -5   5  -5  105.10   14.27
  -5  -5   5  111.41   14.87
  -6   0   0   -1.06    1.11
  -6   0   0   -1.57    1.01
   6   0   0   -0.70    1.06
   6   2  -2  421.70   14.06
   6   2  -2  416.03   13.97
  -6  -2   2  365.93   18.54
  -6   2  -2  403.81   13.47
   6  -2   2  362.67   18.94
   6  -2   2  357.79   16.88
  -6   4  -4   68.82   10.52
  -6  -4   4   67.63   11.22
   6  -4   4   74.01   11.45
   6  -4   4   75.05    9.80
  -6   6  -6   20.48   11.84
  -7   1  -1  768.92   26.01
  -7   1  -1  785.79   26.22
  -7  -1   1  810.53   29.42
   7   1  -1  801.96   26.31
   7   1  -1  753.57   26.32
   7   3  -3   29.10    3.05
   7  -3   3   28.42    5.76
  -7  -3   3   21.32    5.14
  -7  -3   3   30.40    7.23
   7  -3   3   22.36    6.77
   7   3  -3   32.14    3.22
  -7   3  -3   36.11    7.16
  -7  -5   5   49.67   12.05
  -7   5  -5   41.09   11.15
   7  -5   5   40.19   11.62
  -8   0   0  135.62    7.42
  -8   0   0  150.35    7.25
   8   0   0  136.59    7.12
  -8   2  -2  133.28    9.65
  -8   2  -2  113.03    6.02
   8  -2   2  110.23    9.59
   8   2  -2  123.13    6.51
  -8   2  -2  121.49    6.35
   8   2  -2  113.22    6.32
  -8  -2   2  125.83    9.77
   8  -2   2  117.82    8.12
   8   4  -4  309.20   12.70
  -8   4  -4  264.79   18.91
   8  -4   4  283.82   20.80
  -8  -4   4  296.14   20.75
  -8   6  -6   41.28   13.36
   8  -6   6   16.74   12.44
   9   1  -1 1149.67   37.75
  -9   1  -1 1152.91   37.68
  -9   1  -1 1120.10   37.30
  -9  -1   1 1146.69   40.92
  -9   1  -1 1137.66   39.45
   9  -1   1 1084.13   40.07
  -9   1  -1 1106.69   39.50
   9   3  -3  232.46   10.63
  -9  -3   3  218.49   13.12
   9  -3   3  198.55   13.09
  -9  -3   3  245.39   16.34
  -9   3  -3  235.73    9.98
   9   3  -3  211.81   10.29
  -9   3  -3  218.32   15.09
  -9   3  -3  235.46   10.38
   9  -3   3  216.81   15.85
   9  -5   5  299.35   24.20
  -9   5  -5  286.53   22.30
  -9  -5   5  330.68   25.18
   9   5  -5  277.53   13.65
  10   0   0    0.06    1.55
 -10   0   0   -1.89    1.71
 -10   0   0    0.45    1.68
  10   2  -2  726.43   25.15
 -10  -2   2  731.52   30.28
 -10   2  -2  674.05   24.58
  10   2  -2  700.28   25.20
  10  -2   2  682.01   29.79
 -10   2  -2  671.67   24.86
 -10   2  -2  727.73   29.40
 -10  -4   4  414.96   25.49
 -10   4  -4  429.96   24.61
 -10   4  -4  412.05   16.48
  10   4  -4  417.94   17.14
  10  -4   4  376.47   25.16
 -10   6  -6   72.29   15.50
  10  -6   6   82.94   17.60
 -11  -1   1  413.68   18.71
  11   1  -1  397.16   16.74
 -11   1  -1  428.06   16.69
 -11   1  -1  424.66   18.11
 -11   1  -1  424.84   17.48
  11  -1   1  405.62   18.41
 -11  -3   3  474.41   25.44
  11  -3   3  472.20   25.84
 -11   3  -3  475.69   18.75
  11  -3   3  496.51   22.50
 -11   3  -3  522.48   25.37
  11   3  -3  503.50   19.62
  11   5  -5   30.60    5.44
 -11   5  -5   45.57   11.67
  11  -5   5   13.86    9.43
 -11   5  -5   25.22    5.07
 -11  -5   5   25.21   11.48
 -12   0   0  793.62   30.14
  12   0   0  787.49   29.01
 -12   0   0  827.17   29.03
  12  -2   2  273.12   16.05
 -12   2  -2  249.13   13.63
  12   2  -2  241.96   12.09
 -12   2  -2  253.29   14.86
  12   2  -2  267.57   12.35
 -12   2  -2  260.51   12.44
 -12   2  -2  250.59   11.93
 -12  -2   2  261.85   15.89
  12   4  -4   88.94    7.48
  12  -4   4   83.17   13.09
 -12   4  -4   86.93   12.56
 -12  -4   4   97.24   13.42
 -12   4  -4   82.70    7.02
 -12   6  -6   12.16   10.40
  12  -6   6   11.59   11.40
 -13  -1   1   68.88    5.77
 -13   1  -1   50.60    5.51
 -13   1  -1   44.77    5.31
  13  -1   1   68.67    6.80
  13   1  -1   46.46    5.14
 -13  -1   1   62.89    6.80
 -13   1  -1   50.39    6.06
 -13   3  -3  514.58   20.53
 -13   3  -3  452.32   25.02
  13   3  -3  489.91   20.76
 -13  -3   3  558.01   27.79
  13  -3   3  561.86   28.01
 -13   5  -5  219.14   20.70
 -13  -5   5  174.00   19.76
  13  -5   5  192.89   21.34
 -13   5  -5  176.92   11.21
  13   5  -5  170.85   11.62
  14   0   0   -1.57    1.90
 -14   0   0   -1.70    2.25
 -14   0   0   -2.92    2.08
  14  -2   2  273.85   16.49
 -14   2  -2  252.94   15.40
  14   2  -2  255.05   13.13
 -14   2  -2  268.43   13.64
 -14  -2   2  244.37   16.06
  14   2  -2  258.46   13.19
 -14   2  -2  257.71   12.89
 -14   2  -2  271.45   14.43
  14   4  -4    5.24    4.17
 -14  -4   4   16.55    8.49
 -14   4  -4    4.26    3.63
  14  -4   4    1.29    6.94
 -14   4  -4    3.84    6.75
  15  -1   1 1081.75   40.01
 -15   1  -1 1061.63   39.01
 -15   1  -1 1043.39   39.10
  15  -1   1 1115.25   37.71
 -15  -1   1 1082.89   37.68
  15   1  -1 1032.31   37.96
 -15  -1   1 1026.87   40.53
 -15   1  -1 1032.74   37.71
 -15  -3   3  220.24   16.72
 -15   3  -3  197.86   13.51
 -15   3  -3  198.49   15.35
  15  -3   3  194.50   16.01
  15   3  -3  195.53   11.73
 -15   3  -3  197.73   11.60
  15  -5   5  177.98   21.31
 -15   5  -5  227.61   13.71
 -15  -5   5  210.17   22.12
 -15   5  -5  241.69   21.90
  15   5  -5  237.14   14.28
 -16   0   0   80.31    7.18
 -16   0   0   75.66    7.45
  16   0   0   77.44    7.08
  16  -2   2  519.06   25.69
 -16  -2   2  505.04   25.74
  16   2  -2  503.23   22.07
 -16   2  -2  524.20   24.81
 -16   2  -2  540.45   23.39
 -16   2  -2  548.78   22.09
  16  -4   4   62.42   12.30
 -16   4  -4   41.61    9.78
 -16   4  -4   49.76    6.60
  16   4  -4   49.93    7.02
 -16  -4   4   39.39   11.07
 -17  -1   1  203.70   13.02
 -17  -1   1  222.97   11.89
 -17   1  -1  164.68   10.95
  17   1  -1  182.83   11.41
  17  -1   1  189.19   12.26
 -17   1  -1  160.69   11.40
  17  -1   1  222.71   11.93
 -17   1  -1  174.90   11.53
 -17   3  -3  121.60   11.10
 -17   3  -3  120.36   13.08
 -17  -3   3   90.44   12.63
  17   3  -3  125.11    9.61
 -17   3  -3  115.81    9.28
  17  -3   3   88.48   12.14
 -17   5  -5   10.81    9.07
 -17  -5   5   16.86   10.48
  17  -5   5   14.83   10.08
  17   5  -5   20.30    6.63
 -17   5  -5   25.68    6.41
 -18   0   0   -0.40    2.68
  18   0   0    0.09    2.18
  18   0   0    0.75    2.14
 -18   0   0   -1.32    2.26
 -18   0   0   -0.64    2.64
 -18  -2   2  402.25   22.47
 -18   2  -2  424.63   20.02
 -18   2  -2  393.15   21.21
  18  -2   2  407.22   22.32
 -18   2  -2  417.25   19.15
  18   2  -2  383.59   19.01
  18  -4   4   80.56   13.83
 -18   4  -4   86.99   13.08
 -18  -4   4   63.33   13.15
  18   4  -4   98.41    9.54
 -18   4  -4   93.25    9.18
 -19   1  -1  827.08   33.20
 -19  -1   1  846.98   35.39
 -19   1  -1  846.98   33.89
 -19   1  -1  781.35   32.45
 -19  -1   1  895.34   33.05
  19  -1   1  864.21   34.51
  19   1  -1  858.95   33.38
  19  -3   3  274.07   19.70
  19   3  -3  246.99   14.93
 -19   3  -3  254.29   18.45
 -19  -3   3  265.89   19.72
 -19   3  -3  255.05   14.89
 -19   3  -3  279.30   17.02
  19  -5   5   14.68   10.20
  19   5  -5   17.14    6.26
 -19  -5   5   13.28   10.78
 -19   5  -5   19.52    9.59
 -19   5  -5   14.91    6.62
  20   0   0  179.98   11.55
 -20   0   0  164.58   11.39
  20   0   0  150.27   10.30
 -20   0   0  157.56    9.68
 -20   0   0  157.26   11.56
  20  -2   2  119.42   12.12
 -20  -2   2  100.10   11.97
 -20   2  -2  111.25   10.21
 -20   2  -2  107.52   11.26
 -20   2  -2  110.40    9.80
  20   2  -2  125.44   10.03
 -20   4  -4   35.96    7.38
 -20  -4   4   42.84   11.31
 -20   4  -4   42.67   10.65
  20  -4   4   61.74   12.92
  20   4  -4   28.36    6.67
 -21  -1   1  246.75   15.68
 -21   1  -1  204.41   13.32
  21  -1   1  261.92   15.15
 -21   1  -1  214.75   13.89
 -21   1  -1  239.42   14.39
  21   1  -1  213.35   13.95
 -21  -3   3  142.28   15.73
 -21   3  -3  124.94   14.03
 -21   3  -3  135.75   11.21
  21  -3   3  119.97   14.61
  21   3  -3  140.84   11.40
 -21  -5   5   65.55   16.16
  21  -5   5   65.16   15.39
 -21   5  -5  101.92   16.60
 -21   5  -5   81.49    9.89
  21   5  -5   94.08   10.65
 -22   0   0    2.01    3.59
  22   0   0   -1.44    2.98
  22   0   0    4.51    3.42
 -22   0   0    0.42    2.97
 -22   0   0    4.11    3.65
 -22   2  -2  229.23   16.07
  22  -2   2  230.42   16.69
  22   2  -2  229.44   14.70
 -22   2  -2  225.66   14.52
 -22  -2   2  217.64   17.30
 -22   2  -2  238.12   15.17
  22   4  -4   27.69    7.15
 -22   4  -4   26.14    9.71
 -22  -4   4   28.06   10.98
 -22   4  -4   33.20    7.60
  22  -4   4   27.67   10.18
  23  -1   1  500.60   23.77
 -23   1  -1  456.31   22.90
 -23   1  -1  453.80   22.47
 -23  -1   1  484.58   24.73
 -23   1  -1  447.31   22.06
  23   1  -1  470.49   23.11
 -23   3  -3   98.77   13.14
 -23   3  -3  112.96   11.24
  23   3  -3  141.91   12.12
  23  -3   3  132.86   15.32
 -23  -3   3  121.25   15.48
  23  -5   5   65.65   15.41
 -23  -5   5   64.95   16.59
 -23   5  -5   60.03   13.67
 -24   0   0  494.17   21.24
  24   0   0  492.18   23.69
 -24   0   0  453.97   22.87
 -24   0   0  489.76   24.44
  24   0   0  471.09   21.83
 -24   2  -2   40.03    7.72
 -24   2  -2   44.83    8.71
 -24   2  -2   52.16    8.13
  24   2  -2   37.13    7.19
  24  -2   2   50.05    8.87
 -24  -2   2   46.10    9.55
 -24   4  -4  187.86   19.80
 -24   4  -4  229.04   16.11
  24   4  -4  215.95   16.41
  24  -4   4  259.28   23.86
 -24  -4   4  251.39   23.53
  25   1  -1  408.48   21.69
 -25   1  -1  395.75   21.22
  25  -1   1  400.42   21.36
 -25   1  -1  374.08   19.91
 -25  -1   1  413.16   23.23
 -25   1  -1  384.02   21.37
 -25   3  -3  234.76   18.72
  25   3  -3  217.84   16.09
  25  -3   3  246.83   20.31
 -25  -3   3  228.02   20.07
 -25   3  -3  221.27   15.70
 -25   5  -5    7.98    9.69
  25  -5   5    0.64    9.70
 -25  -5   5    4.17   10.96
  26   0   0    0.25    3.10
 -26   0   0    1.54    3.43
 -26   0   0   -3.01    4.24
 -26  -2   2  518.30   29.30
  26  -2   2  491.65   27.52
 -26   2  -2  488.06   25.51
  26   2  -2  536.22   26.40
 -26   2  -2  529.13   25.94
 -26   2  -2  522.07   26.87
 -26   4  -4   54.76   10.26
 -26  -4   4   67.67   15.03
  26   4  -4   51.89    9.93
  26  -4   4   54.55   13.64
 -26   4  -4   64.01   13.17
 -27   1  -1  115.46   10.99
 -27   1  -1  125.52   12.04
 -27  -1   1   91.45   12.13
 -27   1  -1  130.28   12.37
  27  -1   1  105.33   11.27
  27   1  -1   98.58   10.90
 -27  -3   3  118.12   16.11
 -27   3  -3  116.62   12.68
  27  -3   3  143.07   16.63
  27   3  -3  122.39   13.04
 -27   3  -3  131.11   15.52
  27  -5   5   11.17   11.52
 -27  -5   5    9.70   12.19
 -27   5  -5   13.19   10.78
 -28   0   0 1261.73   51.41
 -28   2  -2   17.97    6.68
 -28   2  -2   17.38    6.71
  28   2  -2   27.60    7.45
  28  -2   2   29.49    7.72
 -28  -2   2   11.96    7.53
 -28   2  -2   17.46    7.33
  28   4  -4   36.75    9.51
  28  -4   4   40.97   12.65
 -28  -4   4   35.86   12.34
 -28   4  -4   46.56   12.58
 -28   4  -4   44.80   10.33
 -29  -1   1  112.22   13.73
 -29   1  -1  154.29   14.00
  29   1  -1  139.75   13.23
  29  -1   1  132.11   12.72
 -29   1  -1  112.34   12.45
 -29   1  -1  153.82   13.14
 -29   3  -3   54.30   11.59
 -29  -3   3   73.12   14.01
  29  -3   3   65.91   12.36
  29   3  -3   52.30   10.12
 -29   3  -3   50.71   10.16
 -30   0   0    0.76    5.72
 -30   2  -2  136.73   14.13
  30   2  -2  144.65   14.22
 -30  -2   2  131.94   16.17
  30  -2   2  146.29   15.43
 -30   2  -2  158.42   14.83
 -30   2  -2  137.05   14.41
 -30   4  -4    4.14    7.68
 -30   4  -4    4.02    9.09
  30   4  -4   -0.74    7.62
  30  -4   4    9.28    8.71
 -30  -4   4    6.71   10.24
 -31   1  -1  201.29   16.92
  31  -1   1  195.86   15.73
 -31   1  -1  222.08   17.31
 -31   1  -1  226.01   15.71
 -31  -1   1  202.84   17.65
  31  -3   3   15.29    8.92
 -31  -3   3    8.87    9.02
 -31   3  -3    9.86    8.25
 -31   3  -3   10.79    7.70
  31   3  -3   14.76    7.26
 -32   0   0   65.76   11.59
  32  -2   2   84.75   12.63
  32   2  -2   71.60   11.24
 -32   2  -2   78.25   11.76
 -32  -2   2   60.97   12.89
 -32   2  -2   90.39   12.28
 -32  -4   4   28.96   12.55
 -32   4  -4   35.47   13.02
  32   4  -4   47.29   12.20
  32  -4   4   33.69   12.48
  33  -1   1  130.56   13.82
 -33   1  -1  171.97   15.87
 -33  -1   1  131.47   15.71
  33   3  -3   34.69    9.43
 -33   3  -3   23.54   10.10
  33  -3   3   60.96   12.54
 -33   3  -3   40.38   10.29
 -33  -3   3   39.80   12.73
 -34   0   0   -3.93    6.39
 -34   2  -2  544.15   30.67
 -34   2  -2  575.55   31.14
  34  -2   2  608.02   32.93
  34   2  -2  563.66   31.41
 -34  -4   4   17.87   12.42
  34  -4   4   45.24   13.34
 -34   4  -4   48.22   13.49
 -35  -1   1   68.33   13.04
 -35   1  -1   89.13   13.25
  35  -3   3   75.81   14.02
 -35  -3   3   59.31   15.04
  35   3  -3   67.62   12.72
 -35   3  -3   55.37   12.42
 -35   3  -3   74.42   13.87
 -36   0   0  262.94   20.79
 -36   2  -2   56.20   12.27
 -36  -2   2   41.67   11.79
  36  -2   2   29.62    9.33
 -36   2  -2   40.72   10.99
 -37  -1   1  152.93   17.79
 -37   1  -1  116.12   14.85
 -37   3  -3   22.16   10.63
 -37  -3   3    7.42   10.40
  37  -3   3    8.33    8.71
 -37   3  -3   22.16   10.25
  37   3  -3   19.90    9.71
 -38   0   0    0.94    6.91
 -38   2  -2   42.31   10.93
  38  -2   2   35.92   10.27
 -38  -2   2   24.48   11.26
 -39   1  -1  121.54   15.90
 -39  -1   1  119.12   17.40
 -39  -3   3   39.88   14.66
 -39   3  -3   36.96   12.92
  39  -3   3   22.86   10.71
 -39   3  -3   10.37    9.81
 -40   0   0    1.40    8.86
 -40  -2   2   12.15   10.17
 -41  -1   1   10.77   10.33
 -42   0   0    1.34    8.97
 -42  -2   2  105.71   18.76
 -43  -1   1   25.04   11.57
 -45  -1   1   61.59   15.92
 -46   0   0    3.90   10.72
   0  -2   4    2.27    5.25
   0  -2   4    1.34    5.19
   0   0   2   -2.92    2.33
   0   0   2   -0.30    2.38
   0  -2   0  -11.20    0.30
   0   2   0  -11.51    0.25
   0  -4   2   -0.56    2.70
   0  -4   2   -2.72    2.39
   0  -6   4   -2.60    5.12
   0  -6   4    4.04    5.11
   0   6  -4   -0.92    3.94
  -1   3  -5   28.63    9.53
   1   3  -5   42.01   10.31
   1  -3   5   25.00    9.68
   1  -1   3  947.86   37.13
   1  -1   3  931.66   38.47
  -1  -1   3  926.36   37.97
  -1  -1   3  942.58   37.57
  -1  -3   1 1718.79   58.45
   1  -3   1 1787.95   58.38
   1  -5   3 1028.86   41.71
   1  -5   3 1091.80   42.24
  -1  -5   3 1047.10   41.27
  -1   5  -3 1063.89   40.80
  -1  -5   3 1023.72   42.04
   1   5  -3 1094.53   40.42
  -1   7  -5   70.78   11.93
   2  -2   4  138.17   14.30
   2  -2   4  114.88   11.97
  -2  -2   4  139.24   13.63
  -2  -2   4  112.01   12.50
  -2   0   2   45.31    5.61
  -2   0   2   49.22    5.81
   2   0   2   40.57    5.82
   2   0   2   45.08    5.00
  -2   2   0   50.15    2.58
  -2  -2   0   57.80    2.63
   2  -4   2   65.97    6.54
   2  -4   2   68.04    7.20
  -2  -4   2   68.68    6.96
  -2   4  -2   73.93    6.87
  -2   6  -4  461.91   23.66
  -2  -6   4  439.44   24.58
   2  -6   4  401.07   23.92
   2  -6   4  382.00   22.94
  -2  -6   4  426.57   23.75
   2   6  -4  452.95   22.84
  -3   3  -5  104.20   14.73
   3  -3   5   99.14   15.35
   3  -1   3  160.74   12.88
  -3  -1   3  152.56   12.04
  -3  -1   3  149.55   11.54
   3  -1   3  150.25   10.86
   3  -1  -1 4837.93  147.07
   3  -1  -1 4791.93  147.28
  -3  -1  -1 4903.46  147.75
  -3  -1  -1 4754.60  147.42
  -3   1   1 4834.04  154.33
  -3  -3   1  579.64   22.42
   3  -3   1  610.57   21.95
  -3  -5   3   32.61    7.07
   3  -5   3   40.69    7.38
  -3  -5   3   35.50    6.12
  -3   5  -3   45.29    6.84
   3  -5   3   50.08    7.16
   3  -7   5   19.64    9.63
  -3  -7   5   33.01   10.53
  -3   7  -5   13.16    8.97
  -4  -2   4  523.79   26.91
   4  -2   4  556.44   29.24
  -4  -2   4  500.12   27.42
   4  -2   4  504.76   25.70
   4   0   2    1.25    2.30
   4   0   2    1.69    3.01
  -4   0   2   -1.06    2.75
  -4   2   0 5124.05  154.79
  -4  -2   0 4985.82  154.66
   4   2   0 5220.94  154.95
   4  -2   0 5005.89  154.77
   4  -4   2  669.44   26.61
  -4  -4   2  681.29   27.83
  -4   4  -2  644.04   26.49
   4  -4   2  676.69   27.52
   4  -6   4  167.20   14.23
   4   6  -4  133.52   12.33
  -4   6  -4  114.03   12.50
   4  -6   4  151.64   15.06
  -4  -6   4  150.34   14.83
  -5   3  -5  353.19   23.88
   5  -3   5  366.67   26.00
   5  -1   3   98.59   10.91
  -5  -1   3  109.14   10.79
  -5  -1   3  118.66    9.78
   5  -1   3   99.15    8.90
  -5  -1  -1 4905.19  147.33
  -5   1   1 4728.32  155.14
  -5  -1  -1 4817.34  147.19
   5  -1  -1 4832.35  147.24
   5  -1  -1 4872.92  147.48
  -5   3  -1 3808.16  118.20
  -5   3  -1 3732.28  118.14
   5  -3   1 4135.10  125.02
   5   3  -1 3785.31  118.18
  -5  -3   1 3888.82  125.67
  -5   5  -3  596.56   26.92
   5  -5   3  567.61   27.79
   5  -5   3  588.05   26.21
  -5  -5   3  599.16   25.81
  -5  -5   3  585.17   27.96
  -5   7  -5   96.22   13.70
   5  -7   5   75.43   13.93
  -5  -7   5   70.39   13.37
  -6   4  -6  116.35   17.02
   6  -2   4   18.64    7.50
  -6   2  -4   23.45    7.54
  -6  -2   4   17.32    7.68
   6   0   2 1660.19   54.60
  -6   0  -2 1571.88   49.90
   6   0  -2 1544.12   50.19
  -6   0  -2 1547.25   49.73
  -6   0   2 1567.73   56.62
   6   0  -2 1614.67   50.16
   6   0   2 1665.74   57.22
  -6  -2   0   89.95    4.86
  -6   2   0   86.63    4.90
   6  -2   0   85.13    4.93
   6   2   0   89.90    4.98
  -6   2   0   89.64    5.34
   6  -4   2  666.34   28.92
  -6   4  -2  707.84   22.90
   6   4  -2  723.67   23.40
  -6   4  -2  707.36   28.41
   6  -4   2  722.54   27.97
  -6  -4   2  718.69   29.45
   6  -6   4  240.60   18.68
  -6   6  -4  217.04   16.85
  -6  -6   4  240.20   19.02
   6  -6   4  271.49   17.36
  -7  -3   5   21.50    9.15
   7  -3   5   -3.00    7.31
  -7   3  -5   24.21    9.58
   7  -1   3  209.14   12.99
   7   1  -3  241.01    9.88
  -7  -1   3  206.64   14.91
   7   1  -3  234.92    9.76
  -7  -1   3  239.51   14.03
   7  -1   3  199.29   15.26
  -7   1   1  816.11   29.19
  -7  -1  -1  786.26   26.39
   7  -1  -1  756.97   26.43
  -7  -1  -1  804.42   27.32
   7  -1  -1  784.19   26.37
  -7  -1  -1  757.00   26.09
  -7   3  -1  801.23   26.41
  -7  -3   1  814.61   29.77
   7   3  -1  752.96   26.48
   7   3  -1  809.69   26.46
  -7   3  -1  761.83   26.18
  -7   5  -3  248.24   15.28
   7   5  -3  237.79    9.72
  -7  -5   3  222.75   13.47
  -7  -5   3  219.12   15.85
   7  -5   3  209.99   13.69
   7  -5   3  244.21   16.35
  -7  -7   5   10.42    8.60
  -7   7  -5   -0.84    6.48
   7  -7   5    9.27    8.74
   8  -4   6   -8.18    9.67
  -8   4  -6    8.02    9.60
   8  -2   4  106.77   13.65
   8   2  -4   96.29    6.70
  -8   2  -4  106.97   12.93
  -8  -2   4   91.72   12.41
   8   0   2   -1.63    2.15
  -8   0  -2    0.59    1.56
   8   0   2   -1.21    2.63
   8   0  -2   -0.73    1.59
  -8   0  -2    0.49    1.73
   8   0  -2   -1.12    1.34
  -8   0   2   -0.43    2.94
  -8   2   0  374.86   14.48
  -8   2   0  392.09   15.62
   8   2   0  382.85   14.75
   8  -2   0  363.04   14.47
  -8  -2   0  381.49   14.92
  -8  -2   0  378.80   14.53
   8  -4   2  736.35   28.77
   8   4  -2  709.66   25.16
  -8   4  -2  723.25   24.65
  -8   4  -2  727.93   29.45
  -8   4  -2  737.55   24.96
   8  -4   2  745.39   30.67
   8   4  -2  735.34   25.12
  -8  -4   2  764.29   31.03
  -8  -6   4    5.35    6.17
   8   6  -4    3.22    2.60
  -8   6  -4    5.09    5.20
   8  -6   4    2.47    6.02
   8  -6   4    0.90    5.83
  -8   8  -6    4.58    9.55
   8  -8   6    2.14   11.30
   9   3  -5  108.52    8.55
  -9   3  -5  104.29   15.03
   9  -3   5  105.16   15.98
  -9  -3   5  115.40   16.01
  -9  -1   3  475.51   25.60
   9   1  -3  551.29   20.20
  -9  -1   3  526.45   23.50
   9  -1   3  506.94   23.08
   9   1  -3  557.77   20.22
  -9   1  -3  552.90   19.64
   9  -1   3  525.96   27.31
  -9   1  -3  549.55   19.99
   9   1   1 1143.86   39.45
  -9   1   1 1064.30   39.36
   9  -1  -1 1068.58   36.66
  -9  -1  -1 1085.20   36.33
  -9  -1  -1 1116.18   37.67
  -9   3  -1  697.26   25.34
  -9   3  -1  647.69   23.21
  -9   3  -1  676.49   25.09
   9   3  -1  641.89   23.34
  -9  -3   1  615.98   25.74
   9  -3   1  626.70   25.52
  -9   3  -1  660.37   23.12
  -9   5  -3  286.31   17.09
   9  -5   3  263.13   15.31
   9   5  -3  268.33   11.70
  -9   5  -3  271.21   11.49
  -9   5  -3  261.12   11.04
   9   5  -3  252.79   11.50
  -9  -5   3  290.05   18.33
   9  -5   3  257.38   17.45
  -9  -7   5  169.83   19.10
   9  -7   5  166.06   19.47
  -9   7  -5  185.01   18.61
   9   7  -5  165.47    9.94
  10  -4   6    3.88   10.12
 -10   4  -6   22.32   10.88
 -10  -2   4   66.21   11.44
  10   2  -4   79.65    6.49
 -10   2  -4   68.24   11.31
  10  -2   4   71.16   12.00
 -10   2  -4   67.06    5.87
  10   0  -2 1436.03   46.22
 -10   0  -2 1406.26   45.98
  10   0   2 1296.48   51.20
 -10   0  -2 1411.04   45.55
  10   0  -2 1474.16   46.07
 -10   0   2 1276.50   50.96
  10  -2   0  809.10   28.69
  10   2   0  806.09   28.74
 -10  -2   0  822.65   28.63
 -10  -2   0  825.34   29.62
 -10   2   0  826.25   30.16
 -10   2   0  818.76   28.64
  10   4  -2 2479.50   79.81
  10  -4   2 2476.84   86.18
 -10   4  -2 2502.60   85.13
 -10   4  -2 2501.11   79.29
 -10   4  -2 2548.76   79.67
  10   4  -2 2624.59   79.80
 -10  -4   2 2473.53   87.49
 -10   6  -4  103.14    7.19
 -10  -6   4  135.67   14.95
  10  -6   4  110.60   14.09
 -10   6  -4   93.55   12.48
  10   6  -4   95.26    7.36
  10  -8   6   34.70   13.83
 -10   8  -6   44.62   13.16
  11  -3   5   72.22   14.20
 -11   3  -5   67.11    6.83
  11   3  -5   60.95    7.06
 -11  -3   5   99.45   15.36
 -11   3  -5   89.75   14.22
 -11  -1   3  669.82   30.77
  11  -1   3  649.06   26.52
 -11   1  -3  607.11   23.09
 -11   1  -3  621.55   29.24
  11  -1   3  634.40   30.87
  11   1  -3  609.81   23.67
  11   1   1  446.22   18.79
 -11  -1  -1  417.59   16.66
  11  -1  -1  393.64   16.68
 -11   1   1  423.17   18.84
 -11  -1  -1  408.08   16.85
 -11  -1  -1  413.59   17.90
  11   3  -1 1481.10   49.11
 -11  -3   1 1468.59   52.68
 -11   3  -1 1492.64   51.04
  11  -3   1 1474.77   51.77
 -11   3  -1 1452.76   51.52
 -11   3  -1 1502.11   48.87
 -11  -5   3   10.77    6.18
  11  -5   3    6.80    5.09
  11   5  -3    3.56    2.90
  11  -5   3    9.97    4.53
 -11   5  -3   12.16    3.22
 -11   5  -3   12.73    5.94
 -11   7  -5   26.30    9.93
 -11   7  -5   18.65    4.63
  11   7  -5   20.58    4.69
  11  -7   5   43.25   12.05
 -11  -7   5   42.49   12.48
  12  -4   6   19.59   11.83
 -12   4  -6    2.25    9.16
  12  -2   4  886.90   42.68
 -12   2  -4  868.54   40.60
 -12   2  -4  914.18   31.89
 -12  -2   4  863.90   41.61
  12   2  -4  859.16   32.28
  12   0   2   -1.37    2.81
 -12   0   2    1.93    3.59
  12   0  -2   -2.61    1.73
 -12   0  -2    1.09    2.34
 -12   0  -2    0.63    2.35
 -12   0  -2   -0.90    2.79
  12   0  -2   -0.87    2.22
  12  -2   0    4.22    2.31
 -12  -2   0    4.71    2.65
 -12   2   0    9.25    3.02
  12   2   0    2.22    2.30
 -12   2   0    2.14    2.46
 -12  -2   0    8.06    3.03
 -12  -4   2  258.18   15.93
  12   4  -2  245.92   12.25
 -12   4  -2  262.79   12.50
  12  -4   2  247.83   15.62
 -12   4  -2  273.95   12.21
 -12   4  -2  239.50   14.82
  12   4  -2  274.14   12.49
 -12   6  -4  211.01   11.03
  12   6  -4  203.11   11.41
 -12  -6   4  191.21   18.75
  12  -6   4  204.72   19.18
 -12   6  -4  215.38   17.31
 -12   8  -6   93.79   16.32
  12  -8   6   78.66   17.28
 -13   3  -5   45.76    6.57
 -13  -3   5   24.17   11.31
  13  -3   5   25.14   11.18
  13   3  -5   41.00    6.79
 -13   3  -5   46.03   11.82
  13  -1   3  192.57   15.38
  13   1  -3  205.46   11.26
 -13  -1   3  198.03   15.53
 -13   1  -3  200.67   15.12
 -13   1  -3  195.84   10.73
 -13  -1  -1   50.41    5.20
 -13   1   1   56.79    6.71
  13   1   1   71.28    6.95
 -13   1   1   57.95    5.56
  13  -1  -1   50.74    5.46
 -13  -1  -1   46.03    5.20
 -13  -1  -1   41.86    5.66
  13   1   1   67.65    5.58
  13   3  -1 2988.20   93.50
  13  -3   1 2982.82   96.75
 -13   3  -1 2919.58   97.36
 -13  -3   1 2896.27   98.76
 -13   3  -1 3047.25   93.11
 -13  -3   1 2619.41   92.22
 -13   3  -1 3012.13   95.69
 -13   5  -3  881.31   38.49
 -13  -5   3  902.27   40.15
 -13   5  -3  907.77   32.12
  13  -5   3  895.55   40.14
  13   5  -3  888.46   32.71
 -13   7  -5  107.62    8.88
 -13  -7   5  121.43   17.76
  13   7  -5   90.80    8.33
 -13   7  -5   83.56   13.92
  13  -7   5   87.10   15.57
 -14   2  -4   89.27   12.70
 -14   2  -4   71.84    7.23
  14  -2   4   73.84   13.05
  14   2  -4   85.05    8.00
 -14  -2   4  115.12   14.51
  14   0   2 2740.77   91.45
 -14   0  -2 2600.36   89.78
  14   0  -2 2607.44   85.35
 -14   0   2 2646.64   92.42
 -14   0  -2 2615.88   88.57
 -14   0  -2 2579.95   84.79
 -14   0  -2 2648.13   85.33
  14   0  -2 2659.66   85.19
 -14   2   0  167.58    9.65
 -14  -2   0  143.67    9.46
  14   2   0  158.52    9.45
  14  -2   0  147.42    9.22
 -14   2   0  155.81   10.04
 -14  -2   0  156.73    9.34
  14   4  -2 2053.64   69.92
 -14   4  -2 2125.46   69.64
 -14   4  -2 2179.85   70.23
 -14   4  -2 2083.84   73.95
 -14   4  -2 2117.19   74.35
  14   4  -2 2255.36   70.21
  14  -4   2 2077.17   75.54
 -14  -4   2 2119.24   76.81
  14   6  -4  263.25   14.14
  14  -6   4  289.55   22.02
 -14   6  -4  260.35   13.71
 -14  -6   4  283.84   21.81
 -14   6  -4  249.54   19.59
  15  -3   5   81.38   15.58
 -15  -3   5   76.29   15.41
 -15   3  -5   76.44   14.29
 -15   3  -5   69.39    8.23
  15   3  -5   68.72    8.60
 -15   1  -3  611.65   30.29
 -15  -1   3  638.78   31.53
 -15   1  -3  616.65   25.06
  15  -1   3  708.30   33.00
 -15   1  -3  650.50   27.70
  15   1  -3  597.01   25.33
 -15  -1  -1 1114.43   39.30
 -15  -1  -1 1046.76   38.73
  15  -1  -1 1064.82   38.44
 -15   1   1  983.72   40.50
 -15  -1  -1 1029.21   37.73
  15   1   1 1056.02   39.73
 -15   1   1 1078.11   37.82
  15   1   1 1138.38   38.00
  15  -3   1  101.52    7.71
 -15   3  -1  136.14    9.39
 -15   3  -1  129.27    9.07
 -15  -3   1  124.76    9.94
  15  -3   1  115.01    9.31
 -15   3  -1  134.45    8.83
  15   3  -1  137.62    9.05
 -15  -3   1  104.38    8.10
 -15  -5   3  353.20   22.08
  15  -5   3  322.67   21.35
  15   5  -3  328.37   16.23
 -15   5  -3  350.16   16.16
 -15   5  -3  348.16   20.78
  15   7  -5    2.50    4.41
 -15   7  -5    1.81    6.94
 -15  -7   5   -1.58    8.83
 -15   7  -5    7.89    4.85
  15  -7   5   12.70    9.49
 -16   2  -4  371.28   18.11
  16  -2   4  396.16   26.50
 -16  -2   4  347.36   24.82
  16   2  -4  380.21   18.72
 -16   2  -4  388.73   24.74
 -16   0  -2   -0.81    2.96
 -16   0  -2   -0.55    3.49
 -16   0   2    2.67    4.36
 -16   0  -2   -0.74    2.61
  16   0  -2    2.43    2.62
  16   0   2   -1.25    3.08
  16   2   0  518.72   21.62
 -16   2   0  530.24   22.82
  16  -2   0  488.41   21.35
 -16   2   0  515.91   20.52
 -16  -2   0  527.84   21.55
 -16  -2   0  482.61   21.89
 -16   2   0  498.49   21.26
  16  -2   0  543.16   21.37
 -16   4  -2  162.59   11.35
 -16   4  -2  150.45   11.90
 -16  -4   2  130.28   12.48
 -16   4  -2  159.78   10.10
  16  -4   2  129.04   12.21
  16   4  -2  147.50    9.96
  16   6  -4  217.47   13.19
 -16   6  -4  207.91   17.85
 -16  -6   4  234.67   20.17
 -16   6  -4  186.68   12.17
  16  -6   4  173.43   18.67
  17   3  -5    7.82    5.85
 -17   3  -5   14.25    5.49
  17  -3   5   13.00   10.65
 -17  -3   5   34.87   11.95
 -17   3  -5   20.61   10.52
 -17   1  -3  181.91   11.69
  17  -1   3  193.45   16.14
 -17  -1   3  193.56   16.34
  17   1  -3  176.97   11.67
 -17   1  -3  172.07   14.57
 -17  -1  -1  177.58   11.21
  17   1   1  201.57   12.37
 -17   1   1  208.23   13.25
 -17  -1  -1  174.58   11.54
 -17   1   1  195.13   11.42
  17  -1  -1  160.82   11.09
 -17  -1  -1  156.70   10.75
  17   1   1  220.41   11.81
  17   3  -1 1858.88   63.64
  17  -3   1 1967.00   63.19
 -17   3  -1 1869.63   66.08
 -17  -3   1 1799.03   67.12
 -17   3  -1 1879.68   63.31
  17  -3   1 1864.84   65.71
 -17   3  -1 1879.54   64.63
 -17  -3   1 1867.64   62.93
 -17   5  -3  281.14   14.49
  17   5  -3  264.05   14.58
 -17   5  -3  239.55   16.19
  17  -5   3  237.16   18.33
 -17  -5   3  248.67   19.03
 -17   5  -3  242.36   17.57
  17  -7   5   76.38   15.56
  17   7  -5   62.20    8.52
 -17   7  -5   60.74   13.22
 -17   7  -5   71.32    8.28
 -17  -7   5   75.38   15.52
 -18  -2   4    9.67    8.15
  18   2  -4   21.33    6.07
 -18   2  -4   30.65    9.54
  18  -2   4   10.86    7.76
 -18   2  -4   26.53    6.10
 -18   0   2  415.08   22.54
 -18   0  -2  402.45   18.80
 -18   0  -2  425.60   19.44
  18   0  -2  374.72   18.95
  18   0   2  414.41   22.18
 -18   0  -2  379.19   20.79
 -18  -2   0   28.99    5.51
  18  -2   0   31.23    4.74
  18  -2   0   39.61    5.64
 -18   2   0   26.43    5.52
 -18  -2   0   24.45    5.03
 -18   2   0   28.75    5.28
 -18   2   0   27.05    4.46
  18   2   0   32.53    5.33
 -18  -2   0   27.73    4.16
  18   2   0   25.62    4.10
  18   4  -2    5.71    3.33
 -18   4  -2    3.17    3.51
  18  -4   2   10.68    4.82
 -18   4  -2    4.15    4.33
 -18  -4   2   16.80    6.10
 -18   4  -2    5.90    4.56
 -18  -6   4   29.78   10.12
  18  -6   4   26.92    9.42
 -18   6  -4   39.87    7.00
  18   6  -4   41.28    6.91
 -18   6  -4   41.22   10.44
 -19   3  -5   70.68   14.15
  19  -3   5   34.27   12.70
 -19  -3   5   45.01   13.47
 -19   3  -5   45.90    8.35
  19   3  -5   49.40    8.90
 -19   1  -3  315.94   16.50
  19   1  -3  323.86   17.19
 -19  -1   3  302.98   20.97
  19  -1   3  270.62   20.29
 -19   1  -3  297.33   20.00
 -19   1   1  842.72   35.84
  19   1   1  901.17   33.20
 -19  -1  -1  845.16   33.75
  19   1   1  874.76   34.64
  19  -1  -1  836.95   33.64
 -19   1   1  921.29   33.57
 -19  -1  -1  811.57   32.98
 -19  -1  -1  805.78   33.25
 -19   3  -1 1984.68   67.08
 -19   3  -1 1887.60   69.56
  19  -3   1 1947.98   69.29
 -19  -3   1 2081.59   67.06
  19   3  -1 1960.05   67.38
 -19  -3   1 1992.84   71.30
 -19   3  -1 1922.02   67.98
  19   5  -3   45.20    6.90
 -19   5  -3   42.71    6.75
 -19   5  -3   53.33    9.94
 -19   5  -3   44.80    8.43
  19  -5   3   27.02    8.37
 -19  -5   3   22.94    8.44
 -19   7  -5   77.90    9.39
 -19  -7   5   79.41   16.46
 -19   7  -5   51.12   12.62
  19  -7   5   71.29   15.58
  19   7  -5   77.92    9.27
 -20   2  -4  199.65   13.65
  20   2  -4  198.17   14.19
 -20  -2   4  173.27   18.81
  20  -2   4  186.08   20.09
 -20   2  -4  169.91   17.98
 -20   0  -2    2.19    3.94
 -20   0  -2    0.76    3.43
 -20   0   2    1.73    4.58
  20   0  -2   -1.53    2.81
  20   0   2   -4.05    3.32
 -20   0  -2   -2.68    4.16
 -20   2   0  662.83   26.87
  20   2   0  616.76   24.98
  20   2   0  644.13   27.00
 -20  -2   0  647.51   24.61
 -20  -2   0  603.70   26.25
  20  -2   0  626.25   26.54
 -20   2   0  637.71   25.09
 -20   2   0  615.16   27.91
  20  -2   0  648.19   26.06
 -20  -2   0  599.58   27.14
 -20   4  -2  655.83   29.02
  20  -4   2  614.71   30.59
  20   4  -2  702.32   28.35
 -20  -4   2  590.19   30.98
 -20   4  -2  663.68   27.57
 -20   4  -2  653.04   29.77
 -20  -6   4  173.83   19.43
  20   6  -4  174.05   13.08
  20  -6   4  194.44   20.09
 -20   6  -4  166.40   12.58
 -20   6  -4  165.70   17.37
 -21  -3   5   50.00   14.38
 -21   3  -5   35.66   12.32
 -21   3  -5   44.38    8.30
  21   3  -5   37.93    7.66
  21  -3   5   27.99   12.43
 -21   1  -3   53.09   10.13
 -21  -1   3   64.98   11.75
 -21   1  -3   43.81    7.54
  21   1  -3   37.22    7.17
  21  -1   3   53.34   10.26
  21   1   1  263.62   15.16
 -21  -1  -1  220.44   13.83
  21  -1  -1  220.98   14.23
 -21  -1  -1  206.38   13.43
 -21   1   1  282.13   16.78
 -21  -1  -1  215.38   13.85
 -21  -3   1  102.99   10.97
  21  -3   1  124.78   10.45
 -21   3  -1  117.34   10.28
 -21   3  -1  102.16   10.06
  21   3  -1  104.63    9.62
 -21   3  -1  126.57   10.11
 -21   5  -3  144.06   11.51
 -21   5  -3  113.57   13.40
 -21   5  -3  150.71   13.44
  21   5  -3  155.84   12.01
  21  -5   3  164.86   16.62
 -21  -5   3  147.13   16.01
 -21   7  -5   54.77   13.45
 -21  -7   5   61.13   15.55
  21   7  -5   53.68    8.67
  21  -7   5   59.19   15.08
 -21   7  -5   43.64    8.37
  22   2  -4   11.90    5.93
 -22   2  -4   12.37    8.85
  22  -2   4    4.63    7.26
 -22   2  -4   17.19    6.70
 -22  -2   4   10.86    8.93
 -22   0  -2  717.04   33.06
 -22   0  -2  712.04   31.20
 -22   0  -2  778.61   31.54
 -22   0   2  748.83   35.55
  22   0  -2  749.21   31.88
  22   0   2  742.71   34.60
 -22  -2   0  218.25   14.20
 -22  -2   0  202.76   13.21
 -22   2   0  204.11   13.42
  22  -2   0  203.11   12.59
  22   2   0  200.38   13.50
 -22  -2   0  207.88   11.70
  22  -2   0  232.34   13.97
 -22   2   0  221.70   12.26
 -22   2   0  217.53   14.70
  22   2   0  220.88   12.56
  22   4  -2  358.83   19.28
 -22   4  -2  362.87   19.20
 -22   4  -2  372.94   20.08
 -22  -4   2  336.72   22.05
  22  -4   2  333.95   21.02
 -22   4  -2  385.24   21.13
  22   6  -4   66.32    9.36
  22  -6   4   85.39   14.71
 -22  -6   4  109.48   16.46
 -22   6  -4   61.41    8.93
 -22   6  -4   65.85   12.73
 -23   3  -5   17.57   10.09
  23  -3   5   16.30   11.27
 -23  -3   5   21.99   11.76
  23  -1   3  170.11   17.05
  23   1  -3  139.03   12.58
 -23   1  -3  135.72   12.26
 -23  -1   3  167.86   17.39
 -23   1  -3  144.88   15.24
 -23  -1  -1  468.70   23.06
 -23  -1  -1  481.71   22.61
  23  -1  -1  467.42   23.12
 -23  -1  -1  494.38   23.14
  23   1   1  497.82   23.65
 -23   1   1  454.66   24.69
 -23   3  -1  212.14   14.90
  23  -3   1  268.18   16.06
 -23   3  -1  248.69   15.04
 -23   3  -1  230.32   14.37
 -23  -3   1  246.03   16.56
  23   3  -1  208.47   14.31
  23  -5   3  202.99   19.20
 -23   5  -3  237.18   15.53
 -23   5  -3  234.55   18.21
 -23  -5   3  216.96   19.27
  23   5  -3  234.37   15.54
 -23  -7   5   34.69   14.82
  23  -7   5   34.21   12.67
 -23   7  -5   27.22   11.04
  24  -2   4  159.82   19.30
  24   2  -4  143.26   13.47
 -24   2  -4  140.10   13.29
 -24   2  -4  138.25   17.09
 -24  -2   4  156.50   19.30
 -24   0  -2    1.26    4.23
 -24   0   2    0.10    5.01
 -24   0  -2    3.94    4.47
  24   0  -2    1.20    3.73
 -24   0  -2   -0.06    4.78
  24   0   2    1.42    3.80
 -24   2   0  275.21   17.06
 -24   2   0  249.64   15.93
  24  -2   0  267.10   15.08
  24  -2   0  268.43   16.19
 -24  -2   0  264.21   15.97
 -24  -2   0  280.81   17.10
 -24  -2   0  266.07   13.64
  24   2   0  243.42   14.15
 -24   2   0  237.45   13.76
  24   2   0  252.49   15.85
 -24   4  -2   73.40    9.45
  24   4  -2   77.96    9.12
 -24   4  -2   85.88   10.65
 -24   4  -2   55.09    8.73
  24  -4   2   43.31    8.55
 -24  -4   2   35.07    8.67
  24   6  -4  112.10   12.06
 -24   6  -4   95.35   11.35
  24  -6   4  100.83   16.19
 -24   6  -4   94.03   14.83
 -24  -6   4   92.67   16.14
  25  -3   5   71.02   16.86
 -25  -3   5   81.77   17.87
 -25   3  -5   41.06   13.13
  25   1  -3  238.48   16.97
 -25   1  -3  249.73   17.05
 -25   1  -3  248.46   19.69
  25  -1   3  277.83   21.36
 -25  -1   3  255.00   21.26
 -25   1   1  400.07   22.95
  25  -1  -1  394.47   21.24
  25   1   1  419.44   21.43
 -25  -1  -1  383.57   20.79
 -25  -1  -1  360.35   19.50
 -25  -1  -1  378.43   20.74
 -25   3  -1 1106.58   45.04
  25   3  -1 1148.69   44.23
 -25   3  -1 1081.34   43.05
 -25   3  -1 1049.86   43.09
  25  -3   1 1135.81   44.71
  25   5  -3    2.46    4.67
 -25   5  -3    0.62    6.32
 -25   5  -3   -1.25    4.56
 -25  -5   3   -0.49    6.70
  25  -5   3   14.14    6.89
 -25   7  -5   14.66   10.17
 -25  -7   5   35.80   14.13
  25  -7   5   27.14   12.80
 -26   2  -4   21.42    9.70
 -26  -2   4    8.20    9.30
 -26   2  -4   10.33    7.42
  26   2  -4   19.85    7.14
  26  -2   4    6.21    8.09
 -26   0  -2   30.21    6.81
 -26   0  -2   28.23    7.59
 -26   0  -2   28.53    7.38
  26   0   2   19.02    6.89
  26   0  -2   34.70    7.68
 -26   0   2   28.25    8.71
 -26   2   0  133.71   10.05
 -26  -2   0  140.89   12.89
 -26   2   0  134.00   12.72
 -26   2   0  128.49   12.29
  26   2   0  126.29   10.16
 -26   4  -2    5.09    5.52
 -26  -4   2   15.09    7.38
 -26   4  -2   17.53    6.79
  26   4  -2    1.97    4.32
  26  -4   2    8.78    5.64
 -26   4  -2    3.19    5.70
  26  -6   4   23.63   10.44
 -26   6  -4   27.99    8.59
  26   6  -4   30.56    8.04
 -26   6  -4   25.75   10.51
 -26  -6   4   34.38   12.00
  27  -3   5   10.30   10.84
 -27  -3   5   14.64   12.39
 -27   3  -5    3.28    9.26
 -27   1  -3  231.58   16.81
 -27  -1   3  259.94   21.90
 -27   1  -3  232.28   19.33
  27  -1   3  245.50   20.26
  27   1  -3  216.02   16.82
 -27  -1  -1  116.40   11.78
 -27  -1  -1  110.36   11.85
  27  -1  -1  109.15   11.57
 -27  -1  -1  125.44   11.33
  27   1   1  103.18   10.93
 -27   1   1  109.32   12.89
 -27  -3   1  423.17   24.82
 -27   3  -1  444.45   23.47
  27   3  -1  455.69   23.73
  27  -3   1  379.32   22.25
 -27   3  -1  452.22   22.68
 -27   3  -1  434.62   23.87
  27   5  -3   43.17    8.88
 -27   5  -3   57.02    9.75
 -27   5  -3   59.10   11.47
  27  -5   3   55.08   11.77
 -27  -5   3   57.59   12.74
  27  -7   5   40.46   13.97
 -27  -7   5   70.56   17.81
 -27   7  -5   45.74   14.23
 -28   2  -4  153.03   18.44
 -28  -2   4  126.83   19.03
  28  -2   4  159.26   20.02
  28   2  -4  168.26   15.71
 -28   2  -4  157.38   15.26
 -28   0  -2    0.94    5.57
 -28   0  -2    1.12    4.71
  28   0   2   -3.24    3.92
  28   0  -2   -0.74    3.94
 -28   0   2   -3.75    6.10
 -28  -2   0  402.15   23.51
 -28   2   0  433.98   24.20
  28   4  -2   48.49    8.64
 -28  -4   2   28.24    8.93
  28  -4   2   31.96    8.60
 -28   4  -2   43.22    9.30
 -28   4  -2   42.49    8.84
 -28   4  -2   41.57    8.50
 -28   6  -4   92.85   15.57
 -28   6  -4   80.91   12.02
  28  -6   4  116.43   17.43
  28   6  -4  116.42   13.36
 -28  -6   4   89.67   17.42
  29  -1   3  267.38   21.86
 -29  -1   3  261.84   22.78
 -29   1  -3  246.93   18.37
 -29   1  -3  253.96   20.52
  29   1  -3  256.50   18.79
 -29   1   1  131.96   14.56
  29   1   1  118.79   12.02
 -29  -1  -1  133.70   12.09
 -29  -1  -1  144.35   13.38
 -29  -1  -1  137.37   13.54
  29  -1  -1  144.30   13.47
 -29   3  -1   43.99    8.84
 -29   3  -1   48.06    8.00
  29   3  -1   35.57    8.17
 -29  -3   1   25.50    8.02
 -29   3  -1   43.17    9.13
  29  -3   1   36.86    7.82
  29   5  -3  235.03   18.08
 -29   5  -3  249.74   18.40
 -29  -5   3  223.64   22.40
 -29   5  -3  262.97   20.90
  29  -5   3  274.41   21.99
 -30   2  -4    8.01    9.52
  30  -2   4    8.58    9.45
 -30   2  -4   -0.55    7.84
 -30  -2   4    6.48   10.40
  30   2  -4    3.54    7.30
  30   0  -2  584.18   30.01
  30   0   2  589.55   31.28
 -30   0  -2  538.24   28.80
 -30   0  -2  595.65   30.00
 -30  -2   0   21.07    7.94
 -30   2   0   26.21    8.05
 -30   4  -2  322.24   20.87
  30  -4   2  285.45   20.77
 -30   4  -2  329.86   20.89
 -30  -4   2  259.09   21.51
  30   4  -2  298.68   20.25
 -30   4  -2  307.14   19.98
  30   6  -4  113.25   14.77
 -30  -6   4  153.67   21.13
  30  -6   4  152.71   20.06
 -30   6  -4  149.18   18.95
 -30   6  -4  161.22   16.00
  31   1  -3  119.17   13.93
 -31   1  -3  115.70   15.60
 -31   1  -3   99.75   13.32
  31  -1   3  105.30   15.20
 -31  -1   3  104.42   16.77
 -31   1   1  171.17   17.15
 -31  -1  -1  210.35   16.60
 -31  -1  -1  208.76   15.10
 -31  -1  -1  216.97   16.61
  31   1   1  204.22   15.63
  31  -3   1  200.18   15.79
 -31  -3   1  203.59   17.38
 -31   3  -1  184.30   14.45
 -31   3  -1  223.71   17.18
 -31   3  -1  217.47   17.40
 -31   5  -3  308.41   20.86
 -31  -5   3  286.74   24.75
  31   5  -3  280.13   20.39
  31  -5   3  272.19   22.65
 -31   5  -3  267.28   21.64
 -32   2  -4   71.99   15.19
 -32  -2   4   74.27   16.69
  32  -2   4   54.06   13.74
  32   2  -4   70.97   13.17
 -32   0   2   -0.29    6.81
 -32   0  -2   -2.33    5.40
  32   0  -2   -3.19    5.08
  32   0   2    0.04    5.19
 -32   0  -2   -2.72    5.89
 -32   2   0   60.13   11.09
 -32  -2   0   73.08   11.74
 -32   4  -2  288.25   20.43
 -32   4  -2  269.55   20.13
  32  -4   2  302.52   21.80
 -32  -4   2  270.63   22.50
  32   4  -2  282.65   20.36
 -32   6  -4   36.46   12.76
  32  -6   4   43.90   12.87
 -32  -6   4   47.64   15.12
 -33  -1   3   15.55   10.01
 -33   1  -3   18.72    9.29
  33   1  -3   16.55    7.84
  33  -1   3   22.36    9.58
 -33   1  -3   11.20    7.37
 -33   1   1  120.75   15.38
 -33  -1  -1  156.17   15.22
  33   1   1  164.61   14.83
 -33  -3   1  148.39   16.84
  33  -3   1  148.82   14.68
 -33   3  -1  167.51   16.33
 -33   3  -1  163.49   13.95
 -33   5  -3    1.15    7.22
  33  -5   3   14.90    8.22
 -33   5  -3   -0.09    7.59
 -33  -5   3    8.39    8.44
  33   5  -3   10.84    7.18
 -34  -2   4   -2.79   10.54
 -34   2  -4    4.47   10.33
  34  -2   4   -3.05    8.35
 -34   0  -2   54.19   10.78
  34   0   2   12.29    7.00
  34   0  -2   25.03    8.73
 -34   0  -2   25.13    9.44
 -34   0   2   20.29    9.96
 -34  -2   0   38.78    9.98
 -34   2   0   24.24    9.17
 -34   4  -2   88.43   13.20
  34  -4   2   73.43   12.51
 -34  -4   2   80.25   14.92
  34   4  -2  127.59   14.71
 -34   4  -2  103.13   13.91
 -34   6  -4   -4.76    8.63
 -34  -6   4   10.14   11.66
  34  -6   4    6.98   10.29
 -35   1  -3   50.90   12.10
  35  -1   3   66.12   13.25
  35   1  -3   48.32   10.94
 -35  -1   3   38.08   13.05
 -35   1  -3   42.37   11.87
 -35  -1  -1   84.61   12.48
 -35   1   1   77.17   13.73
 -35   3  -1   36.28    9.78
 -35  -3   1   28.94   10.20
 -35   5  -3    6.13    9.43
 -35   5  -3   19.44    9.37
  35  -5   3   16.81    9.24
 -35  -5   3   24.59   11.96
  35   5  -3   22.01    9.25
 -36   0  -2    2.05    7.40
  36   0   2   -2.15    6.43
 -36   0   2    6.19    8.05
 -36   2   0  118.71   15.44
 -36  -2   0  101.21   14.14
  36  -4   2  171.40   18.06
 -36   4  -2  147.84   16.68
 -36  -4   2  166.84   19.83
 -36   4  -2  143.99   16.55
 -37   1  -3   47.35   12.46
  37   1  -3   40.59   11.08
 -37   1  -3   13.34    9.51
 -37  -1   3   29.69   12.53
  37  -1   3   22.46    9.22
 -37   1   1  133.23   17.14
 -37  -1  -1  131.75   15.69
 -37   3  -1  155.32   16.85
 -37  -3   1  128.31   17.16
 -37  -5   3  107.69   18.97
  37   5  -3   82.01   13.97
 -37   5  -3   74.50   14.52
  37  -5   3   75.36   14.72
 -37   5  -3   86.01   14.70
 -38   0   2  225.49   23.81
  38   0   2  286.92   22.10
 -38  -2   0   78.97   13.74
 -38   2   0  100.25   15.41
 -38   4  -2  219.41   20.15
  38  -4   2  230.69   21.55
 -39  -1   3    4.54   11.16
 -39   1  -3    2.40   10.34
 -39   1  -3   17.18   10.64
  39  -1   3   10.43    9.29
 -39   1   1  106.21   16.40
 -39  -3   1  128.83   17.58
 -39   3  -1  108.30   15.46
 -39   5  -3   41.16   12.72
  39  -5   3   42.32   12.00
 -39  -5   3   44.06   14.62
 -39   5  -3   56.45   14.88
 -40   0   2   -2.42    8.90
 -40   2   0  450.39   30.12
 -40  -2   0  462.44   30.11
  40  -4   2   32.44   10.79
 -40  -4   2   36.28   13.00
 -41   1   1   11.02   10.37
 -41  -3   1   83.37   16.11
 -41   3  -1   75.29   14.50
 -42   0   2  123.00   19.74
 -42   2   0   -9.88    7.83
 -42  -2   0   -6.77    8.17
 -42  -4   2   31.88   13.13
 -43   1   1   22.16   11.49
 -43  -3   1  110.76   18.48
 -44   2   0   82.78   16.67
 -44  -2   0   84.40   16.07
 -45   1   1   56.68   15.39
 -45  -3   1   58.24   16.36
 -46   2   0    0.64   10.90
 -46  -2   0   13.36   11.51
   0   0   4  405.50   24.01
   0   0   4  406.77   22.24
   0   2   2  328.34   16.38
   0   2   2  337.81   15.16
   0   4   0 7642.07  231.86
   0  -6   2 1247.89   44.60
   0   6  -2 1090.45   41.71
   0  -6   2 1290.64   43.50
   0  -8   4   61.77    9.79
   0  -8   4   72.79   11.15
   0   8  -4   65.55    9.36
   1  -1   5   52.35   11.44
  -1  -1   5   76.12   12.61
  -1   1   3  966.75   39.58
  -1   1   3  997.84   38.71
   1   1   3  969.93   38.01
   1   1   3 1007.90   40.47
  -1  -3  -1 1667.09   51.91
  -1  -3  -1 1721.13   52.00
   1  -3  -1 1634.90   51.89
   1  -5   1  957.02   33.57
  -1  -5   1  932.91   33.52
  -1   7  -3  186.59   12.37
  -1  -7   3  160.95   12.16
  -1  -7   3  163.34   12.85
   1  -7   3  169.39   12.69
   1  -7   3  178.49   13.20
   1   7  -3  189.15   12.04
   1  -9   5  281.08   21.15
  -1  -9   5  206.56   19.47
   2   0   4   -2.17    5.09
  -2   0   4   -4.31    5.07
  -2   0   4   -1.88    3.88
   2   2   2 1096.56   40.25
  -2   2   2 1048.54   38.82
   2   2   2 1073.96   37.96
  -2   2   2 1087.31   39.55
  -2   4   0 1612.50   49.67
  -2  -4   0 1569.90   49.55
  -2  -6   2 1083.88   41.28
   2  -6   2 1081.50   40.83
  -2   6  -2 1097.57   39.55
   2  -6   2 1137.44   40.68
  -2  -8   4  404.36   24.36
   2  -8   4  370.79   23.15
   2  -8   4  397.76   23.22
  -2   8  -4  441.59   23.17
  -2  -8   4  388.58   22.76
   2   8  -4  423.15   22.07
  -3   1  -5   60.05   11.87
   3  -1   5   71.83   13.22
  -3   1   3  147.00   11.51
   3   1   3  136.56   10.14
  -3   1   3  137.98   11.20
   3   1   3  157.14   12.52
   3  -3  -1  473.36   16.02
   3  -3  -1  463.07   15.94
  -3  -3  -1  477.18   15.99
  -3  -3  -1  464.58   15.82
  -3  -5   1  898.77   34.08
   3  -5   1  914.60   33.60
  -3   5  -1  972.69   30.10
   3   5  -1  969.28   30.25
   3   5  -1  971.10   30.18
  -3   5  -1  983.07   30.09
   3   7  -3  422.00   19.83
  -3   7  -3  415.86   21.11
   3  -7   3  443.11   21.90
   3  -7   3  450.25   22.71
  -3  -7   3  411.87   22.30
  -3  -7   3  471.68   21.43
   3  -9   5   66.95   13.24
  -3   9  -5   77.74   13.08
  -3  -9   5   87.02   14.13
  -4   2  -6   45.28   13.56
  -4   0   4   21.72    7.15
   4   0   4   12.62    6.78
  -4   0   4   28.28    8.17
  -4  -2  -2  253.45    9.27
   4  -2  -2  255.57    9.57
  -4  -2  -2  247.12    9.17
   4   2   2  260.05   14.38
  -4   2   2  252.27   13.05
  -4   2   2  275.22   13.55
   4  -2  -2  242.14    9.42
   4   2   2  253.30   11.68
   4  -4   0  464.58   16.09
  -4  -4   0  447.95   15.84
   4   4   0  481.68   16.23
  -4   4   0  460.12   16.02
  -4  -6   2  439.69   21.33
  -4   6  -2  488.19   20.57
   4  -6   2  482.91   21.39
   4  -6   2  461.96   20.60
  -4  -8   4   48.18    9.59
   4  -8   4   50.47    9.30
   4  -8   4   33.59    8.58
  -4   8  -4   36.49    8.13
   5  -1   5  187.08   19.75
  -5   1  -5  223.36   18.56
   5  -1  -3  124.10    5.85
  -5   1   3  102.98    9.98
   5   1   3  103.81    8.78
   5   1   3   85.30   10.59
  -5   1   3  101.31   10.16
   5  -3  -1 3769.92  114.66
  -5  -3  -1 3699.75  114.58
  -5  -3  -1 3746.74  114.75
   5  -3  -1 3667.20  114.79
  -5   3   1 3783.04  120.73
   5  -5   1  525.85   19.71
  -5   5  -1  466.78   16.79
  -5  -5   1  508.03   20.16
   5   5  -1  497.56   17.02
  -5   5  -1  471.55   16.75
  -5   7  -3 1506.14   54.44
  -5  -7   3 1440.94   52.45
  -5  -7   3 1390.49   55.97
   5  -7   3 1416.81   54.31
   5   7  -3 1549.18   51.73
   5  -7   3 1456.81   55.64
  -5   9  -5   30.92    9.27
   5  -9   5   33.97   11.02
  -5  -9   5   48.92   12.06
   6  -2   6   13.08   11.20
  -6   2  -6   17.92   10.75
   6   0   4   -0.49    5.22
   6   0  -4   -1.80    2.23
  -6   0   4   -2.50    5.57
  -6   0   4    3.98    5.50
   6  -2  -2  411.87   14.53
  -6  -2  -2  415.39   14.22
  -6  -2  -2  397.13   14.28
   6  -2  -2  392.89   14.40
   6   2   2  354.42   15.65
   6   2   2  357.16   18.84
  -6   2   2  369.80   18.03
  -6  -4   0    4.63    1.83
  -6   4   0    7.26    2.02
   6  -4   0    4.82    1.84
  -6   4   0    6.65    2.42
   6   4   0    9.20    2.08
   6   6  -2  490.89   16.30
  -6   6  -2  457.18   20.75
  -6   6  -2  492.24   16.04
   6  -6   2  430.18   21.24
  -6   6  -2  492.76   16.00
   6  -6   2  401.49   19.96
  -6  -6   2  437.06   21.59
  -6  -8   4  277.67   19.91
   6  -8   4  292.16   18.74
   6  -8   4  235.58   18.86
  -6   8  -4  286.45   18.88
   7   1  -5   60.42    5.95
   7  -1   5   50.23   12.20
  -7   1  -5   53.08   11.66
  -7   1   3  204.99   14.52
   7   1   3  223.31   12.75
   7  -1  -3  235.74   10.08
  -7  -1  -3  230.01    9.85
   7   1   3  191.27   15.19
   7  -1  -3  235.50   10.09
  -7   1   3  203.59   13.48
  -7  -1  -3  219.25    9.46
  -7   3   1  804.72   29.26
  -7  -3  -1  811.70   27.02
   7  -3  -1  796.20   26.82
   7  -3  -1  769.78   26.88
  -7  -3  -1  759.43   26.51
   7  -5   1 2068.81   68.02
  -7   5  -1 2036.61   64.19
  -7  -5   1 2060.62   69.31
  -7   5  -1 1985.23   64.08
   7   5  -1 2049.79   64.29
   7   7  -3  136.25    9.37
  -7  -7   3  109.33   11.99
   7   7  -3  133.75    6.77
   7  -7   3  114.53   11.94
  -7   7  -3  131.21   11.80
   7  -7   3  133.22   11.06
  -7  -7   3  125.68    9.61
  -7  -9   5   75.05   14.30
   7  -9   5   88.92   14.74
  -7   9  -5  130.97   15.61
  -8   2  -6   13.24   11.35
   8   2  -6    8.99    4.63
   8  -2   6    0.30   10.19
   8   0   4  575.94   32.10
  -8   0   4  689.88   32.43
   8   0  -4  607.54   22.72
  -8   0  -4  580.25   21.87
  -8  -2  -2  119.82    6.72
  -8  -2  -2  102.70    6.23
   8   2   2  117.99    7.26
  -8   2   2  121.43    9.42
   8  -2  -2  116.15    6.63
   8  -2  -2  126.75    6.92
   8   2   2  121.37   10.00
  -8   4   0  609.68   22.81
  -8  -4   0  587.41   21.71
   8  -4   0  594.25   21.37
  -8   4   0  578.81   21.23
  -8  -4   0  598.37   21.21
   8   4   0  600.96   21.49
   8  -6   2 1342.97   50.40
  -8  -6   2 1443.13   52.77
  -8   6  -2 1403.62   45.41
   8  -6   2 1404.32   51.83
  -8   6  -2 1431.92   45.29
  -8   6  -2 1371.55   50.50
   8   6  -2 1453.55   45.65
  -8   8  -4    9.63    5.83
  -8  -8   4    8.68    7.27
   8  -8   4    3.12    5.30
   8  -8   4    4.88    6.87
   8   8  -4    6.20    2.98
  -8  10  -6  115.19   17.37
  -9   1  -5  171.12    9.97
  -9   1  -5  200.10   19.33
   9   1  -5  170.84   10.55
  -9  -1   5  176.76   18.53
   9  -1   5  123.08   17.42
  -9  -1  -3  556.81   19.79
  -9   1   3  521.70   23.84
   9   1   3  514.63   27.07
  -9  -1  -3  531.76   19.98
   9  -1  -3  533.66   20.06
   9  -1  -3  564.59   20.39
   9   1   3  480.17   22.03
  -9   1   3  499.89   25.64
  -9  -3  -1  668.38   22.80
  -9   3   1  609.87   25.04
  -9  -3  -1  619.89   22.64
   9  -3  -1  663.37   23.30
   9   3   1  612.26   24.89
  -9   5  -1 1657.83   52.35
   9  -5   1 1566.22   55.29
  -9   5  -1 1569.67   52.07
   9   5  -1 1610.42   52.44
  -9   5  -1 1634.21   55.88
  -9   5  -1 1633.90   54.69
  -9  -7   3  404.32   22.91
   9   7  -3  388.22   15.61
  -9   7  -3  384.66   21.18
   9  -7   3  408.67   20.34
   9  -7   3  423.46   23.09
  -9   7  -3  375.20   14.99
  -9   7  -3  392.86   15.39
  -9   9  -5  128.40   15.93
  -9  -9   5  183.60   19.56
   9   9  -5  131.18    8.80
   9  -9   5  145.18   18.09
 -10   2  -6  123.83   18.46
  10  -2   6  103.99   18.57
 -10   0  -4   -1.05    2.75
 -10   0   4   -0.49    6.85
  10   0   4   -2.19    5.18
  10   0  -4   -0.99    2.85
 -10  -2  -2  702.84   25.55
 -10   2   2  759.84   30.20
  10  -2  -2  700.43   25.59
  10   2   2  730.64   30.71
  10  -2  -2  672.31   25.55
 -10  -2  -2  693.63   25.20
 -10   4   0 1785.99   61.18
  10  -4   0 1779.49   58.25
 -10   4   0 1769.08   58.19
 -10  -4   0 1802.80   58.08
 -10  -4   0 1800.35   60.23
  10   4   0 1835.41   58.51
  10  -6   2 2343.37   80.39
 -10   6  -2 2296.08   73.39
 -10  -6   2 2339.90   81.77
 -10   6  -2 2291.99   73.59
  10   6  -2 2260.07   73.78
 -10   6  -2 2289.07   78.89
  10   6  -2 2378.69   73.86
  10  -8   4  277.26   21.29
  10  -8   4  308.16   19.10
  10   8  -4  290.02   13.58
 -10  -8   4  254.49   20.94
 -10   8  -4  318.96   13.32
 -10   8  -4  296.76   20.24
 -10  10  -6    7.11    9.58
  10 -10   6   13.74   10.84
 -11  -1   5  106.36   16.16
 -11   1  -5  134.72   16.71
  11   1  -5  107.91    8.94
 -11   1  -5  112.47    8.81
  11  -1   5  147.92   18.62
  11  -1  -3  609.03   23.92
 -11   1   3  664.18   30.27
 -11  -1  -3  626.59   23.46
  11   1   3  626.74   31.00
  11  -3  -1 1441.61   48.91
  11   3   1 1430.49   51.19
 -11  -3  -1 1516.13   49.58
 -11   3   1 1490.88   48.58
 -11   3   1 1461.38   52.17
 -11  -3  -1 1459.73   48.53
  11  -5   1  123.79    9.15
 -11   5  -1  131.37    7.86
 -11   5  -1  133.74    9.06
 -11   5  -1  142.79    8.96
  11   5  -1  126.85    7.86
 -11  -5   1  139.26    9.68
  11  -7   3  253.15   15.02
 -11   7  -3  209.73   10.61
 -11  -7   3  235.05   17.08
  11   7  -3  208.33   11.06
 -11   7  -3  202.43   14.92
  11  -7   3  267.83   17.80
 -11  -9   5    4.37    9.09
  11  -9   5    0.08    8.05
 -11   9  -5    1.35    7.58
  11   9  -5    5.98    3.92
 -11   9  -5   11.16    4.25
 -12   2  -6    9.05   10.52
  12  -2   6   11.18   10.91
 -12   0  -4  243.92   12.57
  12   0  -4  242.64   13.15
 -12   0   4  254.24   19.38
 -12   0  -4  218.08   18.07
  12   0   4  265.36   20.30
  12   2   2  271.07   16.28
  12  -2  -2  264.23   12.94
 -12  -2  -2  271.43   12.99
 -12  -2  -2  266.65   12.97
 -12  -2  -2  259.49   12.36
 -12   2   2  272.34   15.80
  12  -2  -2  258.80   12.72
 -12  -4   0  551.42   21.33
  12   4   0  545.57   21.52
  12  -4   0  565.78   21.56
 -12   4   0  552.15   21.47
 -12   4   0  536.06   22.71
 -12  -4   0  553.35   21.96
  12   6  -2  459.13   18.09
 -12  -6   2  419.23   21.85
 -12   6  -2  441.45   17.67
  12  -6   2  372.69   21.00
  12   6  -2  407.60   17.69
 -12   6  -2  450.85   21.24
 -12   6  -2  442.76   17.94
 -12   8  -4    9.52    6.18
 -12  -8   4    8.14    8.41
 -12   8  -4    0.95    3.08
  12  -8   4    5.17    5.55
  12   8  -4    3.06    3.55
  12  -8   4    7.05    6.93
 -13  -1   5  107.17   16.45
 -13   1  -5  112.63   15.94
 -13   1  -5  123.83    9.70
  13   1  -5  118.12    9.84
  13  -1   5  100.83   16.40
  13  -1  -3  214.04   11.82
  13   1   3  199.11   16.16
 -13   1   3  199.21   15.61
 -13  -1  -3  229.52   11.62
  13   3   1 3045.03  100.05
 -13  -3  -1 3100.92   99.70
  13   3   1 3126.96   96.88
  13  -3  -1 2990.04   97.10
 -13   3   1 2920.72  102.20
 -13   3   1 3044.69   96.65
 -13  -3  -1 3061.68   96.77
 -13   5  -1    6.94    3.30
  13   5  -1   10.33    3.11
 -13   5  -1    4.39    3.19
 -13  -5   1   11.12    3.71
  13  -5   1    6.58    3.26
 -13   5  -1    6.82    3.26
 -13   7  -3  338.11   19.93
  13   7  -3  332.34   15.25
 -13   7  -3  325.06   14.86
 -13  -7   3  307.75   20.49
  13  -7   3  300.20   20.32
 -13  -9   5   22.13   10.86
 -13   9  -5   25.90    5.36
  13  -9   5   26.90   11.33
 -13   9  -5   34.23   11.03
  13   9  -5   22.96    5.53
 -14   2  -6   14.18   11.95
  14   0   4    3.71    7.16
  14   0  -4    0.56    3.60
 -14   0   4    2.14    6.17
 -14   0  -4    1.58    3.61
 -14   0  -4    9.20    7.08
 -14  -2  -2  247.80   12.98
 -14  -2  -2  268.19   13.72
  14  -2  -2  259.51   13.43
 -14   2   2  276.67   16.54
  14   2   2  264.04   16.54
  14  -2  -2  264.44   13.61
 -14  -2  -2  269.22   13.32
 -14  -4   0 1412.25   48.43
 -14   4   0 1455.17   48.36
  14  -4   0 1398.91   48.63
  14  -4   0 1448.29   49.18
 -14   4   0 1414.82   51.10
  14   4   0 1409.05   48.72
 -14   4   0 1422.17   48.61
 -14  -4   0 1425.22   50.28
 -14   6  -2  214.83   13.88
 -14   6  -2  209.95   11.93
 -14   6  -2  204.82   11.18
 -14  -6   2  185.50   14.20
  14   6  -2  210.01   11.62
 -14   6  -2  210.95   13.35
  14  -6   2  221.47   14.92
  14   6  -2  226.76   11.90
 -14   8  -4  280.52   20.87
 -14   8  -4  302.87   14.97
  14   8  -4  303.63   15.31
 -14  -8   4  285.78   22.46
  14  -8   4  301.43   22.61
  15  -1   5  251.56   24.80
 -15   1  -5  304.90   23.68
  15   1  -5  282.80   16.23
 -15   1  -5  282.93   15.89
 -15  -1   5  307.96   24.70
  15  -1  -3  599.92   25.15
  15   1   3  624.34   31.21
 -15  -1  -3  568.30   29.17
 -15  -1  -3  611.80   24.54
 -15   1   3  637.90   30.87
 -15  -3  -1  128.55    8.50
  15  -3  -1  141.12    9.27
 -15   3   1  125.59   10.16
 -15   3   1  127.09    8.87
 -15  -3  -1  144.10    9.58
  15   3   1  133.34    9.63
 -15  -3  -1  143.84    9.12
  15   3   1  117.00    8.54
 -15  -5   1  634.34   23.19
 -15  -5   1  586.46   25.61
  15  -5   1  626.26   23.05
  15   5  -1  553.53   23.21
 -15   5  -1  544.20   24.30
 -15   5  -1  539.21   22.79
  15  -5   1  569.09   24.99
 -15   5  -1  523.04   23.57
  15   7  -3   24.04    4.78
  15  -7   3   12.33    6.45
 -15   7  -3   17.22    6.45
 -15  -7   3   10.91    7.00
 -15   7  -3   16.53    4.36
 -15   9  -5   15.85    5.08
 -15   9  -5   31.32   11.20
  15   9  -5   16.44    5.57
 -15  -9   5    5.91    9.89
  15  -9   5    5.58    8.96
 -16   0  -4  329.37   16.65
 -16   0   4  301.65   22.71
  16   0  -4  333.19   17.29
 -16   0  -4  338.11   22.90
  16   0   4  304.30   23.61
 -16  -2  -2  531.26   24.94
 -16  -2  -2  539.51   22.39
  16  -2  -2  530.74   22.82
  16   2   2  528.32   25.87
 -16   2   2  501.82   25.72
 -16  -2  -2  544.32   22.35
 -16   4   0  406.33   19.61
 -16   4   0  439.06   18.71
  16   4   0  412.02   18.44
 -16  -4   0  391.77   18.58
 -16   4   0  401.45   17.44
  16  -4   0  408.39   18.17
  16  -4   0  393.84   18.25
 -16  -4   0  414.28   18.15
  16   6  -2  246.32   13.43
 -16   6  -2  268.44   15.60
 -16  -6   2  227.92   16.29
 -16   6  -2  248.07   13.19
  16  -6   2  226.94   15.90
 -16   6  -2  253.54   15.62
 -16   8  -4   72.53   11.81
 -16   8  -4   74.05    7.59
  16   8  -4   46.22    6.85
  16  -8   4   45.45   11.23
 -16  -8   4   34.27   11.06
 -17   1  -5   24.43   10.31
  17  -1   5    7.96    9.61
  17   1  -5   17.55    6.30
 -17  -1   5    8.63    9.72
 -17   1  -5   23.64    6.64
 -17   1   3  200.19   16.31
 -17  -1  -3  186.41   15.08
  17  -1  -3  166.39   11.73
  17   1   3  188.53   15.87
 -17  -1  -3  173.32   11.57
 -17  -3  -1 1863.75   64.81
 -17  -3  -1 1919.85   65.28
 -17   3   1 1986.93   64.15
  17   3   1 1874.37   65.75
 -17  -3  -1 1857.80   63.63
  17   3   1 1903.95   63.73
  17  -3  -1 1840.16   64.17
 -17   3   1 1863.24   68.00
  17  -5   1  388.56   17.70
 -17   5  -1  377.82   18.85
  17  -5   1  362.62   19.01
 -17   5  -1  370.16   18.18
  17   5  -1  428.09   18.69
 -17  -5   1  381.29   17.58
 -17  -5   1  354.78   19.32
 -17   5  -1  379.89   17.79
  17  -7   3  575.38   31.47
 -17  -7   3  608.43   32.05
 -17   7  -3  665.21   31.07
 -17   7  -3  632.41   25.51
 -17   7  -3  617.09   29.24
  17   7  -3  588.94   25.73
 -17  -9   5   29.64   12.38
  17  -9   5   30.49   11.97
 -17   9  -5   30.38   10.42
  17   9  -5   33.49    7.35
 -17   9  -5   33.25    6.58
 -18   0  -4   -1.99    6.27
  18   0   4   -5.23    5.40
  18   0  -4    1.25    4.39
 -18   0  -4   -0.92    3.82
 -18   0   4    2.38    6.99
 -18  -2  -2  435.52   19.19
  18  -2  -2  402.59   19.70
 -18   2   2  414.61   22.72
  18   2   2  416.49   22.37
 -18  -2  -2  397.66   21.39
 -18  -2  -2  396.83   19.09
  18  -4   0  534.61   22.58
  18  -4   0  495.47   21.91
 -18  -4   0  523.10   23.10
 -18   4   0  500.63   21.08
 -18  -4   0  501.14   21.94
  18   4   0  511.71   22.33
 -18   4   0  511.83   23.75
 -18   4   0  521.89   22.40
 -18   6  -2  608.27   29.22
 -18  -6   2  671.51   31.81
  18  -6   2  714.41   31.74
 -18   6  -2  678.93   27.29
 -18   6  -2  658.28   29.38
  18   6  -2  653.73   27.41
 -18   8  -4  332.26   23.32
 -18   8  -4  356.55   18.14
  18   8  -4  331.65   18.18
  18  -8   4  380.91   26.32
 -18  -8   4  351.72   25.86
 -19   1  -5   92.96   15.48
  19  -1   5   26.44   11.60
 -19  -1   5   42.96   13.50
 -19   1  -5   42.51    8.11
  19   1  -5   44.43    8.41
 -19  -1  -3  319.16   16.94
 -19   1   3  297.07   21.09
 -19  -1  -3  310.13   20.54
  19  -1  -3  330.17   17.71
  19   1   3  325.16   21.89
  19   3   1 1978.44   69.21
 -19  -3  -1 1978.26   67.52
 -19   3   1 2014.63   72.16
  19   3   1 2119.51   67.77
 -19  -3  -1 1946.01   68.22
  19  -3  -1 1873.64   67.64
 -19  -3  -1 1968.63   68.86
  19   5  -1   46.42    6.62
 -19   5  -1   48.04    7.03
 -19  -5   1   34.56    6.81
 -19   5  -1   42.39    6.57
  19  -5   1   49.70    7.32
 -19   5  -1   45.96    6.81
 -19   7  -3   64.11    7.93
 -19  -7   3  110.80   13.80
  19   7  -3   65.95    8.06
 -19   7  -3   72.92   10.96
 -19   7  -3   63.50    9.84
  19  -7   3  145.29   15.21
 -19   9  -5   52.54    8.04
 -19   9  -5   48.80   12.94
 -19  -9   5   49.08   14.45
  19   9  -5   66.23    8.64
  19  -9   5   42.81   12.93
 -20   0   4  243.71   21.07
  20   0  -4  236.18   15.55
 -20   0  -4  211.43   14.50
 -20   0  -4  248.54   20.38
  20   0   4  236.64   21.93
 -20  -2  -2  118.76   11.67
 -20   2   2  103.43   12.02
  20   2   2  103.89   11.57
 -20  -2  -2  127.15    9.77
 -20  -2  -2  119.53    9.77
  20  -2  -2  111.87   10.02
 -20  -4   0  837.73   33.69
 -20   4   0  868.26   32.69
 -20  -4   0  873.04   31.59
 -20  -4   0  906.84   35.53
  20   4   0  890.52   34.28
 -20   4   0  828.47   33.82
  20   4   0  870.58   32.27
  20  -4   0  877.11   34.26
 -20   4   0  860.32   35.93
 -20  -6   2  173.47   15.52
  20   6  -2  197.48   13.32
 -20   6  -2  234.08   13.91
 -20   6  -2  226.62   15.09
 -20   6  -2  213.44   14.85
  20  -6   2  212.98   15.84
  20  -8   4   52.97   12.74
 -20   8  -4   63.44   11.82
 -20  -8   4   73.25   14.21
  20   8  -4   59.36    8.47
 -20   8  -4   86.44    9.48
  21  -1   5   17.16   10.65
 -21  -1   5   12.19   10.00
  21   1  -5    5.45    5.54
 -21   1  -5   13.82    5.90
 -21   1  -5   24.95   10.18
  21   1   3   54.30   10.22
 -21  -1  -3   49.04    9.96
  21  -1  -3   44.63    7.54
 -21  -1  -3   37.16    7.18
 -21   1   3   58.43   11.00
 -21  -3  -1  119.18    9.84
  21  -3  -1  112.93   10.03
 -21   3   1  104.47    8.24
 -21  -3  -1  120.89   10.35
 -21   3   1  103.12   11.10
 -21  -3  -1  119.12   10.31
  21   3   1  124.97   10.33
 -21   5  -1 2331.83   79.75
 -21   5  -1 2370.59   83.45
  21  -5   1 2365.09   82.23
  21   5  -1 2281.88   79.81
 -21   5  -1 2333.65   80.78
 -21  -5   1 2448.48   85.00
 -21   7  -3   86.39    9.42
  21  -7   3   59.72   11.27
 -21   7  -3   87.48   11.02
 -21  -7   3   96.54   13.79
 -21   7  -3   79.83   11.64
  21   7  -3   77.87    9.03
  21  -9   5   50.20   14.62
  21   9  -5   52.49    8.63
 -21   9  -5   39.01    7.98
 -21   9  -5   49.94   13.59
 -21  -9   5   33.40   13.75
 -22   0  -4   -1.71    4.94
  22   0  -4    5.24    5.30
 -22   0   4    0.43    6.98
  22   0   4    2.67    7.62
 -22   0  -4    1.83    6.99
 -22   2   2  252.01   18.21
 -22  -2  -2  242.68   14.68
  22   2   2  232.39   16.86
 -22  -2  -2  252.57   15.35
 -22  -2  -2  233.44   16.27
  22  -2  -2  228.93   15.06
  22   4   0   27.02    4.59
 -22  -4   0   20.19    4.42
 -22   4   0   21.79    4.60
 -22   4   0   13.81    4.65
  22  -4   0   31.12    6.00
 -22   4   0   11.93    5.25
 -22  -4   0   16.43    5.09
  22   4   0   17.69    5.03
 -22  -4   0   23.28    6.07
 -22   6  -2   -0.61    4.73
  22  -6   2    9.83    5.72
  22   6  -2    7.53    4.61
 -22   6  -2    4.11    4.49
 -22  -6   2   -3.62    5.32
 -22   6  -2    4.33    5.18
 -22  -8   4   10.43    8.94
  22  -8   4   38.81   11.47
 -22   8  -4   38.61   11.01
 -22   8  -4   24.32    7.08
  22   8  -4   23.48    6.55
 -23  -1   5   31.12   12.87
  23  -1   5   26.99   11.86
 -23   1  -5   40.58   12.84
 -23  -1  -3  154.08   15.76
  23  -1  -3  152.71   12.98
 -23  -1  -3  136.18   12.33
  23   1   3  137.44   15.49
 -23   1   3  166.90   17.35
 -23  -3  -1  225.23   14.26
 -23   3   1  239.15   16.75
 -23  -3  -1  236.99   14.60
  23  -3  -1  218.19   14.62
  23   3   1  261.60   15.42
 -23  -3  -1  221.01   14.47
 -23   5  -1  760.69   33.11
  23  -5   1  758.91   32.83
 -23  -5   1  738.31   33.99
  23   5  -1  720.57   31.55
 -23   5  -1  743.69   31.70
 -23   7  -3   22.94    7.06
 -23   7  -3   26.35    6.94
 -23   7  -3   30.69    9.13
 -23  -7   3    9.51    7.38
  23  -7   3   12.39    7.26
  23   7  -3   14.48    5.49
  23  -9   5   39.25   14.30
 -23   9  -5   79.79   15.76
 -23  -9   5   37.13   14.59
 -24   0  -4  149.84   18.25
  24   0   4  175.29   19.93
 -24   0   4  180.44   20.11
  24   0  -4  177.16   14.59
 -24   0  -4  149.13   13.92
  24   2   2   49.83    8.92
 -24  -2  -2   50.69    7.71
  24  -2  -2   50.12    8.08
 -24   2   2   42.58    9.60
 -24  -2  -2   52.21    8.33
 -24  -2  -2   55.94    9.67
 -24   4   0  986.50   38.72
 -24  -4   0 1074.42   37.95
  24   4   0 1014.01   38.43
 -24  -4   0 1055.64   42.32
  24   4   0 1039.83   41.21
 -24  -4   0 1029.73   40.71
  24  -4   0 1018.73   40.86
 -24   4   0 1066.19   43.45
 -24   6  -2  719.19   31.68
  24  -6   2  736.48   35.22
 -24   6  -2  761.64   33.97
  24   6  -2  744.14   32.22
 -24  -6   2  675.25   35.24
 -24   6  -2  760.08   33.67
 -24   8  -4  184.20   14.77
  24  -8   4  171.82   20.06
 -24   8  -4  181.64   18.91
 -24  -8   4  195.40   21.70
  24   8  -4  188.90   15.05
 -25  -1   5   56.54   15.46
  25  -1   5   22.24   11.97
 -25   1  -5   38.51   12.94
  25  -1  -3  253.96   17.38
 -25  -1  -3  256.66   19.76
  25   1   3  263.25   20.92
 -25   1   3  252.20   21.06
 -25  -1  -3  241.24   16.92
  25  -3  -1 1132.77   44.26
 -25  -3  -1 1083.13   43.35
 -25   3   1 1164.22   47.71
 -25  -3  -1 1115.09   44.02
  25   3   1 1079.46   43.99
 -25  -3  -1 1113.71   43.00
 -25  -5   1   94.70   11.72
  25  -5   1   96.43   10.84
 -25   5  -1   99.80   10.62
 -25   5  -1   97.05   10.93
  25   5  -1   96.68   10.15
 -25   5  -1   78.47    9.38
 -25   7  -3  141.36   15.53
  25   7  -3  144.47   13.16
 -25   7  -3  139.81   12.91
  25  -7   3  189.59   18.50
 -25  -7   3  177.24   18.73
 -25  -9   5    4.05   11.88
  25  -9   5   -9.24    8.16
 -25   9  -5   10.09    9.51
  26   0  -4   -1.33    5.54
 -26   0  -4   -9.67    6.73
 -26   0   4   -2.92    8.43
  26   0   4   -4.81    6.28
 -26   0  -4   -2.01    5.77
 -26   2   2  510.02   29.57
 -26  -2  -2  530.29   27.38
  26  -2  -2  522.02   26.57
  26   2   2  553.90   28.80
 -26  -2  -2  527.62   26.20
 -26   4   0    2.66    4.10
 -26  -4   0    3.17    4.84
 -26   4   0    0.02    4.53
 -26   4   0    6.57    5.18
  26   6  -2  221.45   15.67
 -26   6  -2  234.22   16.82
 -26   6  -2  222.71   16.53
 -26  -6   2  181.37   17.62
 -26   6  -2  192.02   15.09
  26  -6   2  242.94   17.84
 -26   8  -4  330.86   20.80
  26   8  -4  349.39   21.12
 -26   8  -4  312.55   24.62
 -26  -8   4  358.08   27.96
  26  -8   4  318.24   26.28
  27  -1   5    2.05   10.21
 -27  -1   5    5.15   10.72
 -27   1  -5    8.45   10.17
  27  -1  -3  251.13   17.77
 -27  -1  -3  241.97   19.78
 -27   1   3  247.31   21.67
 -27  -1  -3  240.70   17.39
  27   1   3  223.03   19.47
 -27  -3  -1  440.23   22.55
 -27   3   1  413.46   24.76
 -27  -3  -1  448.09   21.89
  27   3   1  383.20   21.71
 -27  -3  -1  412.18   22.56
  27  -3  -1  432.05   23.12
 -27   5  -1   23.88    7.29
 -27   5  -1   27.07    6.84
 -27  -5   1    8.38    6.35
  27   5  -1   26.31    7.14
 -27   5  -1   24.58    7.80
  27  -5   1   17.95    5.99
 -27   7  -3  228.86   18.93
  27   7  -3  211.03   16.23
 -27   7  -3  238.27   16.83
  27  -7   3  205.02   19.89
 -28   0  -4   55.68   11.05
  28   0   4   58.33   14.17
 -28   0   4   76.04   16.28
 -28   0  -4   63.65   13.75
  28   0  -4   65.58   10.94
  28   2   2   21.24    7.26
 -28   2   2   26.63    9.18
 -28  -2  -2   24.92    7.85
  28  -2  -2   22.78    7.03
 -28  -2  -2   15.35    6.66
 -28   4   0  366.45   22.54
 -28   4   0  384.20   19.79
 -28  -4   0  424.94   23.18
  28  -6   2  199.83   16.76
  28   6  -2  178.82   14.58
 -28  -6   2  212.30   18.46
 -28   6  -2  188.96   15.74
 -28   6  -2  177.69   15.89
  28  -8   4   12.94    9.69
 -28  -8   4    1.05    9.26
 -28   8  -4   10.28    7.24
 -28   8  -4    6.42    7.98
  28   8  -4   16.73    7.66
  29   1   3  282.29   22.27
 -29   1   3  263.85   22.94
 -29  -1  -3  267.13   21.35
  29  -1  -3  235.85   18.46
 -29  -1  -3  270.93   18.89
 -29  -3  -1   38.90    7.93
 -29  -3  -1   45.92    8.80
  29  -3  -1   46.99    8.94
  29   3   1   23.68    6.90
 -29  -3  -1   47.62    9.43
 -29   3   1   34.37    9.21
 -29  -5   1  207.41   17.20
 -29   5  -1  184.49   14.32
 -29   5  -1  208.25   16.25
  29   5  -1  177.58   15.02
 -29   5  -1  218.06   17.05
  29  -5   1  210.25   15.84
  29  -7   3   16.96    7.69
 -29  -7   3   14.75    9.58
  29   7  -3   16.12    6.85
 -29   7  -3   28.17    9.91
 -29   7  -3   13.99    7.48
 -30   0  -4    4.94    9.00
 -30   0  -4   -5.82    7.20
 -30   0   4    2.84   10.22
  30   0  -4    6.98    7.52
  30   0   4    1.35    7.83
  30  -2  -2  140.92   13.87
 -30  -2  -2  147.42   14.40
 -30  -2  -2  121.96   13.84
 -30   2   2  125.72   16.09
  30   2   2  134.42   14.64
 -30   4   0  236.37   18.36
 -30  -4   0  290.51   19.54
  30   6  -2   53.09    9.82
  30  -6   2   51.81   10.02
 -30   6  -2   68.87   10.76
 -30  -6   2   63.89   12.50
 -30   6  -2   48.08   10.21
 -30   6  -2   59.07   10.48
  30  -8   4   31.89   12.01
 -30   8  -4   44.96   10.94
  30   8  -4   34.47   10.13
 -30  -8   4   27.32   12.77
 -30   8  -4   44.80   12.82
 -31  -1  -3   96.27   13.13
  31  -1  -3  113.03   13.55
 -31   1   3   93.87   16.47
 -31  -1  -3  124.92   16.16
  31   1   3   85.52   14.09
 -31  -3  -1  226.57   16.60
  31   3   1  195.17   15.41
 -31  -3  -1  209.78   15.00
 -31   3   1  231.44   18.82
 -31  -5   1   35.94    9.26
 -31   5  -1   30.19    9.48
 -31   5  -1   13.10    7.35
 -31   5  -1   28.01    7.77
  31  -5   1   71.53   10.55
 -31   7  -3   61.19   12.98
  31   7  -3   57.67   10.69
 -31  -7   3   59.00   14.13
  31  -7   3   45.37   11.79
 -31   7  -3   45.20   10.82
 -32   0  -4  159.86   17.18
 -32   0  -4  142.41   19.64
 -32   0   4  136.39   20.32
  32   0   4  126.71   18.56
  32   0  -4  151.68   17.07
 -32  -2  -2   69.69   11.50
 -32   2   2   57.61   12.56
 -32  -2  -2   79.78   11.99
  32   2   2   90.62   12.32
  32  -2  -2   73.17   11.50
 -32   4   0   59.12   11.17
 -32  -4   0   61.57   10.68
 -32   6  -2   98.54   13.07
 -32  -6   2  127.15   16.94
 -32   6  -2  133.19   14.92
  32   6  -2  120.29   13.81
 -32   6  -2  131.95   15.00
  32  -6   2  135.68   15.61
 -32  -8   4    5.30   10.98
 -32   8  -4    8.47    9.46
  32  -8   4    8.24    9.66
 -33  -1  -3   -3.71    6.53
  33  -1  -3   12.30    7.33
 -33  -1  -3    9.29    8.62
  33   1   3   10.09    7.50
 -33   1   3   15.83   10.36
 -33   3   1  128.76   16.09
 -33  -3  -1  187.18   16.30
 -33   5  -1   37.64    8.52
 -33  -5   1   45.05   10.87
  33  -5   1   57.81    9.97
 -33   5  -1   56.61   11.27
  33  -7   3   79.85   14.08
 -33  -7   3   75.53   15.90
 -33   7  -3   64.30   12.22
  33   7  -3  107.57   13.76
 -33   7  -3  128.30   16.50
 -34   0  -4   -3.71    9.51
  34   0   4    0.76    7.67
 -34   0   4    3.81   10.95
 -34  -2  -2  564.79   31.25
  34  -2  -2  580.18   32.14
  34   2   2  557.11   32.16
 -34  -2  -2  635.73   32.07
 -34   4   0    6.22    6.96
 -34  -4   0   -0.78    6.31
 -34   6  -2  135.90   15.22
  34  -6   2  122.91   15.67
 -34   6  -2   93.82   13.90
  34   6  -2  113.19   14.35
 -34   6  -2  110.06   14.77
 -34  -6   2  110.78   17.04
  34  -8   4   64.87   14.99
 -34   8  -4   33.52   12.83
 -34  -8   4   51.27   15.73
  35  -1  -3   50.59   11.72
 -35  -1  -3   46.36   11.35
 -35  -1  -3   91.87   15.02
  35   1   3   26.07   10.41
 -35   1   3   51.63   13.99
 -35  -3  -1   40.19   10.49
 -35   3   1   55.32   12.25
 -35   5  -1   81.41   13.35
  35  -5   1   63.90   10.85
 -35  -5   1   70.45   13.12
  35   7  -3   98.92   14.19
 -35   7  -3  113.82   16.48
 -35  -7   3   72.90   16.62
 -35   7  -3   93.69   14.43
  35  -7   3   91.20   14.95
 -36   2   2   26.48   10.55
 -36  -2  -2   45.28   10.86
  36   2   2   43.64   10.43
 -36  -4   0  130.50   15.48
 -36   4   0  130.15   15.75
 -36   6  -2  191.43   18.39
 -36  -6   2  169.35   20.06
 -36   6  -2  167.56   18.55
  36  -6   2  172.98   18.53
  37  -1  -3   27.17    9.86
  37   1   3   32.88   10.62
 -37  -1  -3    6.46    9.44
 -37  -1  -3   31.33   11.26
 -37   1   3   25.38   12.70
 -37   3   1  114.82   16.15
 -37  -5   1   81.17   14.89
 -37   5  -1   73.30   13.07
  37  -7   3   17.04    9.32
 -37   7  -3    8.07    8.58
 -37  -7   3   13.42   11.08
  37   7  -3    2.91    7.51
 -37   7  -3   10.37   10.53
 -38   2   2   44.18   13.54
 -38   4   0   51.73   12.25
 -38  -4   0   45.82   11.50
 -38   6  -2   11.05    8.97
 -38  -6   2    7.90    9.37
  38  -6   2    3.81    7.89
 -39   1   3   19.81   12.71
 -39  -1  -3   17.95   10.47
 -39  -1  -3    9.07   10.41
  39   1   3   14.59    9.56
 -39   3   1  100.87   16.40
 -39  -5   1   99.20   16.21
 -39   5  -1   95.53   15.05
 -39   7  -3   90.37   15.91
  39  -7   3   84.25   16.15
 -39  -7   3   94.31   18.76
 -39   7  -3   82.38   16.02
 -40   2   2    3.66    8.73
 -40  -4   0   -2.44    8.04
 -40   4   0    6.84    9.25
 -40   6  -2    9.38    8.72
  40  -6   2   16.00    9.77
 -40  -6   2    6.15    9.78
 -41   3   1   69.47   15.22
 -41  -5   1   66.24   14.47
 -41   5  -1   59.92   14.07
 -42   2   2  118.17   19.99
 -42   4   0   26.15   11.50
 -42  -4   0   17.84   10.52
 -42  -6   2    2.50   10.01
 -43   3   1   88.98   17.46
 -43   5  -1    9.47    9.72
 -43  -5   1    9.80   10.57
 -44   4   0  296.02   26.18
 -44  -4   0  312.34   26.47
 -45   3   1   49.94   15.34
 -45  -5   1   25.17   12.49
   0   2   4    0.70    4.99
   0   4   2   -0.60    1.99
   0  -4  -2    0.07    1.11
   0   4   2   -1.00    1.96
   0   6   0   -1.04    0.86
   0  -6   0   -0.87    1.00
   0  -8   2   -0.85    2.77
   0  -8   2   -1.03    2.72
   0   8  -2   -2.01    1.96
   0 -10   4   -0.07    5.39
   0  10  -4    1.42    4.08
   0 -10   4    2.62    5.08
  -1   1   5   78.41   13.21
   1   1   5   70.40   12.96
   1   3   3   66.85    7.37
   1   3   3   68.07    8.81
  -1   3   3   79.88    9.31
  -1   3   3   64.21    7.65
  -1  -5  -1  958.13   31.13
   1  -5  -1  996.77   31.24
   1  -5  -1  939.53   31.17
  -1   7  -1 6928.68  204.65
  -1   7  -1 6780.60  204.79
   1   7  -1 6771.09  204.54
   1   7  -1 6760.08  204.77
   1  -7   1 6611.03  215.43
  -1  -7   1 6597.12  215.57
   1  -9   3  619.47   27.97
   1  -9   3  602.60   28.53
  -1  -9   3  618.99   27.43
   1   9  -3  647.54   26.57
  -1  -9   3  543.95   28.00
  -1   9  -3  637.93   26.95
   1 -11   5   87.09   13.98
  -1 -11   5  101.77   14.75
  -2   2   4  101.15   12.42
   2   2   4  123.82   13.89
  -2   2   4  142.52   13.04
   2  -4  -2   73.63    4.29
   2  -4  -2   74.92    4.20
  -2  -4  -2   72.24    4.11
  -2   4   2   69.89    7.23
  -2   4   2   71.66    6.23
  -2  -4  -2   80.01    4.31
   2   4   2   65.15    5.62
   2   4   2   65.28    7.39
   2  -6   0 7587.85  225.17
   2   6   0 7393.32  225.24
  -2  -6   0 7400.68  225.06
  -2   6   0 7289.13  225.10
  -2   8  -2    1.38    2.53
   2  -8   2    2.31    3.18
   2  -8   2    7.66    3.34
  -2  -8   2    2.13    2.66
   2   8  -2    2.26    2.29
  -2  -8   2    3.48    3.26
  -2 -10   4  156.95   14.49
  -2  10  -4  166.78   14.00
   2 -10   4  171.94   15.68
   2 -10   4  194.60   15.81
   2  10  -4  166.64   13.37
  -2 -10   4  184.70   16.44
   3   1   5   65.32   13.38
   3  -3  -3  286.15   11.12
  -3   3   3  273.26   16.04
   3   3   3  251.76   14.32
   3   3   3  287.52   17.81
   3  -3  -3  310.02   11.26
  -3   3   3  272.53   16.72
  -3  -3  -3  293.33   10.80
   3  -5  -1  954.61   30.62
   3  -5  -1  911.99   30.53
  -3   5   1  911.51   32.24
  -3  -5  -1  957.69   30.57
  -3   7  -1 3005.12   94.60
   3   7  -1 3104.38   94.66
  -3  -7   1 3018.07  101.28
   3   7  -1 3072.05   94.80
   3  -7   1 3178.59  101.27
  -3   7  -1 3115.42   94.66
   3  -9   3  111.32   10.91
   3   9  -3  114.65    9.12
  -3   9  -3  100.26    9.95
  -3  -9   3   97.20   10.89
  -3  -9   3  107.23    9.80
   3  -9   3  118.31   11.56
  -3 -11   5   45.58   11.96
   3 -11   5   53.96   11.44
  -3  11  -5   39.36   10.57
  -4   0  -6    0.98    8.12
  -4   2   4  524.14   27.40
  -4   2   4  509.03   26.50
   4  -2  -4  503.28   18.69
   4   2   4  510.78   28.47
   4  -4  -2  648.51   22.57
  -4  -4  -2  626.84   22.18
  -4   4   2  641.98   26.10
  -4  -4  -2  645.60   22.42
  -4   4   2  696.24   26.91
   4   4   2  688.21   28.16
   4  -4  -2  662.98   22.60
   4   4   2  710.41   24.40
  -4  -6   0 3061.84   97.38
  -4   6   0 3253.60  102.39
   4  -6   0 3220.34   97.71
  -4   6   0 3111.28   97.56
  -4   8  -2 1577.40   55.11
   4  -8   2 1553.85   56.49
   4   8  -2 1614.57   49.65
   4  -8   2 1598.83   56.33
   4   8  -2 1585.74   49.68
  -4  -8   2 1589.76   57.62
  -4 -10   4   29.21    8.31
   4 -10   4   28.64    7.89
  -4  10  -4   23.06    6.98
   4 -10   4   29.94    8.04
   5  -1  -5  186.27   10.13
   5   1   5  189.25   19.88
  -5  -1  -5  169.26    9.43
  -5  -3  -3  413.97   14.81
  -5   3   3  370.29   19.72
   5  -3  -3  432.38   15.13
   5   3   3  334.50   17.23
   5  -3  -3  409.09   14.94
  -5   3   3  376.59   20.04
  -5  -3  -3  382.71   14.31
   5   3   3  324.89   20.53
   5  -5  -1  480.87   17.23
   5  -5  -1  451.19   17.21
  -5   5   1  498.35   18.74
  -5  -5  -1  481.87   17.41
  -5  -5  -1  478.31   17.12
  -5  -7   1  390.02   17.65
   5  -7   1  393.46   17.21
   5   7  -1  440.55   15.05
  -5   7  -1  389.20   14.66
  -5   7  -1  417.40   14.85
   5  -9   3   51.73    8.27
  -5   9  -3   50.06    7.66
  -5  -9   3   57.23    7.09
   5   9  -3   44.03    6.11
  -5  -9   3   55.64    9.11
   5  -9   3   54.18    7.95
  -5 -11   5  324.10   24.44
  -5  11  -5  301.95   21.46
   5 -11   5  274.89   22.86
   6   0  -6   66.99    7.10
   6   0   6   72.61   16.24
  -6   0  -6   70.35   14.81
  -6  -2  -4   15.99    3.39
   6  -2  -4   27.13    3.97
  -6   2   4   19.69    7.55
  -6   2   4   21.26    6.79
   6   2   4   25.15    8.34
   6  -4  -2  707.46   24.58
   6  -4  -2  713.09   24.55
  -6  -4  -2  722.47   24.57
  -6   4   2  695.96   27.75
  -6  -4  -2  685.78   24.19
   6   4   2  745.55   30.00
   6   4   2  720.43   25.42
  -6   4   2  675.71   28.11
  -6   6   0 9684.31  309.84
   6   6   0 9999.71  297.01
  -6  -6   0 9763.02  308.91
   6  -6   0 9953.64  296.84
  -6   6   0 9553.43  296.64
  -6  -6   0 9717.33  296.46
   6  -8   2  671.37   28.95
  -6   8  -2  690.64   27.95
   6  -8   2  673.17   28.34
  -6   8  -2  720.31   23.41
  -6  -8   2  678.25   29.66
   6   8  -2  695.71   23.70
   6   8  -2  719.35   23.66
  -6   8  -2  683.61   23.21
  -6  10  -4  167.46   15.07
  -6 -10   4  173.19   16.60
   6 -10   4  164.02   16.04
   6 -10   4  170.41   15.16
   7  -1  -5   59.59    6.28
  -7  -1  -5   58.93    5.80
   7   1   5   57.16   12.68
  -7  -3  -3   32.34    4.00
   7   3   3   26.82    4.85
  -7   3   3   24.19    6.34
  -7  -3  -3   29.42    3.65
   7  -3  -3   29.51    3.91
  -7   3   3   25.13    5.55
   7  -3  -3   28.80    3.89
   7   3   3   28.53    7.22
  -7   5   1 2070.02   66.84
   7  -5  -1 1957.30   63.20
  -7  -5  -1 1921.62   62.86
   7  -7   1  901.37   33.88
   7   7  -1  948.02   31.08
  -7   7  -1  914.05   32.97
  -7   7  -1  892.30   30.78
  -7  -7   1  927.01   34.46
  -7   7  -1  938.21   31.08
  -7   9  -3  471.76   16.80
   7   9  -3  464.99   20.13
   7   9  -3  494.20   17.31
  -7   9  -3  455.50   16.68
   7  -9   3  470.26   23.16
   7  -9   3  454.72   24.43
  -7  -9   3  422.70   24.35
  -7   9  -3  449.09   23.11
   7 -11   5  225.37   21.91
  -7 -11   5  239.70   22.20
  -7  11  -5  235.03   19.43
   8   0   6    5.13    9.73
  -8   0  -6   -2.39    9.14
  -8   0  -6   -1.73    4.19
  -8  -2  -4   95.32    6.89
   8  -2  -4  106.38    7.33
  -8   2   4  107.63   12.84
   8   2   4   59.32   11.14
   8  -4  -2  722.36   25.88
  -8   4   2  743.33   29.78
  -8  -4  -2  698.00   25.46
  -8  -4  -2  727.67   25.93
   8  -4  -2  733.45   26.04
  -8   4   2  747.13   28.25
   8   4   2  747.26   30.94
   8  -6   0 4574.15  141.15
  -8  -6   0 4504.22  140.81
   8   6   0 4564.80  141.35
  -8   6   0 4630.88  147.80
  -8  -6   0 4609.89  146.57
  -8   6   0 4545.65  141.13
  -8   8  -2    1.56    2.95
   8  -8   2    4.15    3.54
  -8   8  -2   -1.68    1.67
   8   8  -2    1.62    1.88
  -8  -8   2   -2.94    3.33
  -8   8  -2   -1.02    1.87
   8  -8   2   -0.92    2.95
   8 -10   4  327.50   23.00
  -8  10  -4  352.45   21.74
  -8 -10   4  377.45   24.82
  -8  10  -4  360.27   14.23
   8 -10   4  355.48   21.53
  -9  -1  -5  189.89   18.83
  -9  -1  -5  170.14   10.31
   9   1   5  148.21   18.46
   9  -1  -5  170.65   10.70
  -9   3   3  231.44   15.31
  -9  -3  -3  215.05   10.39
  -9  -3  -3  204.42   10.73
  -9   3   3  213.69   13.84
   9  -3  -3  220.29   10.87
   9   3   3  219.55   16.14
  -9  -5  -1 1588.24   51.19
   9  -5  -1 1595.73   51.60
  -9   5   1 1507.53   54.35
   9   5   1 1574.51   53.92
  -9  -7   1  706.48   29.81
   9  -7   1  711.42   29.52
  -9   7  -1  794.86   29.11
  -9   7  -1  762.94   29.86
  -9   7  -1  797.08   27.18
  -9   7  -1  813.28   27.39
   9   7  -1  796.11   27.52
   9  -9   3  939.75   40.79
  -9  -9   3  974.74   41.81
  -9   9  -3  949.66   32.51
   9  -9   3  954.43   38.92
  -9   9  -3  923.61   32.13
  -9   9  -3  959.14   39.45
  -9 -11   5  129.17   17.80
   9 -11   5  132.69   17.62
   9  11  -5  132.54    8.97
  -9  11  -5  153.96   16.64
  10   0   6   66.76   16.13
 -10   0  -6   79.00   15.79
  10  -2  -4   55.86    6.22
 -10   2   4   83.48   11.83
  10   2   4   70.08   11.97
 -10  -2  -4   63.60    6.12
  10  -4  -2 2508.63   81.28
 -10  -4  -2 2513.96   83.14
 -10   4   2 2566.35   83.64
 -10  -4  -2 2541.22   81.18
 -10   4   2 2524.21   87.43
  10  -4  -2 2623.54   81.23
 -10  -4  -2 2488.35   80.74
  10   4   2 2556.89   87.35
 -10   6   0    2.23    2.41
  10   6   0    2.06    1.87
  10  -6   0    1.37    1.78
 -10   6   0    0.01    1.96
 -10  -6   0    1.14    2.00
 -10  -6   0    0.80    1.82
  10  -8   2   34.86    6.41
 -10   8  -2   34.12    4.14
 -10   8  -2   33.98    4.25
  10   8  -2   27.23    3.92
 -10  -8   2   33.24    6.83
 -10   8  -2   30.11    5.61
  10 -10   4  365.32   21.50
 -10 -10   4  358.63   24.47
  10 -10   4  337.04   23.44
  10  10  -4  317.21   14.95
 -10  10  -4  329.82   14.48
 -10  10  -4  369.89   22.26
  11   1   5  119.76   17.17
 -11  -1  -5  117.00   16.10
  11  -1  -5  115.29    9.35
 -11  -1  -5  109.15    9.02
 -11   3   3  514.58   23.01
 -11  -3  -3  486.80   19.66
 -11   3   3  501.78   25.23
  11  -3  -3  498.97   20.21
  11   3   3  436.92   25.50
  11   5   1  131.37    7.85
 -11  -5  -1  133.78    6.88
 -11   5   1  133.80    8.17
 -11  -5  -1  125.16    7.84
  11   5   1  134.24    9.07
 -11   5   1  131.21    9.18
  11  -5  -1  118.45    7.98
 -11   7  -1 2600.81   87.56
  11   7  -1 2672.31   82.96
  11  -7   1 2519.46   86.07
 -11   7  -1 2645.35   82.49
 -11  -7   1 2473.37   87.63
 -11   7  -1 2582.66   85.10
 -11   9  -3  276.26   17.49
  11   9  -3  265.28   13.13
  11  -9   3  272.13   18.69
 -11   9  -3  275.93   12.69
 -11  -9   3  307.95   19.99
  11  -9   3  298.50   17.22
 -11  11  -5   15.94    4.44
 -11 -11   5   33.56   11.46
  11 -11   5   16.16    9.79
 -11  11  -5   32.03    9.93
  11  11  -5   23.40    4.97
 -12   0  -6   -5.68    8.26
  12   0   6   -5.34   10.55
 -12   2   4  819.79   40.01
  12   2   4  864.08   42.54
 -12  -2  -4  900.54   32.16
  12  -2  -4  865.85   32.71
  12  -4  -2  281.03   13.44
 -12   4   2  258.91   15.57
  12  -4  -2  263.36   13.11
 -12  -4  -2  283.40   12.46
 -12  -4  -2  250.32   12.62
  12   4   2  261.06   16.17
 -12  -4  -2  290.72   13.60
 -12   4   2  263.94   13.42
 -12  -6   0   90.40    6.85
  12   6   0   87.39    6.81
 -12   6   0   98.70    7.79
  12  -6   0  102.95    7.08
 -12   6   0   99.89    7.04
 -12  -6   0   85.27    6.57
 -12   6   0   92.47    6.90
 -12   8  -2  740.85   32.83
  12   8  -2  781.11   29.84
 -12   8  -2  812.60   29.63
 -12  -8   2  895.25   35.99
  12  -8   2  862.34   35.19
 -12   8  -2  812.79   29.94
  12   8  -2  862.89   30.25
 -12  10  -4   44.15    5.49
  12 -10   4   42.51   10.53
  12  10  -4   38.71    5.55
 -12  10  -4   45.24    9.74
  12 -10   4   44.49    9.37
 -12 -10   4   45.21   11.01
  13   1   5  114.30   17.18
 -13   1   5  107.37   16.18
 -13  -1  -5  124.40    9.94
 -13  -1  -5  108.89   16.23
  13  -1  -5  106.79    9.68
 -13  -3  -3  494.13   20.81
 -13   3   3  541.75   26.86
  13   3   3  502.33   27.38
  13  -3  -3  514.81   21.60
 -13   5   1    5.95    3.55
 -13  -5  -1    5.57    2.68
 -13   5   1    3.38    2.78
  13   5   1   10.27    3.17
  13   5   1    6.89    3.49
  13  -5  -1    9.80    3.10
 -13  -5  -1   10.07    3.31
 -13   7  -1  891.67   34.12
 -13   7  -1  883.57   32.49
 -13   7  -1  913.39   35.33
  13  -7   1  900.80   35.19
  13   7  -1  892.64   32.80
 -13  -7   1  932.08   35.98
 -13   9  -3  705.17   33.06
  13   9  -3  716.63   28.09
 -13   9  -3  750.94   27.78
  13  -9   3  743.54   35.38
 -13  -9   3  770.86   36.10
 -13 -11   5    5.21    8.83
  13  11  -5   -1.87    3.90
 -13  11  -5    1.62    4.36
  13 -11   5   12.14    9.62
 -13  11  -5    5.38    7.36
  14   0   6   33.21   13.99
 -14   0  -6   45.14   13.97
 -14   2   4   83.65   12.41
 -14  -2  -4   75.51    7.72
  14  -2  -4   81.94    8.08
  14   2   4   96.13   13.60
 -14  -4  -2 2036.54   69.84
 -14  -4  -2 2106.13   71.23
  14  -4  -2 2088.94   70.73
 -14   4   2 2177.53   71.21
 -14  -4  -2 2221.58   71.00
 -14   4   2 2087.70   76.20
  14   4   2 2221.33   76.39
 -14  -6   0 2535.34   83.01
  14  -6   0 2572.67   83.37
 -14   6   0 2539.84   83.81
 -14   6   0 2604.79   87.71
 -14  -6   0 2502.41   85.93
 -14   6   0 2608.19   83.46
  14   6   0 2639.01   83.74
 -14   8  -2  291.47   16.18
 -14  -8   2  224.12   15.96
 -14   8  -2  282.40   15.90
  14  -8   2  235.24   15.89
 -14   8  -2  246.47   12.91
  14   8  -2  252.02   13.16
  14  10  -4   97.07    8.46
 -14 -10   4  138.50   16.78
 -14  10  -4  102.28    8.47
  14 -10   4  125.41   15.76
 -14  10  -4   84.70   12.95
 -15  -1  -5  290.45   23.60
  15   1   5  301.89   25.50
  15  -1  -5  300.26   17.06
 -15  -1  -5  307.26   16.60
 -15   1   5  283.05   24.23
 -15   3   3  192.34   15.71
  15  -3  -3  194.36   12.03
 -15  -3  -3  197.16   11.66
  15   3   3  182.05   15.69
 -15   5   1  674.72   24.67
 -15  -5  -1  539.60   23.54
  15   5   1  605.71   25.47
  15  -5  -1  566.19   24.21
  15   5   1  646.43   24.28
 -15  -5  -1  572.11   23.25
 -15   5   1  600.67   26.32
 -15   7  -1  130.70    9.52
  15  -7   1  107.23    9.33
 -15   7  -1  105.20    9.07
 -15  -7   1  116.57    9.85
 -15   7  -1   97.29    8.00
  15   7  -1  105.81    8.17
 -15  -7   1  123.59    8.51
  15   9  -3  300.21   15.33
 -15  -9   3  293.79   20.58
 -15   9  -3  283.02   14.76
 -15   9  -3  300.28   19.21
  15  -9   3  345.74   21.64
 -15  11  -5   38.02    6.65
  15  11  -5   54.24    7.50
  15 -11   5   42.38   12.70
 -15 -11   5   30.35   12.72
 -15  11  -5   42.09   11.41
 -16  -2  -4  414.18   19.39
 -16   2   4  395.27   25.67
  16   2   4  411.01   27.06
 -16  -2  -4  362.30   24.88
  16  -2  -4  422.25   20.14
  16   4   2  141.63   12.23
 -16  -4  -2  148.34    9.37
 -16   4   2  150.13    9.67
 -16   4   2  130.18   12.10
 -16  -4  -2  161.35   10.24
  16  -4  -2  167.25   10.84
 -16  -6   0    3.92    3.00
  16   6   0    6.28    3.09
  16  -6   0    0.97    2.48
 -16   6   0    5.43    2.96
 -16  -6   0    3.20    2.97
 -16   6   0    4.84    3.12
 -16   6   0    1.28    2.97
 -16   8  -2   88.99    9.65
  16   8  -2  103.05    8.57
 -16   8  -2  100.63    8.35
  16  -8   2   82.48   10.18
 -16  -8   2   87.34   10.87
 -16   8  -2   95.49    9.96
  16  10  -4   70.31    7.96
  16 -10   4   89.85   13.97
 -16 -10   4   82.17   14.47
 -16  10  -4   86.73   12.56
 -16  10  -4   74.05    7.80
 -17  -1  -5   16.36    6.79
 -17  -1  -5   16.50    9.04
  17   1   5    3.34    9.06
 -17   1   5   21.82   11.25
  17  -1  -5   17.66    6.08
 -17  -3  -3  117.40    9.47
  17  -3  -3  113.46    9.75
 -17   3   3  102.18   12.48
  17   3   3  101.75   12.90
 -17  -5  -1  369.97   17.48
 -17   5   1  358.67   19.20
  17   5   1  335.87   17.87
  17   5   1  381.94   17.56
 -17   5   1  377.27   16.43
  17  -5  -1  349.21   17.66
 -17   5   1  376.39   17.60
 -17  -5  -1  383.98   16.87
  17   7  -1  857.30   34.14
 -17   7  -1  863.09   36.04
  17  -7   1  982.96   34.10
 -17   7  -1  865.28   35.04
 -17   7  -1  858.60   33.82
  17  -7   1  950.24   36.77
 -17  -7   1  905.44   37.01
 -17  -7   1  937.51   33.98
 -17  -9   3  221.06   17.81
  17  -9   3  227.77   17.71
 -17   9  -3  196.43   15.70
  17   9  -3  168.22   11.90
 -17   9  -3  212.45   15.90
 -17   9  -3  197.26   12.47
  17  11  -5    1.46    5.28
  17 -11   5   20.82   10.83
 -17 -11   5    5.39    9.89
 -17  11  -5   -2.13    5.27
 -17  11  -5    2.96    7.91
 -18   2   4   20.74    9.18
 -18  -2  -4   38.09   10.06
 -18  -2  -4   25.15    6.49
  18  -2  -4   24.43    6.32
  18   2   4   21.32    8.52
  18   4   2   13.24    5.32
 -18  -4  -2    7.49    3.77
 -18   4   2   11.15    5.51
  18  -4  -2    7.54    3.97
 -18  -4  -2    5.67    3.96
  18   6   0   40.50    5.80
 -18   6   0   39.13    6.64
 -18  -6   0   34.25    5.83
 -18   6   0   47.91    5.89
  18  -6   0   42.55    5.90
 -18  -6   0   41.71    6.06
 -18   6   0   47.24    6.42
  18   8  -2   46.76    6.52
 -18   8  -2   50.01    7.99
 -18  -8   2   44.02    8.60
  18  -8   2   40.18    7.80
 -18   8  -2   42.64    6.40
 -18   8  -2   52.99    8.12
  18  10  -4   93.06    9.54
 -18 -10   4  122.12   16.77
 -18  10  -4   88.22    9.17
  18 -10   4   91.06   14.60
 -18  10  -4  103.62   13.83
  19  -1  -5   56.07    9.06
 -19  -1  -5   57.10   13.83
 -19   1   5   55.82   14.22
  19   1   5   56.90   14.16
 -19  -1  -5   59.04    9.03
 -19  -3  -3  263.91   18.67
  19   3   3  274.43   19.62
 -19  -3  -3  263.53   15.27
  19  -3  -3  254.15   15.50
 -19   3   3  271.90   19.79
 -19  -5  -1   34.40    5.27
  19   5   1   47.37    6.61
 -19  -5  -1   54.36    6.98
 -19   5   1   44.21    6.63
 -19  -5  -1   49.58    7.03
 -19   5   1   49.70    5.85
 -19   5   1   52.88    8.09
  19  -5  -1   50.32    6.90
 -19   7  -1  700.34   30.79
  19  -7   1  745.58   31.35
 -19   7  -1  694.69   29.75
  19   7  -1  697.96   29.26
 -19   7  -1  698.13   29.02
 -19  -7   1  747.10   32.05
 -19   9  -3   67.83   10.36
 -19   9  -3   52.97    7.38
 -19   9  -3   38.37    8.89
 -19  -9   3   59.56   11.40
  19   9  -3   56.36    7.56
  19  -9   3   75.54   11.67
 -19  11  -5  117.94   11.12
 -19  11  -5  145.30   18.00
  19 -11   5  106.56   18.31
  19  11  -5  140.50   11.82
 -19 -11   5  149.17   20.62
 -20  -2  -4  175.47   13.45
  20  -2  -4  195.91   14.14
 -20   2   4  225.26   20.52
  20   2   4  190.37   20.00
 -20  -2  -4  206.12   19.24
 -20   4   2  606.38   30.77
 -20  -4  -2  655.46   27.68
 -20  -4  -2  651.91   29.90
  20   4   2  592.92   30.06
 -20  -4  -2  701.21   27.20
  20  -4  -2  666.91   28.36
 -20   6   0  102.69    8.39
 -20  -6   0   93.78    9.04
 -20   6   0   91.23    9.67
  20   6   0   96.41    8.84
  20   6   0   98.98    7.40
 -20  -6   0  109.21    7.56
 -20   6   0   87.83    8.87
 -20  -6   0   98.88    8.83
  20  -6   0   90.21    8.69
  20  -8   2  504.24   26.55
 -20   8  -2  508.26   23.29
 -20  -8   2  459.11   26.43
 -20   8  -2  516.76   25.46
 -20   8  -2  559.09   25.96
  20   8  -2  481.63   23.22
 -20  10  -4    7.24    6.77
  20 -10   4   15.96    8.34
  20  10  -4   16.02    5.99
 -20  10  -4    6.02    5.19
 -20 -10   4   15.23    9.78
  21  -1  -5   15.26    6.77
 -21  -1  -5   12.99    5.44
  21   1   5   28.35   12.18
 -21   1   5   10.07    9.71
 -21  -1  -5   13.86   10.39
  21   3   3  159.85   16.08
 -21  -3  -3  128.71   11.43
 -21   3   3  115.59   14.35
  21  -3  -3  135.78   11.45
 -21  -3  -3  129.87   14.50
 -21  -5  -1 2319.82   78.94
 -21  -5  -1 2253.12   79.89
  21   5   1 2348.76   80.36
 -21  -5  -1 2315.45   79.20
  21  -5  -1 2407.98   79.84
 -21  -7   1   60.78    9.10
 -21   7  -1   73.80    9.08
  21   7  -1   55.92    7.56
 -21   7  -1   77.78    8.74
  21  -7   1   81.17    9.36
 -21   7  -1   66.26    8.36
 -21   9  -3   45.32    9.67
 -21   9  -3   46.93    7.69
  21  -9   3   69.22   11.63
 -21  -9   3   55.66   11.73
  21   9  -3   40.66    7.15
 -21   9  -3   47.70    9.39
 -21  11  -5   16.97    9.97
 -21 -11   5   14.66   12.29
  21 -11   5    8.14   10.30
 -22   2   4   13.33    9.15
 -22  -2  -4   20.03    6.71
 -22  -2  -4   28.92   10.42
  22  -2  -4   21.50    6.67
  22   2   4   11.20    8.33
  22  -4  -2  349.00   19.20
 -22   4   2  346.77   21.86
 -22  -4  -2  363.16   20.64
 -22  -4  -2  361.08   18.97
  22   4   2  358.20   21.44
 -22  -6   0   21.02    5.76
  22  -6   0   28.71    6.06
  22   6   0   29.12    4.65
 -22   6   0   21.05    6.26
 -22   6   0   24.76    6.34
  22   6   0   20.22    5.46
 -22   6   0   17.28    4.87
 -22  -6   0   22.75    4.46
 -22  -6   0   29.01    5.89
 -22   8  -2  302.08   18.62
  22   8  -2  272.65   16.91
 -22   8  -2  302.74   17.43
 -22   8  -2  301.28   18.70
  22  -8   2  344.84   20.71
 -22  -8   2  308.55   20.89
 -22 -10   4  572.91   35.30
 -22  10  -4  570.47   32.31
 -22  10  -4  515.27   26.01
  22  10  -4  546.06   26.58
  22 -10   4  553.06   34.38
 -23   1   5   70.66   15.63
 -23  -1  -5   36.44   12.89
  23   1   5   21.08   12.29
 -23   3   3  109.17   14.54
 -23  -3  -3  113.73   11.22
 -23  -3  -3  105.61   13.42
  23  -3  -3  140.00   12.34
  23   3   3  116.12   14.49
 -23  -5  -1  773.44   31.93
  23   5   1  795.93   32.83
 -23  -5  -1  744.12   31.56
 -23  -5  -1  735.30   31.78
 -23   5   1  767.72   34.89
  23  -5  -1  772.54   32.75
  23   7  -1  218.51   14.45
 -23  -7   1  190.85   15.23
 -23   7  -1  243.39   14.90
 -23   7  -1  213.84   14.45
 -23   7  -1  216.96   15.37
  23  -7   1  190.34   14.59
 -23   9  -3  165.75   15.53
 -23  -9   3  155.03   17.44
  23   9  -3  178.14   13.47
  23  -9   3  153.00   17.24
 -23   9  -3  178.37   16.74
 -23   9  -3  174.26   13.52
 -23  11  -5   38.74   12.08
  23 -11   5   33.14   13.31
 -23 -11   5   33.10   14.25
  24   2   4  129.76   17.64
 -24   2   4  129.83   17.70
 -24  -2  -4  139.96   17.53
  24  -2  -4  143.49   13.69
 -24  -2  -4  130.85   12.93
  24  -4  -2   63.16    8.69
 -24  -4  -2   75.50   10.62
  24   4   2   62.65    9.85
 -24  -4  -2   66.38    9.20
 -24   4   2   61.76   10.57
 -24  -6   0  745.58   31.29
 -24  -6   0  725.10   31.91
 -24   6   0  700.19   31.19
  24   6   0  732.10   31.39
 -24   6   0  739.86   30.07
 -24   6   0  709.75   33.18
  24   6   0  715.35   28.69
 -24  -8   2  151.92   15.91
 -24   8  -2  204.61   15.61
  24   8  -2  194.31   14.26
 -24   8  -2  225.89   16.14
 -24   8  -2  201.48   14.59
  24  -8   2  188.63   16.63
 -24  10  -4   -0.62    7.30
 -24 -10   4   10.63    8.86
  24  10  -4    5.36    5.80
 -24  10  -4    2.58    5.65
  24 -10   4    9.74    8.84
  25   1   5   15.46   11.13
 -25  -1  -5   30.43   12.45
 -25   1   5   32.26   13.41
 -25  -3  -3  222.21   16.16
  25   3   3  265.67   20.73
 -25  -3  -3  221.49   18.59
 -25   3   3  254.49   20.65
  25  -3  -3  195.77   15.52
 -25   5   1  114.24   12.71
 -25  -5  -1   75.46    9.86
 -25  -5  -1  101.51   10.19
  25  -5  -1   90.27   10.19
 -25  -5  -1   92.12    9.89
  25   5   1  122.34   11.21
  25   7  -1 1138.89   46.11
 -25  -7   1 1177.40   49.34
 -25   7  -1 1227.16   46.75
 -25   7  -1 1174.57   48.42
 -25   7  -1 1198.06   46.38
  25  -7   1 1199.80   48.10
 -25   9  -3   61.18   10.65
 -25  -9   3   50.30   12.25
 -25   9  -3   71.62   11.68
  25  -9   3   51.32   11.38
  25   9  -3   72.34    9.74
 -25   9  -3   58.19    9.54
 -25  11  -5   60.51   13.90
  25 -11   5   63.82   15.78
 -25 -11   5   95.98   19.48
  26   2   4    5.39    8.22
 -26  -2  -4   28.13    8.76
 -26   2   4    5.79    9.27
 -26  -2  -4   14.01    9.46
  26  -2  -4   15.46    7.10
 -26   4   2   11.68    7.02
 -26  -4  -2    8.14    5.67
 -26  -4  -2    5.71    6.31
  26  -4  -2    7.53    4.81
  26   4   2    6.69    5.41
 -26  -6   0   59.74    8.90
 -26   6   0   47.01    7.27
 -26   6   0   51.64    9.44
 -26   6   0   47.69    8.47
  26   8  -2  103.07   11.23
 -26   8  -2  101.05   11.30
 -26  -8   2   79.52   12.92
 -26   8  -2   70.32   10.92
  26  -8   2  102.21   12.70
 -26   8  -2   99.73   12.23
 -26  10  -4   16.26    7.38
  26  10  -4    8.43    6.44
  26 -10   4   13.88    9.53
 -26 -10   4   16.05   10.33
 -26  10  -4   19.11    9.43
 -27  -1  -5    7.94    9.95
 -27   1   5    3.26   11.27
  27   1   5   -0.14    9.64
 -27   3   3  114.21   16.08
  27   3   3   99.36   14.27
  27  -3  -3  149.64   13.96
 -27  -3  -3  132.01   15.80
 -27  -3  -3  137.77   13.82
 -27  -5  -1   14.62    5.73
 -27   5   1   19.16    6.88
 -27  -5  -1    7.42    5.48
  27   5   1   24.10    6.01
 -27  -5  -1   18.07    6.30
  27  -5  -1   19.94    6.25
  27  -7   1  471.16   25.51
 -27   7  -1  499.94   26.39
 -27   7  -1  478.87   24.99
 -27   7  -1  503.79   24.96
 -27  -7   1  469.22   26.88
  27   7  -1  498.90   25.35
 -27  -9   3   68.50   13.57
 -27   9  -3   52.60    9.83
  27  -9   3   49.75   11.78
 -27   9  -3   60.51   11.93
  27   9  -3   50.20    9.21
 -27   9  -3   49.25   10.43
 -28   2   4  156.68   20.23
 -28  -2  -4  170.36   16.23
  28  -2  -4  188.57   16.70
  28   2   4  155.99   19.78
 -28  -2  -4  167.60   19.56
  28  -4  -2   45.17    8.83
 -28   4   2   32.21    9.61
 -28  -4  -2   45.92    9.17
  28   4   2   57.60    9.99
 -28  -4  -2   45.59    9.62
 -28   6   0    0.96    4.19
 -28   6   0   -1.62    5.49
 -28  -6   0    3.93    4.76
  28   8  -2   81.62   10.69
  28  -8   2   63.71   11.17
 -28  -8   2   71.31   13.02
 -28   8  -2   83.15   11.79
 -28   8  -2   64.86   11.02
 -28   8  -2   74.27   10.79
  28  10  -4   10.64    7.22
 -28  10  -4   12.04    8.91
 -28  10  -4    8.76    7.59
 -28 -10   4    8.69   10.09
  28 -10   4   10.64    9.67
 -29   3   3   65.76   13.54
  29  -3  -3   53.40   10.61
 -29  -3  -3   66.63   11.37
  29   3   3   63.73   12.09
 -29  -3  -3   55.12   12.29
 -29  -5  -1  198.43   15.67
  29  -5  -1  197.18   15.83
 -29   5   1  196.09   17.09
 -29  -5  -1  203.21   15.23
 -29  -5  -1  213.88   14.68
  29   5   1  185.67   14.44
  29  -7   1   41.42    8.46
 -29   7  -1   20.89    8.30
  29   7  -1   36.17    7.90
 -29   7  -1   45.07    8.45
 -29  -7   1   38.11    9.34
 -29   7  -1   40.21    9.19
 -29  -9   3  121.71   17.62
  29   9  -3  132.79   13.65
  29  -9   3  123.78   16.44
 -29   9  -3  145.78   16.74
 -29   9  -3  113.05   13.38
  30  -2  -4    4.24    7.57
 -30   2   4   13.62   10.87
 -30  -2  -4    0.04    8.53
  30   2   4   11.44    9.81
 -30  -2  -4    5.66    8.86
  30   4   2  295.66   21.34
 -30  -4  -2  337.77   21.54
 -30  -4  -2  327.72   20.81
  30  -4  -2  348.68   21.73
 -30   4   2  306.54   23.23
 -30   6   0  948.06   43.67
 -30  -6   0  997.87   43.01
 -30   8  -2   53.09   10.78
  30  -8   2   23.60    8.43
  30   8  -2   43.17    8.88
 -30   8  -2   42.83    9.54
 -30  -8   2   24.95    9.58
 -30   8  -2   83.76   12.06
 -30  10  -4   72.59   12.96
  30  10  -4   81.01   12.80
 -30 -10   4  101.47   18.69
 -30  10  -4   87.51   15.72
  30 -10   4   59.65   14.65
  31   3   3    8.86    7.69
  31  -3  -3   12.73    7.17
 -31  -3  -3   17.62    8.45
 -31   3   3   19.18    9.77
 -31  -3  -3   16.19    9.25
  31   5   1   51.83    8.95
 -31  -5  -1   32.37    8.53
 -31   5   1   55.51   11.19
  31  -7   1  190.31   15.66
 -31   7  -1  164.80   15.76
 -31   7  -1  177.94   14.45
 -31  -7   1  204.49   17.62
 -31   7  -1  193.26   16.84
 -31   9  -3  150.07   17.71
  31  -9   3  148.21   17.71
 -31   9  -3  131.43   15.15
  31   9  -3  118.92   13.86
 -31  -9   3  134.97   18.55
 -32  -2  -4   73.07   15.70
 -32  -2  -4   63.24   13.25
 -32   2   4  101.84   18.78
  32   2   4   57.31   13.25
  32  -2  -4   67.74   13.19
 -32   4   2  280.86   22.79
  32   4   2  274.75   20.65
 -32  -4  -2  271.97   20.03
  32  -4  -2  309.53   21.12
 -32  -4  -2  315.52   20.97
 -32   6   0   19.48    7.89
 -32  -6   0   13.90    7.05
  32   8  -2  331.46   21.73
 -32   8  -2  311.86   21.99
  32  -8   2  341.78   23.59
 -32  -8   2  284.67   23.48
 -32   8  -2  294.99   22.12
 -32   8  -2  300.52   21.25
  32 -10   4   13.08    9.11
 -32  10  -4    1.26    9.10
 -32 -10   4   19.71   13.12
  33  -3  -3   19.19    8.58
 -33  -3  -3   25.47   10.65
  33   3   3   41.54   11.44
 -33   3   3   58.25   14.71
 -33  -3  -3   24.08    8.81
 -33  -5  -1   61.15   11.09
 -33   5   1   42.37   10.90
 -33  -7   1  325.00   23.44
  33  -7   1  329.77   21.79
 -33   7  -1  307.78   22.30
 -33   7  -1  335.00   20.67
 -33  -9   3   41.94   12.63
 -33   9  -3   52.20   12.68
 -33   9  -3   33.43   10.20
  33  -9   3   58.10   13.36
  33   9  -3   58.16   11.31
 -34  -2  -4    8.88   10.26
  34   2   4    7.61    8.97
 -34   2   4   -4.57    9.84
 -34  -4  -2   91.74   13.43
 -34   4   2   99.29   16.22
 -34  -4  -2  123.91   14.77
  34   4   2   85.34   13.16
 -34  -6   0  139.91   15.51
 -34   6   0  149.56   16.33
 -34  -8   2   -4.49    7.71
 -34   8  -2    1.28    6.51
 -34   8  -2    1.96    7.05
 -34   8  -2   -0.52    6.72
  34   8  -2    3.59    6.18
  34  -8   2    3.09    6.89
  34 -10   4   10.83    9.86
 -34 -10   4   21.52   12.30
 -34  10  -4   28.83   13.10
  35  -3  -3   76.74   13.32
 -35  -3  -3   68.64   13.65
  35   3   3   86.54   14.58
 -35  -3  -3   59.11   12.91
 -35   3   3   91.72   17.47
 -35   5   1   70.81   12.97
 -35  -7   1  138.09   16.83
 -35   7  -1  164.72   17.36
 -35   7  -1  152.41   14.78
  35  -9   3  138.08   18.35
 -35   9  -3  147.45   17.66
 -35   9  -3  121.07   16.76
 -35  -9   3  111.16   18.65
  35   9  -3  121.62   15.36
 -36   4   2  145.03   19.46
 -36  -4  -2  197.74   18.06
  36   4   2  147.24   16.52
 -36  -6   0    5.64    7.44
 -36   6   0    5.45    7.27
  36  -8   2  101.02   14.89
 -36   8  -2  111.12   15.26
 -36   8  -2  139.87   16.88
 -36   8  -2  163.77   17.19
 -36  -8   2  103.32   16.78
  37   3   3   -0.69    7.04
 -37   3   3    9.61   10.88
 -37  -3  -3   10.31    9.58
  37  -3  -3    4.30    7.91
 -37  -3  -3   26.16   11.23
 -37   5   1   73.94   14.26
 -37   7  -1   24.60    9.76
 -37  -7   1    7.39    8.34
  37   9  -3   74.09   13.87
 -37  -9   3   93.63   18.70
 -37   9  -3   80.40   15.39
 -37   9  -3   97.61   15.71
  37  -9   3   72.58   14.71
 -38   4   2  212.08   23.30
 -38   6   0  295.91   23.82
 -38  -6   0  342.40   24.55
  38  -8   2   13.67    8.56
 -38   8  -2   12.30    8.68
 -38  -8   2   19.59   11.47
  39   3   3   32.44   11.51
 -39   3   3   45.78   14.94
 -39  -3  -3   31.35   12.51
 -39   5   1   84.17   15.55
 -39   7  -1  109.06   16.12
 -39  -7   1   87.16   15.45
  39  -9   3   44.13   13.15
 -39   9  -3   24.49   11.25
 -39  -9   3   26.98   13.16
 -40   4   2   43.06   13.69
 -40  -6   0   94.87   15.75
 -40   6   0  111.33   16.64
 -40   8  -2   87.07   14.89
 -40  -8   2  120.17   19.10
  40  -8   2   83.65   14.34
 -41   5   1   60.81   14.26
 -41   7  -1   82.04   15.34
 -41  -7   1   54.21   13.76
 -42   4   2   37.05   13.88
 -42   6   0   21.78   11.46
 -42  -6   0   21.00   11.10
 -42  -8   2    8.44   10.97
 -43   5   1    7.19   10.04
 -43   7  -1   55.82   14.81
 -43  -7   1   41.76   13.63
 -44   6   0    9.26   10.52
 -45   5   1   27.15   13.57
 -45  -7   1   38.71   14.92
 -45   7  -1   41.98   13.73
   0  -4  -4  218.90   10.46
   0   4   4  281.25   19.08
   0   6   2 1293.93   45.19
   0   6   2 1302.26   42.20
   0  -6  -2 1067.80   38.91
   0  -8   0  216.41    9.30
   0   8   0  209.37    9.07
   0  10  -2 2328.00   78.46
   0 -10   2 2480.55   80.08
   0 -10   2 2346.12   82.67
   0  10  -2 2403.25   73.78
   0  12  -4   48.93    8.61
   0 -12   4   33.25    8.15
   0 -12   4   42.40    9.50
  -1  -3  -5   16.86    4.12
  -1   3   5   18.55    8.88
   1   3   5   25.46   10.33
   1  -3  -5   19.66    4.35
  -1  -5  -3 1085.62   35.31
   1   5   3 1079.95   43.71
   1  -5  -3 1085.90   35.41
   1   5   3 1082.23   40.08
  -1   5   3 1044.92   43.12
  -1   5   3 1049.45   40.67
  -1  -7  -1 6938.40  208.98
  -1  -7  -1 6846.20  208.88
   1  -7  -1 7078.57  209.04
   1  -7  -1 6570.43  208.70
   1   9  -1    3.89    1.57
   1   9  -1    7.28    1.77
  -1   9  -1    3.71    1.55
   1  -9   1    0.55    2.18
  -1   9  -1    3.65    1.56
  -1  -9   1    1.32    2.20
   1 -11   3  662.89   29.96
   1 -11   3  684.12   31.30
  -1 -11   3  706.16   31.83
  -1  11  -3  646.60   28.48
  -1 -11   3  696.57   29.77
   1  11  -3  689.03   28.40
  -1 -13   5  131.86   17.20
   1 -13   5  154.39   17.50
   2  -2  -6  101.51    8.05
  -2  -4  -4  264.39   11.93
   2  -4  -4  291.24   12.40
  -2   4   4  301.73   19.75
   2   4   4  279.67   19.90
   2  -6  -2 1084.86   35.66
  -2   6   2 1097.79   40.54
   2   6   2 1053.69   40.74
   2   6   2 1119.94   37.59
  -2   6   2 1122.89   38.90
   2  -6  -2 1056.61   35.59
  -2  -6  -2 1068.84   35.49
  -2   8   0  221.72    9.34
   2   8   0  228.47    9.47
  -2  -8   0  215.17    9.26
  -2 -10   2  240.76   14.37
  -2 -10   2  241.46   12.62
   2 -10   2  233.67   13.77
   2  10  -2  221.88   11.47
  -2  10  -2  233.69   12.51
   2  10  -2  245.76    9.17
  -2  10  -2  230.51    8.95
   2 -10   2  231.30   13.40
   2  10  -2  236.02    9.16
  -2  10  -2  239.05    9.08
  -2  12  -4  207.96   15.43
   2 -12   4  214.54   17.25
  -2 -12   4  188.55   17.36
   2 -12   4  221.14   17.01
   2  12  -4  235.89   15.38
  -3  -3  -5   67.01    6.34
   3  -3  -5   82.05    7.01
   3   3   5   62.20   12.71
   3  -5  -3   48.36    4.42
  -3   5   3   30.30    6.62
   3   5   3   43.48    5.72
   3   5   3   24.37    6.71
   3  -5  -3   47.97    4.34
  -3   5   3   43.49    6.61
  -3  -5  -3   48.22    4.07
  -3  -7  -1 3103.47   94.89
  -3   7   1 3017.92   98.73
   3  -7  -1 3039.88   94.98
   3  -9   1 1832.86   58.98
   3   9  -1 1680.37   53.80
  -3  -9   1 1748.67   58.77
  -3   9  -1 1717.55   53.89
   3   9  -1 1658.72   53.95
  -3   9  -1 1597.79   53.72
  -3 -11   3  239.16   16.69
   3 -11   3  280.90   17.02
   3  11  -3  223.02   13.30
  -3 -11   3  259.32   14.94
   3 -11   3  233.32   15.67
  -3  11  -3  210.53   14.12
   3 -13   5   66.71   12.78
  -3 -13   5   67.01   13.33
   4  -2  -6   36.73    5.87
  -4  -2  -6   68.65   14.03
   4   2   6   22.25   12.05
  -4   4   4   21.41    7.28
   4   4   4   15.05    7.22
  -4  -4  -4   13.65    3.42
  -4   4   4   13.34    7.05
   4  -4  -4   14.15    3.50
  -4  -6  -2  462.74   17.46
   4   6   2  495.28   17.74
  -4   6   2  465.15   19.92
  -4   6   2  477.77   20.98
   4   6   2  486.89   22.35
   4  -6  -2  473.74   17.55
  -4  -6  -2  442.92   17.08
   4  -6  -2  465.38   17.47
  -4   8   0 2989.59   96.91
  -4  -8   0 3018.70   92.37
   4  -8   0 2950.93   92.40
  -4   8   0 2867.80   92.32
  -4  -8   0 3001.68   95.80
  -4  10  -2  724.16   28.99
  -4  10  -2  762.48   24.74
   4  10  -2  768.62   24.96
   4  10  -2  736.62   24.89
   4 -10   2  720.78   30.14
   4 -10   2  732.48   30.32
  -4 -10   2  724.59   31.08
  -4  10  -2  731.77   24.63
  -4 -12   4   52.17   10.66
   4 -12   4   54.67   10.10
   4 -12   4   55.19   10.13
  -4  12  -4   59.37    9.56
   5  -3  -5  362.53   16.19
  -5  -3  -5  355.78   15.64
   5   3   5  378.62   26.82
   5   5   3  595.34   28.82
  -5   5   3  577.76   26.43
   5  -5  -3  574.00   21.80
  -5  -5  -3  605.94   21.59
   5  -5  -3  627.41   22.09
  -5   5   3  606.23   27.66
  -5  -5  -3  605.98   21.88
   5   5   3  587.95   23.83
   5  -7  -1  381.56   15.14
  -5  -7  -1  406.19   15.10
  -5   7   1  379.64   15.99
   5  -9   1  568.62   23.46
  -5   9  -1  580.07   20.72
   5   9  -1  614.74   20.80
   5  -9   1  567.13   23.52
   5   9  -1  593.08   20.97
  -5   9  -1  587.63   22.61
  -5   9  -1  600.04   20.86
  -5  -9   1  560.88   23.73
   5  11  -3  418.89   19.23
   5  11  -3  448.47   16.05
  -5 -11   3  432.10   23.86
  -5  11  -3  428.55   21.66
   5 -11   3  388.43   22.35
   5  11  -3  425.94   15.96
  -5 -11   3  448.04   20.65
   5 -11   3  464.19   22.95
   5 -13   5  162.01   17.58
   5 -13   5  151.93   17.97
  -5 -13   5  186.03   19.93
  -5  13  -5  200.97   17.84
  -6  -2  -6    9.77    4.76
   6  -2  -6   17.57    5.60
   6   2   6   12.28   11.02
  -6  -2  -6   29.10   12.05
   6   4   4   59.48   11.13
   6  -4  -4   48.95    5.33
  -6   4   4   62.89    9.92
  -6   4   4   63.87   10.17
  -6  -4  -4   49.61    5.09
  -6  -6  -2  492.21   18.12
   6  -6  -2  500.99   18.14
  -6  -6  -2  470.88   17.67
   6   6   2  465.64   22.29
  -6   6   2  425.26   20.15
  -6   6   2  419.09   20.04
   6  -6  -2  493.19   18.16
  -6   8   0  526.54   20.80
  -6   8   0  510.27   19.30
  -6  -8   0  532.61   19.50
  -6  -8   0  522.77   19.14
  -6  10  -2  257.33   10.79
  -6  10  -2  259.93   10.95
   6  10  -2  267.73   11.15
   6 -10   2  277.81   15.60
  -6  10  -2  274.53   14.52
   6  10  -2  258.36   11.12
   6 -10   2  257.95   14.78
  -6 -10   2  263.60   15.81
  -6  12  -4  361.15   21.51
   6 -12   4  349.07   21.76
   6 -12   4  338.72   22.43
  -6 -12   4  312.89   22.73
   7   3   5   -0.71    6.97
  -7  -3  -5   10.66    4.29
   7  -3  -5   15.27    4.71
   7  -5  -3  204.46   10.47
  -7   5   3  219.20   14.23
  -7   5   3  214.81   14.15
  -7  -5  -3  210.87   10.31
   7  -5  -3  200.44   10.68
  -7  -5  -3  234.52   10.90
   7   5   3  229.07   16.19
  -7   7   1  931.10   33.93
   7  -7  -1  908.38   32.02
   7   7   1  965.56   34.29
  -7  -7  -1  918.46   31.75
  -7   9  -1 1455.81   48.94
   7  -9   1 1408.25   49.94
  -7   9  -1 1438.73   46.55
  -7  -9   1 1326.54   50.34
  -7   9  -1 1411.22   46.43
   7   9  -1 1482.82   46.59
  -7  11  -3  614.99   22.48
  -7 -11   3  627.37   31.28
  -7  11  -3  634.93   22.79
   7  11  -3  674.08   23.30
   7 -11   3  630.28   30.44
   7 -11   3  639.56   29.60
  -7  11  -3  701.16   29.77
  -7 -13   5   10.24    9.26
  -7  13  -5   18.09    8.74
   7 -13   5    9.72    9.22
   8   2   6    0.67    9.71
  -8  -2  -6    0.48    9.43
  -8  -4  -4  287.72   13.51
  -8   4   4  353.28   21.26
   8  -4  -4  281.11   14.04
  -8   4   4  312.62   19.72
   8   4   4  332.26   22.53
   8   6   2 1373.50   51.93
   8  -6  -2 1409.98   46.69
  -8  -6  -2 1393.58   46.49
  -8   6   2 1403.18   50.85
   8  -6  -2 1391.04   46.77
  -8  -6  -2 1444.13   46.96
  -8   6   2 1401.67   49.63
   8   8   0  278.38   12.65
  -8  -8   0  274.16   12.17
  -8   8   0  268.48   12.40
  -8  -8   0  290.65   12.47
   8  -8   0  294.64   12.67
  -8   8   0  284.90   13.62
  -8  10  -2 2400.22   82.80
   8 -10   2 2437.63   84.75
   8 -10   2 2385.23   84.24
   8  10  -2 2572.98   77.95
  -8 -10   2 2434.36   86.38
  -8  10  -2 2393.68   77.41
  -8  10  -2 2530.45   77.81
  -8  12  -4   33.00    8.28
   8 -12   4   29.50    8.17
   8 -12   4   36.56    9.58
  -8 -12   4   34.97   10.11
  -8  12  -4   29.90    4.02
   9  -3  -5  128.39    9.76
   9   3   5   98.36   16.15
  -9  -3  -5  118.63    8.91
  -9   5   3  281.62   16.76
   9  -5  -3  248.20   12.48
  -9  -5  -3  257.83   12.28
  -9   5   3  295.98   16.42
   9   5   3  237.59   17.31
   9   7   1  752.62   29.03
   9  -7  -1  770.48   27.23
  -9  -7  -1  795.10   27.04
   9   7   1  709.97   26.62
  -9   7   1  697.49   28.60
  -9  -9   1 1130.44   42.03
  -9   9  -1 1127.27   38.38
   9  -9   1 1158.83   41.84
  -9   9  -1 1107.57   40.38
   9 -11   3   94.26   10.46
  -9  11  -3  109.39   10.97
   9 -11   3   90.36   11.32
  -9  11  -3  110.27    6.88
  -9 -11   3   94.50   12.06
  -9  13  -5   37.94   10.15
  -9 -13   5   30.38   10.71
   9  13  -5   27.81    4.97
  -9  13  -5   29.20    5.07
   9 -13   5   19.06   10.24
 -10  -2  -6  131.67   19.24
  10  -4  -4  424.62   18.75
  10   4   4  408.01   26.38
 -10  -4  -4  427.62   18.27
 -10   4   4  438.99   25.17
 -10  -6  -2 2396.87   75.22
 -10   6   2 2282.75   80.13
  10  -6  -2 2217.05   74.81
  10   6   2 2348.76   80.60
 -10  -6  -2 2300.61   74.47
  10  -6  -2 2383.72   74.88
 -10   6   2 2274.67   77.25
 -10  -6  -2 2319.17   75.33
 -10  -8   0 4459.81  141.98
 -10   8   0 4288.08  143.38
  10   8   0 4536.60  137.37
 -10  -8   0 4383.42  136.56
 -10   8   0 4459.27  139.06
 -10   8   0 4300.32  136.85
  10  -8   0 4338.80  136.81
  10  10  -2  300.54   13.58
  10 -10   2  284.02   16.32
 -10  10  -2  335.01   16.90
 -10  10  -2  294.15   13.32
 -10  10  -2  316.54   13.79
  10 -10   2  293.50   17.37
 -10 -10   2  299.47   17.79
 -10 -12   4  267.62   21.43
  10 -12   4  269.68   20.11
 -10  12  -4  208.78   16.97
 -10  12  -4  206.63   11.24
  10 -12   4  254.01   17.90
  11  -3  -5   57.78    7.20
  11   3   5   69.32   14.12
 -11  -3  -5   49.90    6.75
 -11   5   3    4.41    5.15
 -11  -5  -3    7.62    3.30
  11  -5  -3   10.34    3.59
 -11   5   3    7.75    4.19
  11   5   3    3.03    4.77
  11   7   1 2552.80   83.43
  11  -7  -1 2719.66   84.26
 -11   7   1 2504.88   88.16
  11   7   1 2554.28   86.42
 -11  -7  -1 2696.84   84.56
 -11  -7  -1 2621.87   83.60
  11   9  -1 2420.78   77.85
 -11   9  -1 2353.47   79.88
 -11   9  -1 2451.39   77.54
  11  -9   1 2440.88   81.51
 -11   9  -1 2367.95   82.42
 -11  -9   1 2389.58   82.51
  11 -11   3  200.99   16.09
 -11 -11   3  211.97   17.08
 -11  11  -3  214.30   11.05
 -11  11  -3  216.88   15.28
  11 -11   3  235.91   15.39
 -11 -13   5   21.95   10.86
  11  13  -5   31.83    5.63
 -11  13  -5   34.22   10.65
  11 -13   5   38.53   12.35
 -11  13  -5   35.58    5.86
 -12  -2  -6   11.95   10.52
  12   2   6    0.46   10.80
 -12   4   4   64.03   11.07
 -12  -4  -4  101.48    8.49
  12   4   4   63.74   12.20
  12  -4  -4   91.47    8.33
  12  -6  -2  460.72   18.78
 -12  -6  -2  432.57   18.25
  12  -6  -2  429.01   18.63
 -12  -6  -2  424.18   16.54
 -12   6   2  416.72   19.13
  12   6   2  401.04   21.57
 -12  -6  -2  457.27   18.99
 -12   6   2  421.05   20.94
 -12   8   0 1794.24   59.82
 -12  -8   0 1708.22   58.60
 -12  -8   0 1855.72   61.00
  12  -8   0 1785.66   59.10
  12   8   0 1745.31   59.18
 -12   8   0 1850.88   62.64
 -12   8   0 1716.90   59.00
 -12  10  -2   55.48    5.83
  12  10  -2   60.46    6.03
 -12  10  -2   63.03    6.15
 -12 -10   2   76.73    9.37
  12 -10   2   77.55    9.22
  12  10  -2   72.65    6.38
 -12  10  -2   67.23    8.12
 -12  12  -4  146.11    9.62
 -12  12  -4  145.76   14.81
  12 -12   4  131.44   15.71
  12 -12   4  144.58   14.06
 -12 -12   4  159.04   17.56
  12  12  -4  135.60    9.60
  13  -3  -5   30.50    6.38
 -13  -3  -5   49.53   12.90
 -13  -3  -5   40.22    6.70
  13   3   5   16.63   10.39
 -13   5   3  889.42   35.51
  13  -5  -3  866.83   33.09
 -13   5   3  868.01   38.05
 -13  -5  -3  893.60   32.51
  13   5   3  818.67   38.95
 -13  -7  -1  911.93   31.71
 -13  -7  -1  867.56   32.41
  13   7   1  890.77   34.37
  13  -7  -1  865.03   32.89
 -13   7   1  881.41   32.62
 -13   7   1  904.49   32.76
  13   7   1  929.36   32.82
 -13   7   1  919.03   35.49
 -13  -9   1   34.59    6.28
  13  -9   1   41.90    6.55
  13   9  -1   73.62    6.57
 -13   9  -1   64.10    6.37
 -13   9  -1   76.10    7.85
 -13   9  -1   71.58    7.27
  13 -11   3  165.20   15.41
  13  11  -3  140.49    9.60
 -13  11  -3  139.14    9.32
 -13  11  -3  150.74   12.83
 -13 -11   3  131.50   14.70
 -13  13  -5    4.96    7.57
 -13 -13   5    8.55   10.04
  13 -13   5   21.15   11.26
 -13  13  -5   13.46    4.94
  13  13  -5    6.92    4.26
 -14  -2  -6    9.51    9.33
  14  -4  -4    5.49    3.88
 -14   4   4   11.94    7.98
 -14  -4  -4   -0.38    3.89
  14   4   4   -2.31    5.45
 -14  -6  -2  217.27   10.32
 -14   6   2  183.23   13.46
 -14  -6  -2  210.68   11.71
 -14   6   2  191.54   11.62
  14   6   2  206.04   14.44
  14  -6  -2  211.00   12.03
 -14  -8   0   15.68    3.97
 -14  -8   0   16.49    4.01
 -14   8   0   20.58    5.00
  14  -8   0   24.98    4.34
  14   8   0   21.37    4.27
 -14   8   0   22.47    4.35
 -14   8   0   13.11    4.02
  14 -10   2  181.39   13.51
 -14  10  -2  183.93   13.19
 -14 -10   2  170.88   13.56
 -14  10  -2  156.87   11.90
  14  10  -2  166.45   10.40
 -14  10  -2  162.91   10.37
  14 -12   4  114.17   15.59
 -14  12  -4  111.30   13.70
 -14  12  -4  120.76    9.55
 -14 -12   4  130.77   16.61
  14  12  -4  131.31    9.70
 -15  -3  -5   72.96    8.89
 -15   3   5  100.76   16.08
  15   3   5   73.60   14.42
  15  -3  -5   76.93    9.15
 -15  -3  -5   71.29   14.32
  15   5   3  326.05   21.30
 -15   5   3  340.95   20.78
  15  -5  -3  302.13   16.36
 -15  -5  -3  324.57   16.16
  15   7   1  105.26    8.18
 -15   7   1  120.80    8.71
  15   7   1  111.49    9.06
 -15   7   1  121.78    8.33
  15  -7  -1  111.03    8.46
 -15   7   1  102.31    9.57
 -15  -7  -1  117.64    8.64
 -15  -7  -1  114.85    7.42
 -15   9  -1  723.24   30.47
 -15  -9   1  681.21   27.23
  15   9  -1  751.27   28.50
 -15  -9   1  700.69   30.52
  15  -9   1  668.89   30.06
 -15   9  -1  765.74   28.42
 -15   9  -1  731.03   29.31
 -15  11  -3  303.48   14.65
 -15 -11   3  235.87   18.93
  15 -11   3  212.73   17.77
  15  11  -3  255.55   14.17
 -15  11  -3  266.41   17.92
 -15 -13   5   81.20   16.98
 -15  13  -5   50.71    7.72
 -15  13  -5   51.06   12.27
  15  13  -5   55.00    7.63
  15 -13   5   59.01   14.69
 -16   4   4   55.98   11.35
  16  -4  -4   41.45    7.05
  16   4   4   28.01    9.74
 -16  -4  -4   46.89    7.05
 -16  -6  -2  258.79   13.70
  16   6   2  238.15   16.00
 -16  -6  -2  258.26   12.08
 -16   6   2  216.15   15.33
  16  -6  -2  234.23   13.67
 -16   6   2  229.37   13.07
 -16  -8   0  297.68   15.06
 -16   8   0  276.96   15.99
  16   8   0  293.00   15.07
  16  -8   0  313.57   15.20
 -16  -8   0  284.82   14.51
 -16   8   0  291.40   14.98
 -16   8   0  274.00   14.39
 -16  10  -2 1190.77   43.25
  16  10  -2 1238.89   43.94
 -16  10  -2 1262.26   48.00
 -16  10  -2 1225.44   46.78
 -16 -10   2 1118.71   48.57
  16 -10   2 1193.93   48.31
 -16 -12   4   90.62   15.04
 -16  12  -4   73.04    8.22
  16  12  -4   64.89    7.83
  16 -12   4   72.26   13.37
 -16  12  -4   78.83   12.44
 -17  -3  -5    8.26    9.05
  17  -3  -5    9.30    5.30
  17   3   5   15.37    9.91
 -17   3   5   13.78    9.79
 -17  -3  -5   10.80    6.00
 -17   5   3  270.41   18.83
  17  -5  -3  258.44   15.25
 -17  -5  -3  239.27   14.21
  17   5   3  257.13   19.22
 -17  -7  -1  863.36   34.28
  17  -7  -1  862.72   34.67
  17   7   1  979.78   34.93
 -17   7   1  961.62   35.00
  17   7   1  922.61   35.97
 -17   7   1  902.25   37.34
 -17   7   1  955.78   34.20
 -17  -7  -1  863.67   33.56
 -17  -9   1  385.53   21.26
  17  -9   1  389.92   21.14
 -17   9  -1  445.68   20.05
 -17   9  -1  461.45   21.88
 -17   9  -1  434.80   20.66
  17   9  -1  492.44   20.75
 -17  -9   1  409.05   19.18
  17 -11   3   95.25   12.66
 -17 -11   3   55.93   10.65
 -17  11  -3   69.49   10.32
  17  11  -3   68.66    7.62
 -17  11  -3   68.28   10.26
 -17  11  -3   61.96    7.58
  17  13  -5   36.72    6.95
  17 -13   5   27.67   11.70
 -17  13  -5   21.62    6.70
 -17  13  -5   40.96   11.45
 -17 -13   5   35.84   13.19
 -18  -4  -4   98.51    9.80
 -18   4   4  101.17   14.36
  18  -4  -4   71.79    9.08
 -18  -4  -4  102.98   14.24
  18   4   4   88.19   14.08
 -18   6   2  652.07   31.20
  18   6   2  730.38   32.22
  18  -6  -2  647.68   28.35
 -18  -6  -2  667.52   27.94
 -18   6   2  714.37   27.63
 -18   8   0  687.02   28.01
  18   8   0  677.36   27.94
 -18   8   0  661.80   29.69
  18  -8   0  666.68   27.77
 -18  -8   0  697.06   27.80
 -18   8   0  687.40   27.59
 -18  -8   0  679.80   28.37
  18 -10   2  184.38   14.71
 -18  10  -2  199.57   14.63
 -18  10  -2  160.49   12.99
  18  10  -2  176.17   12.04
 -18  10  -2  213.91   12.70
 -18 -10   2  186.03   15.05
  18  12  -4  443.10   21.63
  18 -12   4  421.29   28.79
 -18  12  -4  443.06   21.31
 -18 -12   4  404.98   28.63
 -18  12  -4  419.69   26.61
  19  -3  -5   32.18    7.63
 -19  -3  -5   44.43    8.72
  19   3   5   26.30   11.43
 -19  -3  -5   54.96   13.72
 -19   3   5   41.29   12.29
  19  -5  -3   48.86    7.56
 -19  -5  -3   37.37    6.77
 -19   5   3   20.83    7.78
  19   5   3   34.06    8.70
  19   7   1  778.53   30.93
  19  -7  -1  718.46   29.84
 -19  -7  -1  709.06   29.31
 -19  -7  -1  669.14   28.21
 -19   7   1  732.31   32.16
 -19   7   1  732.90   28.49
  19  -9   1  874.04   36.54
  19   9  -1  859.09   34.30
 -19  -9   1  861.58   36.81
 -19   9  -1  861.19   34.17
 -19   9  -1  869.56   35.06
 -19   9  -1  882.67   36.61
 -19  11  -3   71.61   10.72
 -19 -11   3   52.19   11.24
 -19  11  -3   77.97    8.79
 -19  11  -3   65.50   10.52
  19  11  -3   85.35    8.94
  19 -11   3   80.34   12.39
 -19 -13   5  133.59   20.39
 -19  13  -5  147.11   12.82
  19 -13   5  158.01   20.77
 -19  13  -5  137.22   17.82
  19  13  -5  159.68   12.85
 -20  -4  -4   37.36   10.85
  20  -4  -4   47.20    8.25
  20   4   4   56.78   12.63
 -20  -4  -4   31.92    7.37
 -20   4   4   55.99   12.15
 -20  -6  -2  208.37   13.50
  20   6   2  172.17   14.53
 -20   6   2  193.83   15.27
  20  -6  -2  232.40   14.26
 -20  -8   0  110.59    7.91
 -20   8   0   86.21    8.99
 -20   8   0  108.64    9.03
 -20   8   0  103.50   10.44
  20  -8   0  110.90    9.55
 -20  -8   0  117.87    9.59
 -20  -8   0  116.33    9.95
  20   8   0   91.90    8.99
  20   8   0  115.54    7.94
  20  10  -2  928.17   37.25
  20 -10   2  921.06   41.00
 -20  10  -2  924.45   39.59
 -20  10  -2  950.81   37.02
 -20 -10   2  949.14   42.10
 -20  10  -2  951.89   40.25
  20 -12   4    5.96    7.24
  20  12  -4    9.09    5.63
 -20 -12   4   14.52   10.09
 -20  12  -4    4.65    6.56
 -20  12  -4    6.47    5.51
  21   3   5   35.20   13.08
  21  -3  -5   36.48    8.28
 -21   3   5   45.55   14.68
 -21  -3  -5   42.72    8.41
 -21  -3  -5   33.02   12.43
 -21  -5  -3  157.36   15.81
  21  -5  -3  141.06   12.27
 -21  -5  -3  158.64   12.29
  21   5   3  174.23   16.55
 -21   5   3  127.56   15.02
 -21  -7  -1   80.16    7.83
 -21   7   1   77.81   10.01
 -21   7   1   75.56    7.72
  21  -7  -1   86.68    9.01
  21   7   1   76.97    8.59
 -21  -7  -1   73.14    8.48
 -21  -7  -1  100.12    9.28
  21  -9   1  342.66   19.62
 -21   9  -1  363.67   18.82
 -21   9  -1  312.52   19.15
  21   9  -1  363.86   18.79
 -21  -9   1  361.37   20.43
 -21   9  -1  353.81   18.95
  21  11  -3  116.88   10.79
  21 -11   3  112.73   14.33
 -21  11  -3  106.56   13.48
 -21 -11   3   79.81   13.42
 -21  11  -3   80.97    9.72
 -21  11  -3  129.16   13.78
 -21 -13   5   50.68   15.65
  21 -13   5   57.38   14.91
 -21  13  -5   44.98   12.93
 -22   4   4   48.01   12.58
 -22  -4  -4   33.10    7.98
 -22  -4  -4   37.63   11.35
  22   4   4   26.88   10.60
  22  -4  -4   24.39    7.22
 -22  -6  -2   12.62    5.15
 -22  -6  -2    8.03    6.25
 -22   6   2    7.04    5.62
  22  -6  -2    3.57    4.27
  22   6   2    3.84    5.05
  22  -8   0   94.83    9.30
 -22   8   0  105.03   11.06
  22   8   0  100.30    7.59
 -22   8   0   99.56    9.22
 -22  -8   0   88.44    7.50
  22   8   0   73.41    8.64
 -22   8   0   78.28    9.20
 -22  -8   0   85.71    8.96
 -22  -8   0   73.38    8.88
  22 -10   2   42.15    8.66
 -22 -10   2   45.29    9.61
 -22  10  -2   44.04    8.84
  22  10  -2   33.76    6.79
 -22  10  -2   35.44    7.42
 -22  10  -2   22.75    7.04
 -22 -12   4   39.94   12.70
 -22  12  -4   29.91    7.88
  22 -12   4   50.16   12.52
  22  12  -4   28.40    7.67
 -22  12  -4   34.01   10.01
  23   3   5   -4.52    7.88
 -23  -3  -5    7.65    9.53
 -23   3   5    2.74    9.17
  23   5   3  212.42   18.29
  23  -5  -3  241.17   16.08
 -23  -5  -3  233.72   15.63
 -23  -5  -3  199.00   18.35
 -23   5   3  189.70   18.34
 -23  -7  -1  225.82   13.81
 -23   7   1  185.75   12.48
 -23  -7  -1  240.49   14.23
  23   7   1  202.84   13.77
 -23  -7  -1  212.77   14.28
  23  -7  -1  235.67   14.97
 -23   7   1  180.21   15.26
 -23   9  -1  643.30   29.58
  23   9  -1  651.19   29.51
 -23   9  -1  664.39   29.49
 -23  -9   1  741.09   32.64
  23  -9   1  635.71   30.64
 -23   9  -1  652.70   31.02
 -23  11  -3   95.56   10.68
  23 -11   3  103.82   14.50
 -23  11  -3  114.17   13.74
  23  11  -3  118.86   11.36
 -23 -11   3   91.04   14.52
 -23  11  -3  123.26   13.71
  23 -13   5    6.33   10.29
 -23 -13   5   15.02   12.09
 -23  13  -5   41.78   12.62
  24  -4  -4  201.17   15.93
 -24  -4  -4  202.06   15.74
 -24  -4  -4  207.08   20.62
 -24   4   4  224.03   21.78
  24   4   4  223.04   21.84
 -24   6   2  762.65   36.86
  24   6   2  757.56   35.88
  24  -6  -2  819.97   34.44
 -24  -6  -2  745.50   34.65
 -24  -6  -2  774.65   33.20
 -24  -8   0  767.70   33.77
 -24   8   0  785.94   35.78
  24   8   0  790.39   33.48
 -24   8   0  792.98   32.29
 -24   8   0  758.39   33.24
  24  10  -2  322.81   18.38
 -24  10  -2  293.09   19.23
 -24 -10   2  212.95   18.78
 -24  10  -2  284.85   18.94
  24 -10   2  257.78   19.29
 -24  10  -2  305.46   18.29
 -24  12  -4   12.05    7.05
 -24 -12   4   21.23   10.74
  24 -12   4   14.77    9.66
 -24  12  -4   25.29    9.91
  24  12  -4   16.58    7.06
  25   3   5   47.80   14.29
 -25   3   5   60.11   15.70
 -25  -3  -5   40.81   13.72
 -25   5   3    4.14    6.94
  25   5   3    8.16    6.33
 -25  -5  -3    6.92    5.86
  25  -5  -3    3.29    5.37
 -25  -5  -3    2.62    6.70
  25  -7  -1 1207.49   47.20
 -25  -7  -1 1188.50   46.44
  25   7   1 1204.91   46.79
 -25   7   1 1162.83   49.90
 -25  -7  -1 1189.66   45.66
 -25  -7  -1 1222.06   46.55
  25   9  -1  469.43   23.99
 -25   9  -1  490.96   24.20
  25  -9   1  435.56   24.36
 -25   9  -1  487.44   25.75
 -25   9  -1  442.56   23.63
 -25  -9   1  463.40   25.69
 -25  11  -3   58.46   11.22
 -25  11  -3   90.91   13.01
 -25 -11   3   60.33   12.91
  25  11  -3   68.37    9.89
  25 -11   3   48.28   11.10
 -25  11  -3   53.63    9.32
 -25 -13   5   13.17   13.35
 -25  13  -5   20.69   10.46
  25 -13   5   34.33   13.25
  26   4   4   58.08   13.42
 -26   4   4   69.26   14.49
 -26  -4  -4   64.56   10.79
 -26  -4  -4   58.44   13.49
  26  -4  -4   51.54    9.85
  26   6   2  209.92   16.76
 -26  -6  -2  237.83   16.99
 -26   6   2  208.18   17.98
  26  -6  -2  227.35   16.28
 -26  -6  -2  228.98   16.08
 -26   8   0  578.37   29.44
 -26  -8   0  553.93   27.60
 -26   8   0  578.12   26.04
 -26  10  -2   25.99    7.81
 -26  10  -2   34.05    8.59
  26  10  -2   44.01    8.23
 -26  10  -2   43.20    9.21
 -26 -10   2   23.24    8.41
  26 -10   2   36.59    8.96
 -26 -12   4  240.33   24.81
  26 -12   4  250.38   24.65
 -26  12  -4  307.85   23.74
  26  12  -4  276.65   19.13
 -26  12  -4  272.17   19.44
 -27   3   5    5.88   11.08
  27   3   5    3.18    9.83
 -27  -3  -5   24.57   12.59
 -27  -5  -3   57.05   10.43
  27  -5  -3   61.97   10.09
 -27  -5  -3   80.42   13.35
  27   5   3   57.05   11.54
 -27   5   3   60.34   12.82
 -27   7   1  499.67   27.32
 -27  -7  -1  451.77   24.47
 -27  -7  -1  510.91   23.92
  27  -7  -1  478.93   25.10
  27   7   1  459.56   24.04
 -27  -7  -1  473.60   23.89
 -27   9  -1   88.29   11.90
 -27   9  -1   99.38   11.09
  27  -9   1   69.16   10.15
  27   9  -1   80.39   10.04
 -27   9  -1   84.02   10.78
 -27  -9   1   75.35   11.59
 -27  11  -3  195.26   18.56
  27 -11   3  165.69   18.51
 -27  11  -3  219.59   18.07
 -27 -11   3  141.87   18.43
 -27  11  -3  195.81   16.09
  27  11  -3  199.51   15.70
  28   4   4   43.79   12.53
 -28  -4  -4   35.56    9.91
 -28   4   4   40.47   13.38
  28  -4  -4   43.70    9.78
 -28  -4  -4   19.93   10.31
  28  -6  -2  192.35   15.73
  28   6   2  224.95   17.45
 -28   6   2  221.48   18.53
 -28  -6  -2  193.95   16.13
 -28  -6  -2  183.94   15.12
 -28  -8   0   81.38   10.70
 -28   8   0   83.37   11.86
 -28   8   0   76.94    9.33
 -28  10  -2  299.70   21.05
  28 -10   2  324.09   22.34
 -28  10  -2  310.05   20.59
 -28 -10   2  309.13   22.76
 -28  10  -2  284.50   19.26
  28  10  -2  295.26   19.48
  28 -12   4   18.20   10.28
 -28  12  -4   25.15    9.83
 -28  12  -4   22.15   10.29
 -28 -12   4   18.22   11.91
  28  12  -4   13.83    7.92
 -29  -5  -3  268.41   19.39
 -29   5   3  263.24   23.05
 -29  -5  -3  268.52   21.39
  29   5   3  300.80   22.82
  29  -5  -3  232.50   18.49
  29   7   1   30.07    6.86
 -29  -7  -1   35.39    8.64
 -29   7   1   33.42    9.21
 -29  -7  -1   52.60    9.05
 -29  -7  -1   54.15    8.72
 -29  -9   1  508.06   28.62
 -29   9  -1  484.18   26.63
 -29   9  -1  505.43   28.06
  29   9  -1  559.96   27.63
 -29   9  -1  508.67   26.10
  29  -9   1  478.04   26.84
 -29  11  -3   28.27    9.88
  29  11  -3   17.82    7.28
 -29  11  -3   36.56   10.47
  29 -11   3   18.39    8.36
 -29  11  -3   23.83    8.78
 -29 -11   3   24.55   10.42
 -30  -4  -4    5.65    8.72
 -30  -4  -4   12.17    9.34
 -30   4   4   -2.52    9.54
  30   4   4    6.45    8.77
  30  -4  -4    3.87    7.73
  30   6   2   44.73    9.33
 -30  -6  -2   66.07   11.08
 -30   6   2   49.07   11.96
  30  -6  -2   59.92   10.48
 -30  -6  -2   55.38   10.61
 -30  -8   0  638.37   31.90
 -30   8   0  618.04   28.86
 -30   8   0  646.56   33.47
 -30  10  -2  133.43   15.04
  30  10  -2  138.98   13.87
  30 -10   2  118.45   15.34
 -30 -10   2  122.37   16.36
 -30  10  -2  140.49   15.40
 -30  10  -2  133.47   14.10
 -30  12  -4   23.10   11.59
  30 -12   4   30.34   11.64
 -30 -12   4   23.00   12.13
  30  12  -4   29.18    9.91
  31   5   3  280.03   23.00
  31  -5  -3  314.95   21.63
 -31   5   3  288.29   24.98
 -31  -5  -3  330.03   21.87
 -31  -5  -3  304.12   22.94
 -31   7   1  183.82   18.10
 -31   9  -1   27.02    7.70
 -31  -9   1   64.41   11.71
 -31   9  -1   33.52    9.34
  31  -9   1   69.23   10.67
 -31   9  -1   20.62    8.07
  31  11  -3   71.20   11.48
 -31  11  -3   67.16   13.09
 -31  11  -3   68.43   11.84
 -31 -11   3   82.93   15.67
  31 -11   3   73.80   14.05
 -32  -4  -4   48.37   14.05
 -32  -4  -4   27.39   11.45
  32  -4  -4   47.81   12.12
 -32   4   4   30.53   13.61
  32   4   4   26.82   11.11
 -32  -6  -2  104.10   13.35
 -32  -6  -2  142.23   15.23
 -32   6   2  107.09   15.69
  32  -6  -2  100.76   13.22
  32   6   2  113.77   13.91
 -32   8   0    1.88    5.77
 -32  -8   0    3.25    6.26
  32 -10   2   26.16    8.35
 -32  10  -2   27.02    9.39
 -32 -10   2   13.84    8.54
 -32  10  -2   15.33    8.29
 -32  10  -2   25.23    8.77
  32  10  -2   17.08    7.65
 -32  12  -4    5.27    9.78
  32 -12   4    4.53    8.70
 -32 -12   4   -0.14   10.53
 -33  -5  -3    6.60    8.87
 -33  -5  -3   -1.25    6.43
 -33   5   3    4.81    8.95
  33   5   3   14.37    8.45
  33  -5  -3   -2.00    6.22
 -33   7   1  347.64   24.84
 -33   9  -1  337.98   20.66
 -33  -9   1  293.59   22.75
 -33   9  -1  301.33   22.55
 -33  11  -3   37.98   10.12
  33  11  -3   36.37    9.74
 -33  11  -3   47.70   12.98
 -33 -11   3   53.48   14.22
  33 -11   3   62.26   13.53
 -34  -4  -4   36.99   13.68
 -34   4   4   39.80   14.64
  34   4   4   40.49   12.45
 -34   6   2  105.08   16.49
 -34  -6  -2  102.96   14.08
 -34  -6  -2   88.95   13.57
  34   6   2  123.93   15.33
 -34   8   0  821.87   41.66
 -34  -8   0  902.46   41.77
  34 -10   2   13.70    8.35
 -34  10  -2   16.52    8.94
 -34  10  -2   12.92    8.54
  34  10  -2    3.10    6.52
 -34  10  -2   15.56    8.63
 -34 -10   2   16.66    9.94
  34 -12   4  103.66   18.54
 -34  12  -4   50.50   14.03
  35  -5  -3    8.99    8.08
 -35   5   3    8.00    9.98
  35   5   3   29.55   10.63
 -35  -5  -3   19.54   10.10
 -35  -5  -3    3.01    8.39
 -35   7   1  114.96   16.16
 -35   9  -1  104.10   12.75
 -35   9  -1   85.20   14.01
 -35  -9   1  138.81   16.65
 -35  11  -3   43.55   12.20
 -35 -11   3   32.37   11.97
  35 -11   3   54.92   13.32
  35  11  -3   51.60   11.51
 -35  11  -3   37.34   10.82
  36   6   2  162.51   17.06
 -36  -8   0  153.13   16.63
 -36   8   0  133.04   16.36
  36 -10   2  141.11   16.84
 -36 -10   2  134.05   18.18
 -36  10  -2  117.46   15.62
 -36  10  -2  155.58   16.77
 -36  10  -2  117.45   16.54
  37   5   3   96.62   15.75
 -37  -5  -3  103.48   16.72
 -37  -5  -3   92.43   15.51
 -37   5   3  117.70   19.87
 -37   7   1    6.69    8.22
 -37   9  -1   91.88   15.27
 -37  -9   1  110.26   15.92
  37 -11   3  161.55   19.77
  37  11  -3  119.94   16.56
 -37 -11   3  131.25   20.21
 -37  11  -3  125.45   18.27
 -37  11  -3  132.77   17.85
 -38   6   2   -1.16    7.95
 -38   8   0   19.08   10.02
 -38  -8   0   12.97    9.12
 -38  10  -2    2.16    8.47
  38 -10   2    5.70    8.12
 -38  10  -2   -3.47    7.42
 -38 -10   2    8.34    9.28
 -39   5   3   47.29   15.31
  39   5   3   41.92   11.79
 -39  -5  -3   61.84   14.52
 -39   7   1   57.89   14.08
 -39  -9   1  145.49   18.69
 -39   9  -1  172.82   19.57
 -39  11  -3   26.56   12.10
  39 -11   3   28.11   11.26
 -39 -11   3   28.20   14.33
 -40   6   2    7.25   10.23
 -40   8   0    1.98    8.88
 -40  -8   0    9.29    9.59
 -40  10  -2  114.72   16.00
 -40 -10   2   78.01   16.63
 -41   7   1   68.31   15.81
 -41   9  -1   43.94   12.81
 -41  -9   1   10.96   10.36
 -42   6   2   10.43   11.18
 -42   8   0  125.54   18.62
 -42 -10   2    1.00   10.59
 -43   7   1   43.50   13.55
 -43   9  -1   33.32   13.20
 -43  -9   1   34.54   13.64
 -44   8   0   26.59   11.78
 -45   7   1   29.14   14.16
   0  -4  -6   -0.13    4.56
   0  -6  -4   -0.91    2.29
   0   6   4   -1.26    4.53
   0   8   2    0.53    2.50
   0  -8  -2   -0.90    1.66
   0  -8  -2   -0.85    1.88
   0   8   2   -0.70    1.92
   0 -10   0   -0.09    1.51
   0 -10   0   -0.30    1.46
   0  10   0   -1.69    1.47
   0  12  -2    0.26    1.69
   0 -12   2   -2.72    2.99
   0  12  -2   -0.14    1.39
   0 -12   2   -1.31    2.66
   0  12  -2    1.19    2.39
   0 -14   4   -1.60    5.28
   0 -14   4    5.08    5.58
   0  14  -4    4.07    4.65
  -1  -5  -5  286.85   13.97
   1   5   5  302.98   23.74
  -1   5   5  308.93   23.69
   1  -5  -5  297.71   14.19
   1  -7  -3  183.45    9.24
   1   7   3  171.59   13.76
   1   7   3  179.57   11.33
  -1   7   3  161.26   11.28
  -1   7   3  147.53   12.77
  -1  -7  -3  186.45    9.10
   1  -7  -3  184.56    9.20
  -1   9   1    2.11    1.72
   1  -9  -1    3.70    1.95
  -1  -9  -1    7.55    2.31
   1  11  -1 1531.22   46.30
  -1  11  -1 1423.70   46.17
   1 -11   1 1305.26   50.08
  -1 -11   1 1360.69   50.34
  -1  11  -1 1478.93   46.16
   1  11  -1 1457.12   46.29
  -1  13  -3  334.58   12.66
   1  13  -3  336.15   16.97
   1 -13   3  313.16   18.39
  -1  13  -3  335.49   17.47
   1  13  -3  322.19   12.60
   1 -13   3  309.33   19.39
  -1 -13   3  312.07   19.81
  -1 -13   3  349.06   18.45
  -1  13  -3  324.54   12.46
  -1 -15   5  198.09   20.23
   1 -15   5  209.43   19.96
  -2  -4  -6    8.21    5.00
   2  -4  -6    5.66    4.95
   2  -6  -4  493.09   18.78
  -2   6   4  453.78   26.02
   2   6   4  438.44   26.36
  -2  -6  -4  449.05   18.15
   2   8   2    9.41    3.73
   2  -8  -2    1.15    1.87
   2   8   2    4.18    2.29
  -2   8   2    8.39    2.98
  -2   8   2    8.05    3.78
   2  -8  -2    2.41    1.89
  -2  -8  -2   -0.62    1.75
  -2  10   0   25.23    3.17
   2  10   0   25.87    3.22
  -2 -10   0   27.72    3.18
  -2 -10   0   24.01    3.00
   2 -10   0   23.94    3.11
  -2 -12   2  624.53   27.38
  -2  12  -2  603.71   21.12
   2  12  -2  589.06   21.29
   2  12  -2  636.17   23.91
  -2 -12   2  631.13   25.04
  -2  12  -2  604.74   21.25
  -2  12  -2  620.98   24.87
   2 -12   2  614.81   27.04
   2  12  -2  604.80   21.26
   2 -12   2  591.53   25.73
  -2  14  -4  144.88   13.11
  -2 -14   4  128.77   14.90
   2 -14   4  147.22   15.04
   2 -14   4  117.94   13.38
  -3   5   5   19.14    9.76
   3   5   5   10.03    7.96
   3  -5  -5   20.96    4.89
  -3  -5  -5   21.67    4.67
  -3   7   3  444.44   22.61
   3   7   3  443.37   23.57
   3  -7  -3  429.43   17.44
  -3  -7  -3  410.68   16.87
  -3   7   3  484.17   21.13
   3  -7  -3  409.93   17.05
   3  -9  -1 1624.51   54.17
  -3   9   1 1771.65   56.19
   3   9   1 1671.02   56.91
  -3  -9  -1 1630.74   54.09
   3 -11   1 1166.58   43.34
  -3 -11   1 1203.96   44.67
  -3  11  -1 1311.90   40.92
   3 -11   1 1214.50   44.63
   3  11  -1 1278.39   40.73
  -3  11  -1 1247.62   40.79
  -3  11  -1 1235.10   42.64
   3  11  -1 1266.85   40.97
   3  13  -3 1299.70   41.66
  -3 -13   3 1262.95   51.77
  -3 -13   3 1324.69   48.20
  -3  13  -3 1244.36   47.99
  -3  13  -3 1250.16   41.48
   3  13  -3 1244.23   41.61
   3  13  -3 1293.34   46.40
   3 -13   3 1311.59   51.32
   3 -13   3 1313.21   50.21
  -3  13  -3 1305.69   41.48
   3 -15   5   10.57    8.97
  -3 -15   5   20.99   10.06
   4   4   6   67.71   15.73
   4  -4  -6  112.65    9.49
  -4  -4  -6  108.19    9.13
   4  -6  -4  115.75    8.26
  -4  -6  -4  130.64    8.21
   4   6   4  158.27   15.84
  -4   6   4  150.97   14.60
  -4   8   2 1585.84   55.16
   4  -8  -2 1611.43   51.07
   4   8   2 1524.58   56.09
   4  -8  -2 1524.05   50.77
  -4  -8  -2 1483.23   50.45
  -4   8   2 1593.90   54.05
  -4  10   0   32.13    3.81
   4 -10   0   31.49    3.62
  -4 -10   0   34.00    3.62
  -4  10   0   31.07    4.20
  -4 -10   0   33.46    3.78
  -4 -12   2 3201.00  106.82
   4 -12   2 3189.95  103.81
   4  12  -2 3017.09   96.65
  -4  12  -2 3067.10  102.09
  -4  12  -2 3084.97   96.79
   4 -12   2 3138.31  105.84
   4  12  -2 3055.13   96.91
  -4  12  -2 3167.53   96.75
   4 -14   4    4.82    6.66
  -4  14  -4   15.39    6.27
  -4 -14   4    3.95    7.08
   4 -14   4   11.33    6.67
  -5  -5  -5   72.26    7.02
   5   5   5   75.52   13.72
   5  -5  -5   70.86    7.48
   5   7   3 1458.59   57.17
  -5  -7  -3 1467.36   48.59
  -5   7   3 1471.55   54.26
   5  -7  -3 1551.52   49.35
   5  -7  -3 1441.19   48.95
  -5   7   3 1446.67   55.35
  -5   9   1  570.51   22.23
   5   9   1  567.49   23.22
  -5   9   1  563.21   21.13
   5  -9  -1  599.99   21.61
  -5  -9  -1  604.93   21.34
   5   9   1  535.28   20.96
   5  11  -1  222.72   10.14
   5  11  -1  218.81   10.26
   5 -11   1  228.36   12.52
  -5  11  -1  220.98   10.26
   5 -11   1  227.42   12.47
  -5 -11   1  231.36   12.52
  -5  11  -1  209.76   11.29
  -5  11  -1  237.75   10.42
  -5  13  -3  304.85   12.69
   5 -13   3  335.81   19.46
  -5  13  -3  278.07   16.96
  -5 -13   3  317.88   19.99
   5  13  -3  288.76   15.18
   5  13  -3  312.80   12.92
   5  13  -3  309.30   12.78
  -5 -13   3  331.65   16.93
  -5  13  -3  292.27   12.40
   5 -13   3  298.62   18.68
  -5 -15   5  113.12   16.50
  -5  15  -5   97.48   13.41
   5 -15   5  117.13   15.72
   6   4   6   66.92   15.80
  -6  -4  -6  119.80   18.04
  -6   6   4  258.58   17.95
   6  -6  -4  265.18   13.09
  -6   6   4  269.22   18.89
   6   6   4  269.32   20.10
  -6  -6  -4  245.43   12.41
  -6   8   2  625.39   27.16
   6   8   2  652.08   28.99
  -6  -8  -2  656.54   24.21
   6  -8  -2  689.14   24.70
  -6   8   2  633.21   26.56
   6  -8  -2  737.06   25.00
  -6 -10   0 2691.69   85.90
  -6  10   0 2724.58   86.13
  -6 -10   0 2721.43   88.96
   6 -10   0 2754.75   86.03
  -6  10   0 2744.47   90.66
   6 -12   2  274.20   15.87
   6  12  -2  269.55   11.81
  -6  12  -2  263.00   14.69
  -6 -12   2  263.11   16.31
   6 -12   2  304.38   16.05
   6  12  -2  271.43   11.86
  -6  12  -2  263.94   11.66
  -6  12  -2  267.33   11.81
   6 -14   4   45.76   10.01
   6 -14   4   48.93    9.81
  -6 -14   4   46.25   10.69
  -6  14  -4   39.63    4.48
  -6  14  -4   41.24    8.62
   7  -5  -5   51.79    6.54
   7   5   5   46.91   12.26
  -7  -5  -5   35.07    5.56
  -7   7   3  124.58   10.83
  -7  -7  -3  132.84    7.95
   7   7   3  119.66   12.40
  -7   7   3  108.06   10.82
   7  -7  -3  118.95    8.03
   7  -9  -1 1474.88   46.83
  -7   9   1 1371.12   46.28
   7   9   1 1362.07   46.25
  -7   9   1 1360.82   48.80
   7   9   1 1416.71   49.09
  -7  -9  -1 1418.72   46.46
  -7   9   1 1356.61   48.00
   7 -11   1 2925.04   94.57
  -7  11  -1 2762.42   90.17
  -7  11  -1 2841.82   93.25
  -7 -11   1 2841.34   96.34
  -7  11  -1 2938.92   90.52
  -7  13  -3   99.86    6.76
  -7  13  -3  102.97   10.70
   7 -13   3  114.66   12.26
  -7 -13   3  115.01   12.89
   7 -13   3  126.90   11.84
   7 -15   5   76.51   13.02
  -7  15  -5   70.53    6.68
  -7  15  -5   71.25   12.29
  -7 -15   5   70.35   14.49
   7 -15   5   49.01   12.67
  -8  -4  -6   -6.19    7.79
   8   4   6   -2.28    9.77
  -8   6   4    6.81    5.12
  -8  -6  -4    2.92    3.37
   8   6   4    4.11    5.55
   8  -6  -4    2.17    3.41
  -8   6   4    4.87    5.33
   8   8   2    0.34    2.92
   8  -8  -2   -2.23    2.11
  -8  -8  -2   -3.64    2.17
   8  -8  -2    1.34    2.22
  -8   8   2   -2.32    2.21
  -8   8   2    0.21    3.19
  -8  -8  -2   -0.41    2.54
  -8  10   0  588.43   22.51
  -8 -10   0  601.59   22.59
  -8  10   0  609.55   23.17
  -8  10   0  593.51   24.12
   8 -10   0  566.45   22.18
  -8 -10   0  597.95   22.17
   8  12  -2  238.19   11.29
  -8  12  -2  244.89   11.23
  -8 -12   2  241.48   15.56
   8 -12   2  234.58   14.36
  -8  12  -2  247.35   11.30
   8 -12   2  217.83   14.58
  -8  12  -2  194.07   13.16
   8 -14   4   16.52    7.76
  -8  14  -4   25.01    4.20
  -8 -14   4   29.52    9.61
  -8  14  -4   18.69    6.63
   8 -14   4   13.88    6.77
   9  -5  -5  290.44   15.57
   9   5   5  277.59   24.11
  -9  -5  -5  308.00   15.26
  -9  -7  -3  357.98   16.31
   9  -7  -3  372.18   16.86
   9   7   3  392.36   22.57
  -9   7   3  429.51   21.07
  -9   7   3  389.58   20.65
   9  -9  -1 1053.89   39.85
  -9   9   1 1214.82   40.23
  -9   9   1 1218.17   41.47
  -9   9   1 1175.43   42.55
   9   9   1 1163.99   39.99
  -9  -9  -1 1127.99   39.91
   9   9   1 1204.90   42.32
  -9 -11   1  189.24   12.02
  -9  11  -1  200.41   10.49
   9 -11   1  197.13   12.28
  -9  11  -1  208.43   11.63
   9 -13   3  238.89   16.29
  -9 -13   3  246.23   18.10
  -9  13  -3  240.50   11.59
  -9  13  -3  236.65   15.79
   9 -13   3  223.63   16.65
  -9  15  -5   32.70    5.48
  -9 -15   5   43.81   13.21
  -9  15  -5   62.60   12.14
   9 -15   5   48.67   12.56
 -10  -4  -6   14.20   11.21
  10   4   6    5.19   10.26
  10   6   4   95.38   13.78
  10  -6  -4  108.87    8.63
 -10   6   4  121.11   13.45
 -10  -6  -4  100.29    8.26
 -10   8   2   39.62    6.08
 -10  -8  -2   29.77    4.68
  10   8   2   36.41    6.48
 -10   8   2   39.62    5.76
  10  -8  -2   45.81    5.28
 -10  -8  -2   36.52    4.87
  10  -8  -2   28.25    4.65
  10 -10   0  437.36   18.38
 -10  10   0  443.16   18.42
 -10 -10   0  454.52   18.38
 -10  10   0  425.02   19.69
 -10  10   0  451.96   18.87
  10  10   0  440.39   18.60
 -10 -10   0  469.99   18.37
 -10  12  -2   11.51    4.85
  10  12  -2    8.37    2.88
  10 -12   2   13.92    5.08
 -10  12  -2    8.53    3.32
 -10  12  -2    9.12    3.30
  10 -12   2   10.62    4.95
 -10 -12   2   12.54    5.29
 -10  14  -4  235.25   17.58
  10 -14   4  213.46   17.18
 -10  14  -4  206.77   11.45
  10 -14   4  219.66   18.78
 -10 -14   4  225.47   19.75
  11   5   5   39.15   12.91
  11  -5  -5   23.72    5.97
 -11  -5  -5   19.63    5.78
  11   7   3  214.59   16.52
 -11   7   3  243.45   15.81
  11  -7  -3  180.64   11.67
 -11  -7  -3  208.23   11.67
 -11   7   3  268.36   15.51
 -11   9   1 2471.13   84.25
  11   9   1 2515.09   82.77
  11   9   1 2518.42   79.86
 -11   9   1 2549.55   79.83
  11  -9  -1 2339.19   79.82
 -11  -9  -1 2352.25   79.48
 -11   9   1 2517.70   81.32
 -11 -11   1 2654.92   90.77
 -11  11  -1 2675.46   85.27
 -11  11  -1 2652.33   88.10
 -11  11  -1 2573.67   90.74
  11 -11   1 2698.95   89.55
  11 -13   3  368.57   21.01
 -11 -13   3  364.31   23.36
  11 -13   3  364.59   22.47
 -11  13  -3  382.33   16.69
 -11  13  -3  394.38   21.38
 -11 -15   5    3.54    8.53
  11  15  -5    3.50    3.77
 -11  15  -5    7.17    7.56
 -11  15  -5    6.74    4.37
  11 -15   5    1.40    7.98
  12   4   6   17.50   11.63
 -12  -4  -6   19.37   11.74
  12  -6  -4  211.71   12.77
 -12  -6  -4  202.55   12.27
  12   6   4  207.86   19.70
 -12   6   4  205.58   17.40
 -12  -8  -2  764.62   30.69
 -12  -8  -2  832.45   31.71
  12   8   2  894.19   35.85
 -12   8   2  899.65   34.70
 -12   8   2  900.72   33.03
  12  -8  -2  755.41   30.99
  12  10   0  324.84   15.65
  12 -10   0  348.39   15.76
 -12 -10   0  339.44   15.27
 -12  10   0  345.84   15.81
 -12  10   0  339.79   15.79
 -12  10   0  339.27   16.96
 -12 -10   0  333.84   15.49
 -12  12  -2 1493.60   53.20
 -12 -12   2 1342.34   54.95
 -12  12  -2 1487.22   48.93
  12 -12   2 1355.08   53.90
  12 -14   4  226.97   18.27
  12  14  -4  294.04   14.93
 -12  14  -4  292.62   14.36
  12 -14   4  260.03   21.17
 -12  14  -4  313.41   20.74
 -12 -14   4  274.36   22.48
  13  -5  -5  186.81   13.20
  13   5   5  192.02   21.63
 -13  -5  -5  168.36   12.41
  13  -7  -3  336.56   16.27
  13   7   3  308.61   20.59
 -13  -7  -3  305.68   15.51
 -13   7   3  289.35   18.81
 -13   7   3  320.44   17.99
  13   9   1   43.34    5.29
 -13   9   1   38.92    5.63
 -13   9   1   36.86    6.12
  13   9   1   44.10    6.05
  13  -9  -1   57.92    6.19
 -13   9   1   40.01    5.47
 -13  -9  -1   67.95    6.43
 -13  -9  -1   66.13    4.82
 -13 -11   1  882.31   35.32
  13  11  -1  897.82   32.77
 -13  11  -1  903.15   32.55
 -13  11  -1  856.22   33.91
  13 -11   1  841.67   34.94
 -13  11  -1  831.16   35.17
  13  13  -3   12.00    4.04
  13 -13   3   39.91    8.84
 -13  13  -3   18.48    6.38
 -13 -13   3   31.01    9.23
 -13  13  -3   14.84    4.33
 -13  15  -5   15.62    5.46
  13 -15   5   11.64    8.73
 -13 -15   5   22.97   11.21
 -13  15  -5   15.04    8.53
  13  15  -5   20.42    5.58
 -14  -6  -4  254.84   14.76
  14  -6  -4  256.10   15.28
  14   6   4  285.69   22.29
 -14   6   4  335.26   21.68
  14  -8  -2  265.49   13.99
 -14  -8  -2  292.78   14.10
 -14   8   2  206.11   14.69
 -14   8   2  243.48   13.80
  14   8   2  242.90   15.94
 -14  10   0 6766.04  215.11
  14 -10   0 6987.31  212.21
  14  10   0 6698.18  212.22
 -14 -10   0 7051.58  211.95
 -14  10   0 6727.74  222.09
 -14  10   0 6659.93  212.07
 -14 -10   0 6984.52  220.22
  14  12  -2   36.89    5.61
  14 -12   2   45.36    7.86
 -14  12  -2   40.26    7.23
 -14 -12   2   43.94    8.53
 -14  12  -2   36.73    5.53
  14  14  -4   93.21    8.62
 -14  14  -4   91.36    8.47
  14 -14   4  101.04   14.77
 -14  14  -4   78.79   12.12
 -14 -14   4   98.16   15.20
 -15  -5  -5  280.89   22.55
 -15  -5  -5  231.07   14.53
  15   5   5  151.30   20.23
  15  -5  -5  220.84   14.75
 -15   7   3   15.77    6.68
  15   7   3   13.27    6.46
 -15  -7  -3   28.06    5.76
  15  -7  -3   29.64    5.86
 -15  -9  -1  736.82   28.61
 -15  -9  -1  774.93   27.35
 -15   9   1  709.70   28.48
  15   9   1  718.79   28.60
  15  -9  -1  747.06   29.15
 -15   9   1  715.68   31.09
  15   9   1  713.87   29.74
 -15 -11   1  634.41   24.31
 -15  11  -1  601.95   24.82
 -15  11  -1  605.52   26.06
  15 -11   1  616.42   27.33
 -15  11  -1  578.90   26.96
 -15 -11   1  585.68   26.98
  15  11  -1  585.20   24.89
 -15  13  -3   83.90    8.28
 -15  13  -3   87.20   11.08
 -15 -13   3   93.32   13.10
  15 -13   3  106.84   13.24
  15  13  -3   99.32    8.73
 -15  15  -5   23.57    6.99
  15  15  -5   28.66    6.73
  15 -15   5   35.38   11.90
 -15 -15   5   47.12   13.85
 -15  15  -5   28.32    9.98
  16  -6  -4  237.78   14.47
  16   6   4  195.78   19.84
 -16   6   4  195.98   18.39
 -16  -6  -4  202.56   13.44
  16   8   2   78.93    9.65
  16  -8  -2  126.88    9.48
 -16   8   2   71.19    7.58
 -16   8   2   81.58    9.75
 -16  -8  -2   96.15    8.53
  16 -10   0   99.99    8.29
 -16  10   0   96.35    9.29
 -16 -10   0   92.41    7.95
 -16  10   0   79.09    7.72
 -16 -10   0   81.56    7.66
  16  10   0   80.72    7.77
 -16  10   0   89.39    8.38
 -16  12  -2  467.63   20.97
 -16 -12   2  464.48   25.14
  16 -12   2  469.98   24.87
 -16  12  -2  460.45   23.56
  16  12  -2  447.63   21.04
 -16  12  -2  484.63   24.45
  16 -14   4   14.59    8.37
 -16  14  -4    9.24    7.25
  16  14  -4   14.90    5.13
 -16 -14   4    9.99    8.74
 -16  14  -4   13.60    5.23
 -17  -5  -5   15.83    5.80
 -17   5   5   26.11   11.08
  17   5   5    4.52    8.28
 -17  -5  -5   30.42   11.23
  17  -5  -5   19.42    6.65
 -17   7   3  568.11   30.06
  17   7   3  558.65   30.90
  17  -7  -3  604.13   26.39
 -17  -7  -3  627.92   25.99
 -17   9   1  396.97   21.37
  17   9   1  406.37   19.30
 -17  -9  -1  445.59   19.75
 -17  -9  -1  469.84   18.38
 -17   9   1  391.45   19.34
  17   9   1  392.52   19.89
 -17   9   1  408.97   19.04
  17  -9  -1  416.44   19.75
  17 -11   1  528.42   25.10
 -17  11  -1  505.57   24.78
 -17 -11   1  529.07   25.16
 -17  11  -1  520.22   22.99
  17  11  -1  507.75   22.90
 -17  11  -1  534.17   24.10
  17 -13   3    0.47    5.40
 -17  13  -3    7.26    5.77
 -17  13  -3    1.05    3.63
 -17 -13   3    6.31    6.96
 -17  13  -3   -1.22    5.74
  17  13  -3    0.15    3.29
 -17  15  -5   35.03   10.76
 -17  15  -5   29.70    6.46
  17  15  -5   35.56    7.10
 -17 -15   5   30.32   13.83
  17 -15   5   25.45   12.17
  18  -6  -4   25.53    6.62
 -18   6   4   29.97    9.50
 -18  -6  -4   42.93    7.73
  18   6   4   42.10   11.46
 -18   8   2   36.86    7.84
 -18   8   2   30.38    5.69
 -18  -8  -2   48.71    7.11
  18   8   2   49.35    8.17
  18  -8  -2   59.20    7.46
 -18  10   0  237.82   15.20
 -18  10   0  242.14   13.74
 -18 -10   0  206.84   13.06
 -18  10   0  224.36   13.85
 -18 -10   0  257.52   14.19
  18 -10   0  255.09   14.11
  18  10   0  243.76   14.18
 -18  12  -2    6.74    4.43
 -18  12  -2   11.57    5.65
 -18  12  -2   16.82    5.89
 -18 -12   2   15.22    6.64
  18 -12   2   12.89    5.75
  18  12  -2   14.84    4.72
  18  14  -4   50.14    7.78
 -18  14  -4   54.79   11.35
  18 -14   4   42.88   11.68
 -18 -14   4   38.32   12.48
 -18  14  -4   52.51    7.92
  19  -5  -5   13.71    5.85
 -19   5   5   11.51   10.20
 -19  -5  -5   21.03    6.55
 -19  -5  -5   18.46   10.48
  19   5   5   -1.60    7.75
 -19   7   3  118.76   13.63
 -19  -7  -3   72.41    8.92
  19   7   3  130.54   14.29
  19  -7  -3   88.47    9.52
 -19  -9  -1  923.73   34.91
  19  -9  -1  873.78   34.83
 -19  -9  -1  884.08   33.24
 -19   9   1  837.64   37.10
 -19   9   1  863.20   33.83
  19   9   1  864.60   35.28
  19 -11   1  103.90   10.57
 -19  11  -1   91.16    9.57
  19  11  -1   92.76    8.99
 -19 -11   1  125.77   11.50
 -19  11  -1  104.08    9.71
 -19  11  -1   97.01   10.38
  19  13  -3   86.84    9.14
 -19  13  -3   88.46   12.45
 -19  13  -3   80.41    9.35
 -19  13  -3   80.75   11.55
  19 -13   3   75.41   11.98
 -19 -13   3   68.56   12.39
  19 -15   5   35.16   12.82
 -19 -15   5   25.77   13.05
 -19  15  -5   20.71    9.55
  20   6   4  136.32   17.75
 -20  -6  -4  184.38   13.87
  20  -6  -4  185.42   14.15
 -20  -6  -4  199.00   19.57
 -20   6   4  211.69   19.60
 -20  -8  -2  509.95   23.26
  20  -8  -2  522.46   23.95
 -20   8   2  438.32   25.35
  20   8   2  470.56   25.40
  20 -10   0  884.41   34.69
 -20  10   0  861.79   34.25
 -20  10   0  852.82   37.05
 -20 -10   0  874.59   31.67
 -20 -10   0  859.12   35.13
 -20 -10   0  853.38   34.24
  20  10   0  864.14   31.99
  20  10   0  872.40   34.75
  20 -12   2  842.30   38.96
 -20  12  -2  870.27   35.01
 -20  12  -2  803.41   36.94
 -20  12  -2  887.41   38.78
 -20 -12   2  913.58   40.43
  20  12  -2  876.51   35.39
 -20 -14   4  257.39   24.44
 -20  14  -4  262.08   21.30
  20 -14   4  311.68   24.64
  20  14  -4  273.86   17.30
 -20  14  -4  333.28   23.36
 -20  14  -4  281.13   17.24
 -21  -5  -5   74.91   14.67
  21  -5  -5  100.60   11.66
 -21   5   5   66.87   15.53
  21   5   5   77.35   15.72
 -21  -5  -5   90.01   11.37
 -21   7   3   75.47   12.30
 -21  -7  -3   91.39   10.11
  21   7   3   77.27   12.39
  21  -7  -3  112.63   10.82
 -21   9   1  380.32   21.57
  21   9   1  388.08   19.82
 -21  -9  -1  377.69   18.08
  21  -9  -1  366.23   19.42
 -21   9   1  368.04   18.34
 -21  -9  -1  358.50   19.02
  21  11  -1  187.11   12.93
 -21  11  -1  167.11   12.83
 -21 -11   1  164.98   13.92
 -21  11  -1  205.98   14.83
  21 -11   1  178.46   13.98
 -21  11  -1  190.46   13.12
  21  13  -3  108.59   10.66
 -21  13  -3   98.10   12.86
 -21  13  -3   93.74   10.70
 -21  13  -3  113.19   13.66
  21 -13   3  104.76   14.21
 -21 -13   3   90.40   14.35
 -21 -15   5   25.26   14.33
  21 -15   5   40.02   13.73
 -21  15  -5   32.93   12.14
  22   6   4   76.73   14.35
 -22  -6  -4   60.51   12.77
  22  -6  -4   59.50    9.86
 -22   6   4   92.06   15.12
 -22  -6  -4   69.43   10.15
  22   8   2  344.40   20.74
 -22   8   2  350.60   21.56
 -22  -8  -2  284.09   17.57
  22  -8  -2  295.23   17.94
 -22 -10   0 1791.82   64.26
 -22 -10   0 1893.33   66.91
 -22  10   0 1807.68   64.59
  22 -10   0 1875.37   65.09
 -22  10   0 1887.62   69.04
  22  10   0 1793.75   64.98
  22  10   0 1800.45   61.97
 -22  10   0 1803.95   65.03
 -22  12  -2  673.15   32.56
 -22  12  -2  671.73   32.05
  22 -12   2  675.54   33.83
  22  12  -2  659.70   30.12
 -22  12  -2  686.71   30.20
 -22 -12   2  726.54   34.91
 -22 -14   4  152.09   19.79
 -22  14  -4  129.44   16.10
 -22  14  -4  168.60   13.86
  22 -14   4  172.70   19.89
  22  14  -4  179.45   14.39
  23   5   5   48.71   13.33
 -23   5   5   71.77   16.13
 -23  -5  -5   69.51   15.05
 -23  -7  -3   22.98    6.89
  23  -7  -3   21.37    6.59
 -23   7   3   13.31    8.09
 -23  -7  -3   27.74    8.86
  23   7   3   21.04    7.79
 -23  -9  -1  613.69   27.67
 -23   9   1  668.53   27.73
  23  -9  -1  641.54   29.06
  23   9   1  653.60   28.72
 -23  -9  -1  614.65   28.29
 -23   9   1  698.28   31.98
 -23  -9  -1  617.14   27.18
 -23  11  -1  313.30   18.40
 -23  11  -1  302.40   19.53
 -23 -11   1  329.11   20.26
  23 -11   1  335.11   19.79
 -23  11  -1  340.52   18.87
  23  11  -1  300.31   18.05
  23  13  -3   66.20    9.25
 -23  13  -3   33.78    9.84
 -23  13  -3   66.88   11.77
 -23 -13   3   52.61   12.78
 -23  13  -3   59.45    9.00
  23 -13   3   82.51   12.93
 -23 -15   5   59.63   17.19
 -23  15  -5   48.00   13.40
  23 -15   5   65.23   15.84
 -24  -6  -4  107.42   12.31
  24   6   4  121.07   17.18
 -24   6   4   91.07   15.60
  24  -6  -4   85.26   11.49
 -24  -6  -4  143.15   17.67
  24   8   2  185.82   15.32
 -24  -8  -2  190.01   15.20
 -24  -8  -2  220.51   15.00
 -24   8   2  162.87   16.10
  24  -8  -2  191.65   14.50
  24  10   0  469.32   23.06
 -24 -10   0  438.43   22.74
 -24  10   0  419.16   21.35
 -24  10   0  406.84   22.18
 -24  10   0  446.30   24.59
 -24  12  -2  586.41   30.23
 -24  12  -2  583.78   29.41
 -24 -12   2  572.94   31.38
 -24  12  -2  571.15   27.64
  24 -12   2  573.74   31.02
  24  12  -2  581.67   27.87
  24  14  -4  106.18   12.06
 -24 -14   4   92.91   17.25
 -24  14  -4   98.08   11.91
  24 -14   4   79.97   15.38
 -24  14  -4  134.36   17.04
 -25  -5  -5    6.73   10.43
  25   5   5   -0.50    9.59
 -25   5   5   -5.07   10.39
  25  -7  -3  163.11   14.32
 -25   7   3  157.59   17.42
  25   7   3  193.05   18.24
 -25  -7  -3  141.05   13.66
 -25  -7  -3  155.69   16.83
 -25  -9  -1  471.70   22.59
 -25   9   1  459.04   22.23
 -25   9   1  455.38   26.02
 -25  -9  -1  476.31   22.37
 -25  -9  -1  455.52   23.52
  25   9   1  447.21   23.07
  25  -9  -1  454.52   23.82
 -25  11  -1  160.07   14.84
  25  11  -1  167.01   13.57
  25 -11   1  197.41   14.91
 -25  11  -1  154.04   13.04
 -25  11  -1  166.76   13.73
 -25 -11   1  192.66   15.22
  25  13  -3   37.69    7.97
 -25  13  -3   21.63    7.33
 -25  13  -3   32.36    9.82
 -25  13  -3   39.71   10.19
 -25 -13   3   21.87    9.69
  25 -13   3   16.30    8.07
 -26  -6  -4   25.60   10.66
 -26   6   4   30.26   10.84
 -26  -6  -4   22.53    8.31
  26  -6  -4   22.48    8.13
  26   6   4   27.32   10.64
 -26  -8  -2  101.07   12.29
  26  -8  -2  105.28   11.80
 -26   8   2  115.65   14.26
 -26  -8  -2   96.15   11.28
  26   8   2   97.54   12.14
 -26 -10   0    9.30    5.65
 -26  10   0   10.13    4.81
 -26  10   0    6.74    6.34
  26 -12   2  135.48   15.31
 -26  12  -2  150.03   15.05
 -26  12  -2  136.88   14.15
  26  12  -2  159.46   13.48
 -26 -12   2  168.56   16.98
 -26  12  -2  144.61   13.73
 -26  14  -4   10.57    8.68
  26 -14   4   13.34   10.48
  26  14  -4   14.27    7.13
 -26 -14   4    0.08    9.05
 -26  14  -4   19.63    7.89
  27   5   5    9.19   11.48
 -27  -5  -5    0.73    9.77
 -27   5   5    4.88   11.48
  27   7   3  230.88   20.67
 -27  -7  -3  266.14   18.05
  27  -7  -3  230.16   17.45
 -27  -7  -3  237.18   19.46
 -27   7   3  188.54   20.00
 -27   9   1   59.74   11.11
 -27  -9  -1   89.34   10.93
  27  -9  -1   91.23   10.73
 -27  -9  -1   83.14    9.86
  27   9   1   50.79    8.15
 -27  -9  -1   90.50   10.00
 -27  11  -1   47.57    9.92
  27  11  -1   55.52    8.85
 -27  11  -1   52.42    8.70
 -27 -11   1   37.88    9.12
 -27  11  -1   35.44    8.94
  27 -11   1   40.19    8.23
 -27  13  -3   73.21   12.56
 -27 -13   3   88.91   15.31
  27  13  -3   63.21   10.41
  27 -13   3   97.66   15.06
 -27  13  -3   79.68   11.29
 -27  13  -3   66.02   12.58
 -28   6   4   95.13   17.53
 -28  -6  -4  110.43   13.84
  28   6   4   86.42   16.00
 -28  -6  -4   95.15   16.56
  28  -6  -4  115.38   13.96
  28  -8  -2  101.27   11.95
 -28  -8  -2   79.71   11.05
 -28   8   2   62.24   12.02
  28   8   2   80.91   11.43
 -28  -8  -2   78.55   11.53
 -28  10   0   10.03    5.71
 -28  10   0    3.17    5.33
 -28 -10   0   12.03    6.70
 -28  12  -2  108.09   13.60
  28 -12   2  118.62   14.67
 -28  12  -2  126.09   13.43
 -28  12  -2  106.76   13.77
 -28 -12   2  105.56   14.98
  28  12  -2  147.25   13.72
 -28  14  -4   15.94    9.67
 -28  14  -4   11.36    8.23
  28 -14   4    4.81    9.11
 -28 -14   4    9.08   10.93
  28  14  -4   11.76    7.94
 -29  -7  -3   15.80    7.77
 -29  -7  -3   39.61   11.24
 -29   7   3   23.07    9.65
  29  -7  -3   19.13    7.79
  29   7   3    7.09    6.88
 -29   9   1  508.57   29.49
  29   9   1  549.55   26.84
 -29  11  -1   76.42   12.01
 -29 -11   1  104.10   13.34
 -29  11  -1   80.12   11.64
 -29  11  -1   62.48    9.74
  29  11  -1   78.71   10.58
 -29  13  -3   32.28   10.75
 -29  13  -3   20.71    8.41
 -29 -13   3   25.81   10.21
  29  13  -3   30.04    8.66
  29 -13   3   31.62   10.70
 -29  13  -3   42.20   11.39
 -30  -6  -4  155.94   17.02
 -30  -6  -4  148.89   19.51
  30  -6  -4  138.77   16.34
  30   6   4  136.00   18.87
 -30   6   4  141.16   20.40
 -30  -8  -2   51.70   10.51
  30  -8  -2   54.85   10.10
 -30  -8  -2   36.29    9.63
  30   8   2   25.63    8.00
 -30   8   2   42.76   10.95
 -30  10   0  480.15   24.71
 -30 -10   0  529.50   27.63
 -30  10   0  467.22   28.14
 -30 -12   2   96.83   14.80
 -30  12  -2  136.50   15.33
 -30  12  -2  123.22   14.89
  30 -12   2  140.94   15.98
  30  12  -2  110.07   12.80
 -30  12  -2  106.97   13.16
  30 -14   4   74.55   16.02
 -30  14  -4   67.17   14.76
 -30 -14   4   63.13   16.12
 -31  -7  -3   47.62   12.11
 -31   7   3   50.49   13.41
  31  -7  -3   44.54   10.39
  31   7   3   55.95   11.74
 -31  -7  -3   49.69   11.20
 -31   9   1   67.30   12.49
 -31  11  -1  287.78   19.27
 -31  11  -1  293.17   20.65
 -31  11  -1  270.18   20.85
 -31 -11   1  314.86   22.05
 -31 -13   3   28.89   11.42
 -31  13  -3   33.24    9.97
 -31  13  -3   27.28   10.66
  31 -13   3   41.41   11.74
  31  13  -3   22.42    8.17
 -31  13  -3   33.23   10.72
 -32   6   4   40.91   13.73
 -32  -6  -4   72.57   15.91
  32  -6  -4   52.46   12.68
  32   6   4   47.95   12.73
 -32  -8  -2  338.30   22.46
  32   8   2  306.63   21.73
 -32  -8  -2  295.65   20.86
 -32   8   2  289.33   23.54
  32  -8  -2  351.16   22.73
 -32 -10   0    3.57    5.87
 -32  10   0   -3.33    5.83
  32  12  -2  119.69   14.03
 -32  12  -2  101.42   14.15
 -32 -12   2  157.82   18.02
  32 -12   2   97.90   13.94
 -32  12  -2  105.84   13.70
 -32  12  -2   99.22   14.25
 -32 -14   4   51.21   16.31
  32 -14   4   45.52   13.84
 -32  14  -4   35.94   12.93
  33   7   3   81.57   14.42
  33  -7  -3   99.23   13.92
 -33  -7  -3   85.22   14.62
 -33  -7  -3   74.60   12.89
 -33   7   3   88.33   16.93
 -33   9   1  347.70   24.76
 -33 -11   1   40.82   11.06
 -33  11  -1   66.30   12.62
 -33  11  -1   68.86   10.93
 -33  13  -3   78.47   13.12
  33 -13   3   94.77   16.02
 -33 -13   3  111.33   18.02
 -33  13  -3  116.43   16.87
  33  13  -3  106.64   13.87
  34   6   4    7.19    8.41
 -34  -6  -4    6.98   10.99
 -34   6   4    0.77   11.32
  34   8   2    1.83    6.73
 -34   8   2   -1.64    7.39
 -34  -8  -2   -3.00    7.09
 -34  10   0   13.94    7.83
 -34 -10   0    5.31    7.39
 -34  12  -2   15.01    9.36
 -34  12  -2   10.93    7.74
  34 -12   2   15.03    7.72
 -34 -12   2    4.43    8.82
  34  12  -2   19.66    8.49
 -34  12  -2   20.21    9.28
 -35   7   3  103.23   18.54
  35   7   3   80.71   14.73
  35  -7  -3   76.18   13.42
 -35  -7  -3   99.33   15.85
 -35  -7  -3   97.18   14.86
 -35   9   1  129.43   16.90
 -35 -11   1  145.36   17.52
 -35  11  -1  119.92   16.50
 -35  11  -1  167.66   16.33
  35 -13   3  146.45   19.44
 -35 -13   3  131.34   20.25
  35  13  -3  147.50   16.21
 -35  13  -3  145.74   18.82
 -35  13  -3  119.77   16.16
 -36   8   2  140.15   18.93
 -36  10   0   59.31   12.51
 -36 -10   0   44.64   11.48
 -36 -12   2   25.51   11.41
 -36  12  -2   18.93    9.89
 -36  12  -2   47.57   11.57
 -36  12  -2   47.71   12.59
  36 -12   2   34.96   10.85
 -37  -7  -3   16.08   10.19
 -37  -7  -3   13.65   10.39
 -37   7   3   -0.13    9.30
  37   7   3   18.39   10.23
 -37   9   1   76.13   15.22
 -37  11  -1   39.93   12.10
 -37 -11   1   55.60   13.12
 -37  11  -1   44.31   10.36
 -37  13  -3   17.97   11.57
  37 -13   3   13.87    9.57
 -37 -13   3   27.16   12.41
  37  13  -3   12.57    9.63
 -37  13  -3    9.65   10.82
 -38   8   2   28.94   12.15
 -38 -10   0  227.60   20.70
 -38  10   0  198.61   20.41
 -38  12  -2    8.33    9.78
 -38  12  -2    2.02    7.53
 -38 -12   2   -5.47    8.47
 -39  -7  -3   96.24   16.99
  39   7   3   72.22   14.58
 -39   7   3   64.04   16.19
 -39   9   1  127.92   18.33
 -39  11  -1   17.05   10.37
 -39 -11   1   40.22   12.55
 -40   8   2   60.77   15.16
 -40  10   0    3.80    8.03
 -40  12  -2   49.37   12.42
 -40  12  -2   50.10   14.00
 -40 -12   2   86.01   17.70
 -41   9   1   15.47   10.45
 -41 -11   1   38.49   13.03
 -41  11  -1   42.27   13.93
 -42   8   2    9.29   10.78
 -42  10   0  142.28   19.51
 -42  12  -2   24.52   11.62
 -42 -12   2   32.46   13.37
 -43   9   1   28.34   12.77
 -43  11  -1    3.76   10.45
 -43 -11   1    8.74   10.86
 -44  10   0   -2.11    9.51
   0  -6  -6  126.26   10.15
   0   8   4   86.84   12.15
   0  -8  -4   64.98    6.50
   0 -10  -2 2336.48   77.46
   0  10   2 2407.02   83.11
   0 -10  -2 2489.26   77.93
   0  10   2 2500.49   79.94
   0  12   0  752.20   27.27
   0 -12   0  775.46   27.16
   0 -12   0  779.63   28.14
   0  14  -2 1616.86   52.42
   0  14  -2 1557.15   52.49
   0 -14   2 1715.85   60.27
   0  14  -2 1560.53   55.67
   0 -14   2 1705.44   57.56
   0  16  -4    8.43    5.81
   0  16  -4    5.53    3.07
   0 -16   4    9.39    7.54
   1   7   5   66.18   13.04
  -1  -7  -5   54.82    6.55
   1  -7  -5   58.52    6.77
  -1   7   5   65.00   12.93
   1  -9  -3  632.50   22.94
  -1   9   3  551.41   27.95
   1   9   3  582.67   28.84
  -1   9   3  605.30   25.04
  -1  -9  -3  599.36   22.64
  -1  11   1 1348.24   46.00
  -1  11   1 1330.90   47.74
  -1  11   1 1339.78   45.26
   1  11   1 1391.15   48.13
  -1 -11  -1 1389.00   45.46
   1 -11  -1 1415.92   45.60
  -1  13  -1 1144.87   40.57
  -1  13  -1 1115.55   39.16
   1 -13   1 1246.05   43.33
  -1  13  -1 1226.46   39.47
   1  13  -1 1162.36   39.13
   1  13  -1 1123.03   39.18
  -1 -13   1 1242.60   43.39
   1 -15   3  728.43   34.00
   1 -15   3  700.04   31.94
  -1  15  -3  740.70   25.82
  -1  15  -3  755.31   25.71
   1  15  -3  710.21   30.05
  -1 -15   3  732.26   31.65
   1  15  -3  732.26   25.65
  -1  15  -3  726.38   30.70
  -1 -15   3  745.05   34.34
   1  15  -3  738.06   25.86
   1 -17   5   29.58   10.46
  -1 -17   5   52.00   12.80
   2   6   6   50.19   14.14
  -2  -8  -4  444.12   17.94
   2  -8  -4  426.64   18.09
  -2   8   4  369.28   24.08
   2   8   4  374.92   24.58
   2  10   2  233.82   14.33
   2 -10  -2  232.97   11.30
  -2  10   2  254.00   14.22
   2 -10  -2  241.95   11.82
  -2 -10  -2  224.52   11.03
  -2  10   2  236.51   11.59
   2  10   2  233.87   10.18
  -2  12   0   17.70    3.14
  -2 -12   0   15.73    2.97
   2 -12   0   10.34    2.70
  -2 -12   0   19.38    3.14
   2  12   0   20.21    3.18
  -2 -14   2  504.11   25.66
   2 -14   2  561.85   25.19
   2  14  -2  592.05   23.01
  -2  14  -2  594.32   21.10
  -2 -14   2  552.87   23.77
  -2  14  -2  617.06   21.10
   2  14  -2  576.62   21.03
   2  14  -2  597.51   21.02
  -2  14  -2  589.69   23.96
   2 -14   2  499.13   25.45
   2 -16   4  218.38   18.20
   2  16  -4  220.36   10.62
  -2  16  -4  220.83   15.60
  -2 -16   4  194.28   18.24
  -2  16  -4  213.86   10.41
   2 -16   4  216.43   17.20
   3  -7  -5   15.81    4.87
   3   7   5   30.69   10.75
  -3   7   5   27.97   10.64
  -3  -7  -5   17.14    4.79
   3  -9  -3  112.20    7.61
  -3   9   3  114.99    9.55
   3   9   3  115.48   11.98
  -3  -9  -3  100.51    7.18
  -3   9   3  111.92   11.29
   3  11   1 1181.12   43.33
  -3  11   1 1245.00   43.37
  -3  11   1 1204.80   40.99
  -3  11   1 1224.60   42.10
  -3 -11  -1 1259.24   41.19
   3 -11  -1 1197.01   41.03
  -3  13  -1 1903.84   62.12
   3  13  -1 1969.03   62.41
   3 -13   1 1884.70   66.81
  -3  13  -1 1926.60   64.26
  -3  13  -1 1985.28   62.29
   3  13  -1 2036.02   62.25
  -3 -13   1 1801.68   66.69
  -3 -15   3  103.39   10.10
   3  15  -3   76.16    6.01
   3 -15   3  103.09   11.03
  -3 -15   3   97.10   11.67
   3  15  -3   76.79    8.02
  -3  15  -3  101.81    9.88
   3 -15   3   88.74   10.85
  -3  15  -3   69.19    5.91
  -3 -17   5   93.23   15.42
   3 -17   5   73.38   14.07
   3  17  -5   84.19    7.33
   4   6   6    3.82    9.94
  -4   8   4   49.25    9.76
   4  -8  -4   47.56    6.02
  -4  -8  -4   45.87    5.60
   4   8   4   39.89    9.51
  -4  10   2  744.86   30.31
  -4 -10  -2  726.34   26.46
   4 -10  -2  793.01   27.21
  -4  10   2  706.93   27.78
   4 -10  -2  711.18   26.68
   4  10   2  699.65   30.90
  -4  12   0   51.88    5.40
   4 -12   0   43.19    4.64
  -4 -12   0   39.52    4.48
  -4 -12   0   51.84    4.80
  -4  12   0   51.11    4.98
   4  14  -2   74.76    5.80
   4 -14   2   81.31    8.73
   4  14  -2   92.75    6.15
   4 -14   2   67.36    8.26
  -4 -14   2   58.07    6.58
  -4 -14   2   62.48    8.34
  -4  14  -2   57.31    6.77
   4  14  -2   74.42    6.12
  -4  14  -2   63.38    5.32
  -4  14  -2   67.60    5.60
  -4  16  -4   24.10    7.35
   4 -16   4   40.91    9.64
   4  16  -4   46.33    5.14
  -4  16  -4   39.58    4.63
   4 -16   4   30.26    9.26
  -4 -16   4   41.34   10.96
  -5  -7  -5   68.70    7.28
   5  -7  -5   83.08    7.93
   5   7   5   81.29   14.31
   5   9   3   60.27    9.31
  -5   9   3   62.10    7.71
  -5  -9  -3   40.62    5.02
  -5   9   3   65.74    9.01
   5  -9  -3   49.27    5.53
  -5 -11  -1  205.84   10.72
   5 -11  -1  210.38   11.00
  -5  11   1  244.25   12.58
  -5  11   1  232.22   11.54
  -5  11   1  238.99   11.17
   5  11   1  235.20   12.44
  -5 -13   1 1072.18   42.27
  -5  13  -1 1201.54   39.25
  -5  13  -1 1191.99   41.09
   5 -13   1 1120.70   42.55
   5  13  -1 1164.05   39.11
   5 -15   3  527.01   27.01
  -5  15  -3  544.46   25.82
  -5  15  -3  571.09   20.80
   5 -15   3  517.37   27.22
   5  15  -3  555.57   20.98
   5  15  -3  545.69   23.10
  -5 -15   3  541.83   28.39
  -5  17  -5   97.70   13.45
   5 -17   5  108.88   15.52
  -5 -17   5  112.76   17.09
   6   6   6   14.03   10.81
   6   8   4  251.95   20.15
  -6  -8  -4  275.51   13.79
  -6   8   4  270.91   19.30
   6  -8  -4  295.38   14.48
  -6 -10  -2  231.15   11.76
   6 -10  -2  248.57   12.33
  -6  10   2  245.14   14.19
   6  10   2  259.27   15.46
  -6  10   2  247.31   13.18
   6 -10  -2  272.53   12.56
  -6 -12   0    9.37    2.63
  -6  12   0   12.47    3.51
   6 -12   0   12.58    3.07
  -6  12   0    8.69    3.22
  -6 -12   0    6.47    2.61
  -6  12   0   12.90    3.18
  -6  14  -2  427.19   19.96
  -6  14  -2  420.64   16.96
   6 -14   2  445.55   21.67
   6  14  -2  429.99   17.08
   6  14  -2  389.08   16.81
  -6  14  -2  415.13   17.00
   6 -14   2  448.49   21.39
  -6 -14   2  403.59   21.46
  -6  16  -4  298.62   19.20
  -6  16  -4  270.62   12.91
   6 -16   4  276.88   20.20
  -6 -16   4  262.89   21.25
   6  16  -4  288.31   13.56
   6 -16   4  267.44   20.14
   7   7   5    7.78    7.89
  -7  -7  -5    8.25    4.78
   7  -7  -5   13.12    5.27
  -7   9   3  491.53   22.88
   7  -9  -3  472.23   19.67
  -7   9   3  450.57   23.45
  -7  -9  -3  453.01   19.11
   7   9   3  443.02   25.02
  -7  11   1 2910.98   94.85
   7  11   1 3029.00   92.45
   7  11   1 2936.34   95.62
  -7 -11  -1 2769.70   92.00
   7 -11  -1 2818.56   92.35
  -7  11   1 2888.69   96.36
  -7  11   1 2940.41   92.25
  -7  13  -1  142.23    8.68
  -7  13  -1  155.35    9.75
  -7 -13   1  151.86   10.54
  -7 -15   3  594.45   30.17
   7 -15   3  585.12   28.98
  -7  15  -3  580.78   22.13
  -7  15  -3  549.25   26.85
   7  15  -3  562.73   22.35
   7 -15   3  591.14   28.46
  -7 -17   5   31.48   12.36
  -7  17  -5   44.29    6.12
   7 -17   5   48.66   11.89
  -7  17  -5   59.13   11.35
   7 -17   5   49.78   12.76
   8   6   6   47.08   14.68
  -8  -8  -4    2.34    3.46
  -8   8   4    1.42    5.01
   8  -8  -4    1.38    3.14
   8   8   4   -0.26    4.85
   8  10   2 2441.55   83.87
   8 -10  -2 2423.40   77.81
  -8  10   2 2360.46   81.94
   8 -10  -2 2370.43   77.93
  -8  10   2 2441.90   81.72
  -8 -10  -2 2368.82   77.45
  -8 -12   0   23.08    3.65
   8 -12   0   16.83    3.49
  -8  12   0   29.02    4.91
  -8 -12   0   21.35    3.73
  -8  12   0   20.40    4.19
  -8  12   0   33.78    4.47
  -8  14  -2 1167.82   38.81
   8 -14   2 1038.40   43.46
   8  14  -2 1234.30   39.17
  -8  14  -2 1146.10   38.87
  -8  14  -2 1091.02   42.29
   8 -14   2 1025.75   43.45
  -8 -14   2 1092.07   44.82
   8 -16   4  242.95   19.22
  -8  16  -4  215.51   16.67
  -8 -16   4  227.41   19.98
  -8  16  -4  207.32   11.47
   8 -16   4  216.32   17.69
   9  -7  -5  163.18   11.94
   9   7   5  153.45   19.55
  -9  -7  -5  178.09   11.66
  -9  -9  -3  896.03   33.14
  -9   9   3  957.56   38.13
  -9   9   3  918.33   38.17
   9  -9  -3  902.03   33.83
   9   9   3  895.61   40.25
  -9  11   1  205.31   10.95
   9  11   1  207.64   11.00
   9  11   1  199.56   12.10
   9 -11  -1  202.89   11.14
  -9  11   1  197.71   11.58
  -9 -11  -1  201.51   11.05
  -9  11   1  191.70   11.71
  -9  13  -1  617.58   25.05
  -9  13  -1  612.59   23.65
  -9 -13   1  594.76   26.16
  -9  15  -3  151.53    9.23
  -9  15  -3  145.23   12.41
  -9 -15   3  146.96   15.09
   9 -15   3  150.64   13.21
   9 -15   3  128.66   13.55
  -9  17  -5   19.65    8.57
   9 -17   5   23.69   10.26
   9 -17   5   38.46   11.90
  -9 -17   5   29.13   11.87
  -9  17  -5   29.09    5.98
  10   6   6   63.66   15.82
 -10  -6  -6   71.16   15.61
  10   8   4  329.19   23.19
  10  -8  -4  302.74   15.93
 -10   8   4  305.82   20.45
 -10   8   4  314.47   20.60
 -10  -8  -4  307.67   15.60
  10 -10  -2  293.37   14.63
 -10  10   2  306.31   16.28
  10  10   2  325.28   18.14
 -10  10   2  300.70   15.99
 -10 -10  -2  282.73   14.20
 -10 -12   0 1294.32   44.24
 -10 -12   0 1313.41   45.49
  10 -12   0 1325.66   44.65
 -10  12   0 1279.66   45.46
 -10  12   0 1276.10   47.37
 -10  12   0 1270.89   44.69
  10  12   0 1290.13   44.84
 -10  14  -2  126.16   10.47
 -10 -14   2  187.33   13.77
 -10  14  -2  107.22    8.33
  10 -14   2  154.28   12.41
  10 -14   2  156.76   12.07
  10 -16   4  137.02   14.61
  10 -16   4  135.52   15.49
 -10  16  -4  106.00   12.91
 -10  16  -4  114.50    8.55
 -10 -16   4  138.16   16.47
  11   7   5   16.64    9.40
  11  -7  -5   21.24    6.18
 -11  -7  -5   17.12    5.97
 -11   9   3  322.06   18.02
 -11   9   3  311.78   18.24
  11  -9  -3  277.79   14.96
 -11  -9  -3  265.69   14.37
  11   9   3  301.82   19.76
  11  11   1 2674.34   86.01
  11  11   1 2614.38   88.57
 -11  11   1 2712.16   90.81
  11 -11  -1 2623.86   86.18
 -11  11   1 2707.11   87.97
 -11  11   1 2654.14   85.94
 -11 -11  -1 2615.45   85.90
  11 -13   1 1113.67   41.53
 -11 -13   1 1147.87   41.96
 -11  13  -1 1069.93   38.31
 -11  13  -1 1015.32   41.49
 -11  13  -1 1011.57   39.55
  11 -15   3  125.17   13.60
 -11  15  -3  120.76    8.81
 -11 -15   3  123.30   14.12
 -11  15  -3  127.79   12.53
  11 -15   3  136.19   12.77
 -11  17  -5   42.82   10.87
 -11 -17   5   54.00   14.87
  11 -17   5   58.72   13.55
 -11  17  -5   53.81    7.38
  11  17  -5   52.41    7.22
 -12  -6  -6   13.00   11.77
  12   6   6    8.47   11.53
 -12   8   4   -0.17    6.51
  12  -8  -4    7.05    4.37
 -12  -8  -4    7.32    4.38
  12   8   4   -0.34    5.58
 -12 -10  -2   54.52    6.62
 -12  10   2   85.92    8.91
  12  10   2   87.81    9.64
 -12  10   2   93.90    8.63
  12 -10  -2   58.78    6.68
 -12  12   0  178.57   12.08
 -12  12   0  190.63   11.43
  12 -12   0  191.76   11.00
 -12 -12   0  188.39   10.95
  12  12   0  187.11   11.17
 -12  12   0  196.20   11.27
 -12 -12   0  178.85   10.75
  12 -14   2  205.64   15.43
 -12  14  -2  265.37   15.51
 -12 -14   2  251.30   16.90
 -12  14  -2  223.56   12.57
 -12  16  -4   63.91   11.25
 -12  16  -4   41.56    6.11
  12 -16   4   60.14   12.37
 -12 -16   4   39.58   11.00
  12 -16   4   38.20    9.30
 -13  -7  -5   92.90    9.68
  13   7   5  111.42   17.12
  13  -7  -5   84.37    9.64
 -13  -9  -3  716.91   28.68
 -13   9   3  708.94   32.91
  13  -9  -3  686.38   28.91
  13   9   3  772.99   35.63
 -13   9   3  722.39   31.61
 -13  11   1  901.60   33.16
  13  11   1  894.18   34.75
 -13  11   1  859.80   35.51
 -13 -11  -1  861.02   32.96
  13 -11  -1  860.06   33.25
  13  11   1  905.63   33.20
 -13  11   1  901.76   33.88
 -13 -11  -1  877.34   31.00
 -13  13  -1  470.44   23.22
 -13  13  -1  470.28   21.84
 -13  13  -1  472.14   20.83
 -13 -13   1  504.38   23.26
  13 -13   1  527.44   23.73
  13  13  -1  459.29   20.70
 -13  15  -3  107.57   12.13
 -13  15  -3  112.59    8.91
 -13 -15   3  133.90   14.71
  13 -15   3  132.06   14.01
  13  17  -5  111.61   10.38
 -13 -17   5   98.86   17.84
  13 -17   5  125.82   18.41
 -13  17  -5  106.99   10.12
 -13  17  -5  114.63   15.56
  14   8   4  313.64   23.82
  14  -8  -4  324.18   17.60
 -14  -8  -4  331.33   17.19
 -14   8   4  323.25   21.89
 -14  10   2  178.06   13.14
 -14 -10  -2  168.80   11.15
  14  10   2  165.02   13.00
  14 -10  -2  174.40   11.37
 -14  10   2  163.58   11.32
  14  12   0 2006.10   65.09
 -14  12   0 1878.20   65.34
 -14  12   0 1882.14   68.19
 -14  12   0 1874.52   64.58
 -14 -12   0 1917.54   66.08
  14 -12   0 1896.86   64.54
 -14 -14   2   43.15    8.58
  14  14  -2   44.00    6.11
  14 -14   2   46.39    8.37
 -14  14  -2   51.16    6.49
 -14  14  -2   50.97    7.95
 -14 -16   4   28.90   10.97
 -14  16  -4   37.10    9.88
 -14  16  -4   26.25    5.97
  14 -16   4   30.31   10.34
  14  16  -4   30.61    5.97
  15  -7  -5    2.58    5.17
  15   7   5    4.59    8.79
 -15  -7  -5    2.71    5.02
  15  -9  -3  282.18   16.44
 -15  -9  -3  311.90   16.56
 -15   9   3  341.91   18.59
 -15   9   3  330.18   20.26
  15   9   3  313.71   21.14
  15 -11  -1  616.43   26.10
 -15  11   1  649.79   26.16
 -15  11   1  679.61   28.76
  15  11   1  629.48   26.99
 -15 -11  -1  611.90   25.73
 -15  11   1  636.76   26.27
 -15 -11  -1  618.17   23.95
  15  11   1  623.02   25.92
 -15  13  -1  776.93   34.03
  15 -13   1  773.70   33.61
 -15 -13   1  813.82   33.99
 -15  13  -1  797.36   32.57
  15  13  -1  824.19   31.66
 -15  13  -1  807.21   31.34
  15 -15   3  399.35   23.89
 -15  15  -3  295.21   19.92
 -15 -15   3  355.29   23.56
  15  15  -3  309.50   16.91
 -15  15  -3  327.07   16.77
  15  17  -5   18.07    5.10
 -15 -17   5    8.59   10.18
 -15  17  -5    0.22    4.51
  15 -17   5    3.77    9.14
 -15  17  -5   13.08    7.94
 -16   8   4   54.56   11.31
  16   8   4   44.48   10.79
  16  -8  -4   45.62    7.62
 -16  -8  -4   48.41    7.79
  16 -10  -2 1204.20   44.48
  16  10   2 1266.51   48.58
 -16  10   2 1198.58   45.05
 -16 -10  -2 1188.33   43.97
 -16  10   2 1158.98   47.74
 -16  12   0   89.95    9.50
 -16 -12   0   96.80    8.44
 -16  12   0   85.60    8.47
  16  12   0   93.77    8.43
 -16  12   0   96.54    8.77
 -16 -12   0   87.39    8.06
  16 -12   0   99.70    8.60
 -16  14  -2  530.44   27.11
 -16  14  -2  524.57   26.04
 -16  14  -2  569.56   24.07
  16 -14   2  558.42   28.27
 -16 -14   2  470.65   26.99
  16  14  -2  584.68   24.43
 -16  16  -4  575.73   25.80
  16  16  -4  587.60   26.43
  16 -16   4  624.52   35.25
 -16  16  -4  550.90   31.50
 -16 -16   4  601.57   35.50
  17   7   5   83.48   16.04
  17  -7  -5   60.53    9.76
 -17  -7  -5   77.48   10.19
  17   9   3  254.07   18.63
 -17   9   3  195.85   16.15
 -17  -9  -3  179.48   12.73
  17  -9  -3  191.78   13.25
  17 -11  -1  480.78   22.97
 -17 -11  -1  493.55   22.81
 -17  11   1  561.24   23.71
  17  11   1  533.28   23.17
 -17  11   1  518.43   23.07
 -17 -11  -1  522.13   21.28
  17  11   1  522.39   23.85
 -17  11   1  540.70   25.65
 -17  13  -1  650.70   28.63
 -17  13  -1  642.66   30.04
 -17 -13   1  686.99   30.22
  17  13  -1  670.39   27.95
  17 -13   1  682.24   30.25
 -17  13  -1  647.26   27.52
  17 -15   3  839.48   40.67
 -17  15  -3  844.73   33.91
  17  15  -3  865.59   34.51
 -17 -15   3  830.53   41.54
 -17  15  -3  855.96   39.00
 -17  17  -5   54.32    8.02
 -17  17  -5   50.38   12.77
  17  17  -5   49.13    8.10
  17 -17   5   38.09   13.35
 -17 -17   5   45.27   14.44
  18   8   4  335.38   24.99
 -18  -8  -4  303.22   17.94
  18  -8  -4  322.77   18.82
 -18   8   4  340.45   23.41
 -18 -10  -2  195.34   13.08
  18 -10  -2  197.65   13.29
 -18  10   2  221.48   13.37
  18  10   2  203.16   15.19
 -18  10   2  182.63   14.96
  18  12   0  269.68   15.22
 -18  12   0  262.53   14.98
 -18  12   0  258.15   16.35
  18 -12   0  281.20   15.11
 -18 -12   0  252.17   14.93
 -18 -12   0  273.82   14.92
 -18  12   0  254.17   15.00
 -18 -14   2  406.58   23.53
 -18  14  -2  390.52   22.71
  18  14  -2  329.99   18.87
 -18  14  -2  391.49   19.58
  18 -14   2  408.34   23.63
 -18  14  -2  418.45   22.02
 -18  16  -4  195.78   18.74
 -18  16  -4  155.97   12.42
  18  16  -4  155.40   12.58
  18 -16   4  189.45   20.03
 -18 -16   4  159.70   19.29
  19  -7  -5   64.83    9.69
 -19  -7  -5   83.98   10.21
 -19  -7  -5   77.79   16.00
  19   7   5   56.28   14.29
 -19   9   3   50.34   10.23
  19   9   3   65.95   11.22
  19  -9  -3   58.37    8.34
 -19  -9  -3   62.77    8.46
 -19 -11  -1   98.77    9.56
 -19 -11  -1   98.63    8.13
 -19  11   1   88.91   10.54
  19  11   1   91.97    9.33
 -19  11   1  109.90    9.39
  19 -11  -1  102.46    9.60
 -19  13  -1  402.26   20.30
 -19  13  -1  371.23   19.31
 -19  13  -1  385.91   21.38
  19  13  -1  380.69   19.40
 -19 -13   1  392.92   21.33
  19 -13   1  350.78   20.48
  19 -15   3  121.60   14.82
 -19  15  -3  168.62   15.98
 -19 -15   3  110.67   15.58
 -19  15  -3  116.18   11.05
  19  15  -3  135.93   11.53
 -19  15  -3  118.83   13.77
  19 -17   5   20.96   11.78
 -19 -17   5   25.76   13.87
 -19  17  -5   10.84    8.55
 -20   8   4   55.22   11.99
 -20  -8  -4   56.51    9.02
  20   8   4   55.31   12.74
  20  -8  -4   72.62    9.82
  20  10   2  929.73   40.64
  20 -10  -2  966.43   38.22
 -20  10   2  905.70   41.08
 -20 -10  -2  954.02   37.63
  20  12   0    3.82    2.88
 -20  12   0    4.78    3.87
 -20 -12   0    3.35    3.88
  20  12   0    3.84    3.26
 -20  12   0    3.10    4.27
 -20 -12   0    4.82    3.91
 -20  12   0    9.49    4.53
  20 -12   0    0.88    3.05
  20 -14   2  248.65   18.76
 -20  14  -2  283.29   18.18
 -20  14  -2  281.05   16.56
  20  14  -2  287.39   16.62
 -20  14  -2  291.27   19.25
 -20 -14   2  247.15   19.18
 -20  16  -4  122.94   16.00
  20  16  -4  140.20   12.63
 -20  16  -4  114.65   11.64
 -20  16  -4  109.32   15.54
 -20 -16   4  139.84   18.87
  20 -16   4  125.90   17.30
  21   7   5   58.64   14.99
 -21  -7  -5   57.29   14.53
 -21  -7  -5   52.95    9.83
 -21   7   5   44.10   13.97
  21  -7  -5   44.90   10.33
 -21   9   3   66.34   11.62
 -21  -9  -3   51.58    8.47
  21  -9  -3   47.43    8.19
  21   9   3   84.22   12.33
  21  11   1  181.50   13.00
 -21 -11  -1  211.25   12.19
 -21  11   1  167.96   12.12
 -21 -11  -1  195.06   13.39
  21 -11  -1  186.30   13.10
 -21  11   1  150.65   14.25
 -21  13  -1  171.42   14.26
 -21 -13   1  204.64   15.11
 -21  13  -1  183.42   13.28
 -21  13  -1  188.78   13.57
  21  13  -1  163.31   12.53
  21  15  -3  201.00   15.08
 -21 -15   3  290.43   22.41
 -21  15  -3  254.13   19.39
 -21  15  -3  245.29   19.56
  21 -15   3  244.56   20.35
 -21  15  -3  258.06   16.36
 -21  17  -5   33.74   11.80
  21 -17   5   25.18   13.08
 -21 -17   5   12.02   12.51
 -22   8   4   25.45   10.20
  22   8   4   35.29   10.76
 -22  -8  -4   30.60    8.27
  22  -8  -4   26.04    7.53
  22  10   2   37.84    8.01
  22 -10  -2   52.20    8.21
 -22  10   2   50.24   10.10
 -22 -10  -2   34.37    7.65
 -22  12   0   20.89    6.73
 -22 -12   0   24.44    6.36
 -22 -12   0   22.79    6.34
 -22  12   0   15.07    5.70
  22  12   0    8.74    4.35
 -22  12   0   15.50    5.41
 -22  14  -2   46.22    8.84
 -22  14  -2   38.47    9.22
 -22  14  -2   29.02    7.56
  22 -14   2   51.97    9.81
  22  14  -2   34.86    7.03
 -22 -14   2   39.80    9.79
  22  16  -4   28.94    7.89
 -22  16  -4   28.57    7.93
  22 -16   4   21.43   10.20
 -22 -16   4   19.35   11.05
 -22  16  -4   23.86    9.41
 -22  16  -4   19.51    9.84
 -23  -7  -5   24.39   11.70
  23   7   5   20.14   11.45
 -23   7   5   25.07   12.58
  23  -9  -3  178.75   14.48
 -23  -9  -3  175.81   14.22
  23   9   3  202.46   18.69
 -23   9   3  215.12   19.33
  23 -11  -1  340.70   19.12
 -23 -11  -1  308.95   18.18
  23  11   1  357.88   19.09
 -23  11   1  310.32   20.38
 -23 -11  -1  314.28   17.07
 -23  11   1  319.60   17.74
 -23  13  -1  149.74   12.64
  23  13  -1  175.95   13.36
 -23  13  -1  175.14   14.54
 -23  13  -1  165.34   13.25
 -23 -13   1  147.73   13.95
 -23  15  -3  144.31   15.51
 -23 -15   3  106.08   15.68
  23 -15   3  170.51   18.09
 -23  15  -3  140.06   15.71
 -23  15  -3  103.31   11.73
  23  15  -3  121.71   12.09
 -23  17  -5    1.12    8.35
 -23 -17   5   -4.40   10.53
  23 -17   5    4.74   10.48
 -24  -8  -4  180.07   19.92
  24  -8  -4  171.40   15.17
 -24  -8  -4  151.80   14.65
 -24   8   4  186.53   20.02
  24   8   4  188.89   20.70
 -24 -10  -2  315.67   18.39
  24  10   2  239.92   18.19
 -24  10   2  237.41   19.10
  24 -10  -2  294.07   18.14
 -24  12   0    2.80    4.15
  24  12   0    4.52    3.75
 -24  12   0    2.86    4.58
 -24 -12   0   -0.86    4.06
 -24  12   0    2.66    4.53
 -24  14  -2  177.78   15.41
 -24 -14   2  160.40   16.87
  24 -14   2  156.24   16.01
 -24  14  -2  150.81   15.04
  24  14  -2  182.81   14.09
 -24  14  -2  178.21   14.13
 -24 -16   4  154.25   20.50
  24  16  -4  123.20   13.35
 -24  16  -4  114.11   12.81
  24 -16   4  106.77   17.40
 -24  16  -4  138.50   17.61
  25   7   5   26.01   12.24
 -25  -7  -5   12.18   10.64
 -25   7   5   17.77   11.48
 -25  -9  -3   82.23   13.09
  25  -9  -3   69.05   10.31
 -25   9   3   45.63   11.53
  25   9   3   69.14   12.42
 -25  -9  -3   64.64   10.32
  25 -11  -1  158.63   13.29
 -25  11   1  177.95   15.60
 -25  11   1  168.45   12.84
 -25 -11  -1  147.97   13.32
  25  11   1  183.21   13.24
 -25 -11  -1  199.85   13.38
 -25 -11  -1  164.78   12.72
  25  13  -1  289.71   17.96
 -25  13  -1  282.08   17.76
 -25  13  -1  260.70   19.17
 -25 -13   1  240.92   18.14
 -25  13  -1  285.51   18.00
 -25  15  -3   66.26   10.28
 -25 -15   3   96.42   15.13
  25 -15   3   78.86   13.81
 -25  15  -3   89.24   13.42
 -25  15  -3   76.03   12.59
  25  15  -3   70.46   10.42
 -26   8   4  340.16   27.18
 -26  -8  -4  341.36   26.08
  26   8   4  384.80   28.17
 -26  -8  -4  322.59   21.67
  26  -8  -4  361.55   22.80
 -26 -10  -2   42.53    9.04
  26 -10  -2   36.18    8.20
 -26 -10  -2   39.64    8.63
  26  10   2   26.96    7.68
 -26  10   2   61.38   11.44
 -26  12   0  603.03   31.28
 -26 -12   0  604.21   29.22
 -26  12   0  611.79   28.14
 -26  14  -2   46.07    9.99
 -26  14  -2   31.84    8.38
  26 -14   2   29.04    8.74
  26  14  -2   48.52    8.76
 -26 -14   2   30.97    9.93
 -26  14  -2   42.52   10.20
  26  16  -4   93.57   12.50
 -26  16  -4   98.93   16.20
 -26  16  -4   63.39   11.70
 -26 -16   4   57.62   15.72
  26 -16   4   73.21   15.89
  27   7   5   54.89   15.49
 -27  -7  -5   33.82   14.19
 -27   7   5   46.68   16.21
 -27   9   3   57.40   13.62
 -27  -9  -3   67.38   12.58
  27   9   3   61.71   11.53
  27  -9  -3   30.89    8.68
 -27  -9  -3   41.54    9.61
 -27 -11  -1   55.89    9.99
  27  11   1   36.01    7.04
  27 -11  -1   62.45    9.69
 -27 -11  -1   54.56    8.34
 -27  11   1   36.63    9.41
  27  13  -1  752.24   34.85
 -27  13  -1  783.50   34.97
 -27  13  -1  814.11   35.53
 -27 -13   1  770.39   37.23
 -27  13  -1  718.22   36.66
  27  15  -3   70.20   10.71
 -27  15  -3   91.78   13.81
  27 -15   3   55.01   12.77
 -27  15  -3   71.06   11.29
 -27 -15   3   62.11   13.68
 -27  15  -3   74.22   13.19
 -28  -8  -4    3.47    6.90
 -28  -8  -4   33.94   12.23
  28   8   4   29.70   11.48
 -28   8   4   14.13   10.73
  28  -8  -4    6.29    7.28
 -28  10   2  284.77   22.30
  28  10   2  337.69   21.84
 -28 -10  -2  338.89   20.99
  28 -10  -2  303.96   20.13
 -28 -10  -2  283.57   19.39
 -28  12   0   19.71    7.62
 -28  12   0   20.69    6.44
 -28 -12   0   20.92    7.37
  28 -14   2  356.62   24.85
 -28  14  -2  385.90   23.24
 -28  14  -2  389.22   24.98
 -28  14  -2  426.58   25.16
  28  14  -2  402.89   23.23
 -28 -14   2  380.88   26.04
  28 -16   4   80.68   16.55
 -28 -16   4   77.65   17.42
 -28  16  -4   82.23   13.10
  28  16  -4   83.41   12.43
 -28  16  -4   79.48   15.21
 -29   9   3  104.30   16.57
  29  -9  -3  130.62   14.41
 -29  -9  -3  138.20   14.57
  29   9   3  137.76   16.41
 -29  -9  -3  128.14   15.96
 -29  11   1   82.14   12.87
 -29  13  -1  412.43   23.44
 -29  13  -1  361.26   22.04
 -29  13  -1  373.83   24.06
 -29 -13   1  361.28   23.65
  29  13  -1  335.36   21.74
 -29 -15   3   90.97   15.82
 -29  15  -3   64.98   13.07
 -29  15  -3   76.58   13.56
  29 -15   3   78.42   14.33
  29  15  -3   48.48   10.16
 -29  15  -3   71.63   11.85
  30   8   4   28.88   10.82
  30  -8  -4   37.52   10.76
 -30   8   4   47.43   14.33
 -30  -8  -4   42.95   13.16
 -30  -8  -4   26.84   11.19
 -30 -10  -2  136.18   14.69
  30 -10  -2  139.82   14.61
  30  10   2  139.63   14.99
 -30 -10  -2  118.69   13.91
 -30  10   2  137.53   16.94
 -30  12   0  141.17   13.22
 -30 -12   0  131.91   13.67
 -30  12   0  132.52   15.34
 -30  14  -2  108.97   14.25
 -30 -14   2  128.27   16.54
  30 -14   2  131.80   15.86
 -30  14  -2   99.58   13.01
  30  14  -2  117.09   13.18
 -30  14  -2  119.84   15.24
 -30 -16   4    9.37   10.37
  30 -16   4    9.28   10.66
 -30  16  -4    5.67    9.44
 -31  -9  -3  120.77   16.29
  31  -9  -3  145.10   15.53
 -31  -9  -3  135.98   15.42
  31   9   3  142.81   17.25
 -31   9   3  123.65   18.21
 -31  11   1  287.02   22.05
 -31  13  -1  176.72   16.24
 -31  13  -1  191.09   17.38
 -31 -13   1  204.07   18.54
 -31  13  -1  202.61   18.85
  31  15  -3  159.62   15.81
  31 -15   3  119.00   17.54
 -31  15  -3  167.96   18.76
 -31  15  -3  162.14   16.29
 -31  15  -3  112.77   16.58
 -31 -15   3  102.04   16.83
 -32  -8  -4    6.60   10.59
  32   8   4    0.30    7.05
  32  -8  -4   14.66    9.88
 -32   8   4    4.66   10.91
  32  10   2   20.24    7.73
 -32 -10  -2   25.76    9.24
 -32  10   2   35.36   11.46
 -32 -10  -2   12.71    7.56
 -32 -12   0   34.36    9.07
 -32  12   0   34.34    8.19
 -32  12   0   35.97   10.23
 -32  14  -2   91.06   13.48
  32 -14   2   71.93   12.74
  32  14  -2  115.12   13.76
 -32  14  -2   74.04   12.65
 -32 -14   2   66.49   13.90
 -32  14  -2   83.95   14.19
  32 -16   4   22.50   11.65
 -32  16  -4   23.34   11.80
 -32 -16   4   29.30   15.13
 -33  -9  -3   61.36   12.43
 -33  -9  -3   54.12   13.10
  33   9   3   56.73   12.44
  33  -9  -3   57.42   11.59
 -33   9   3   54.91   14.77
 -33  11   1   46.20   11.90
 -33 -13   1  380.02   26.00
 -33  13  -1  383.60   23.66
 -33  13  -1  399.64   26.40
 -33  15  -3   10.95    8.24
 -33 -15   3    3.90    9.39
 -33  15  -3   16.58    9.15
  33 -15   3   10.23    8.00
  33  15  -3    7.24    7.07
 -33  15  -3   17.98   10.26
  34   8   4   56.95   14.24
 -34   8   4   69.55   18.05
 -34  -8  -4   68.22   16.28
 -34  10   2   23.32   10.25
  34  10   2    4.37    7.07
 -34  12   0  426.47   27.96
 -34 -12   0  389.32   25.38
  34  14  -2   10.18    7.95
 -34  14  -2   12.08    8.45
  34 -14   2   15.59    7.86
 -34  14  -2    2.76    8.76
 -34 -14   2   20.44    9.91
 -34  14  -2   20.87    9.69
 -35  -9  -3  146.23   17.49
  35  -9  -3  136.75   16.27
 -35   9   3  109.89   19.12
 -35  -9  -3  147.43   18.49
  35   9   3  144.65   18.25
 -35  11   1  114.90   16.36
 -35  13  -1   59.90   13.17
 -35  13  -1   56.52   11.38
 -35 -13   1   47.88   12.05
 -35  15  -3    0.89    8.49
 -35 -15   3   -7.04    8.39
  35  15  -3   -1.69    7.56
  35 -15   3    5.73    8.76
 -35  15  -3    7.84    9.68
 -36  10   2  122.48   17.91
 -36  12   0   46.93   12.63
 -36 -12   0   55.58   12.30
 -36  14  -2  102.56   14.54
 -36 -14   2   69.42   15.26
 -36  14  -2   70.45   14.27
 -37  -9  -3   90.88   15.44
 -37   9   3   82.11   17.96
 -37  -9  -3  104.53   16.81
  37   9   3   77.68   14.18
 -37  11   1   70.94   14.30
 -37  13  -1   42.04   12.07
 -37 -13   1   48.59   12.68
 -37  13  -1   27.66    8.93
 -37  15  -3  108.18   17.36
 -37 -15   3   78.81   17.97
  37  15  -3  118.70   16.68
  37 -15   3   87.23   16.20
 -38  10   2    1.75   10.17
 -38  12   0    9.87    8.73
 -38 -14   2    9.43   10.23
 -38  14  -2   -3.15    6.99
 -38  14  -2    7.29    9.76
 -39   9   3   52.48   15.82
  39   9   3   32.75   12.34
 -39  11   1   45.10   13.51
 -39 -13   1   53.65   13.99
 -39  13  -1   36.82   12.27
 -40  10   2  114.68   19.08
 -40  12   0    2.11    9.11
 -40  14  -2   23.02   10.67
 -40 -14   2   23.42   11.85
 -40  14  -2    3.18   10.18
 -41  11   1   31.82   12.81
 -41 -13   1   95.95   17.18
 -41  13  -1  139.06   19.52
 -42  10   2   11.71   12.35
 -42  12   0   22.84   12.23
 -42  14  -2   36.50   12.25
 -43  11   1   15.77   11.69
 -43  13  -1    2.12    9.94
 -43 -13   1    9.16   10.85
 -44  12   0   29.74   12.23
   0  10   4   -4.82    4.86
   0 -10  -4   -0.62    2.90
   0 -12  -2    1.44    2.65
   0 -12  -2   -0.84    2.21
   0  12   2    1.49    3.01
   0  12   2    0.94    2.53
   0  14   0    0.94    1.99
   0 -14   0    0.14    1.95
   0  14   0   -0.63    2.06
   0 -14   0    0.00    2.04
   0  16  -2    1.79    2.22
   0  16  -2    1.60    2.18
   0 -16   2   -2.30    3.44
   0  16  -2   -2.49    2.60
   0 -16   2    2.31    3.23
   0  18  -4    2.16    3.13
   0 -18   4   -4.80    5.58
  -1   9   5  175.18   19.31
  -1  -9  -5  217.43   12.88
   1   9   5  195.50   20.54
   1  -9  -5  242.39   13.35
   1  11   3  662.43   31.16
  -1 -11  -3  648.20   24.88
  -1  11   3  613.25   30.36
   1 -11  -3  660.03   25.10
   1 -13  -1 1106.60   41.04
   1  13   1 1268.02   41.03
  -1  13   1 1294.81   41.62
  -1  13   1 1238.33   41.67
  -1 -13  -1 1126.53   41.10
  -1  13   1 1227.33   43.76
   1  13   1 1223.73   43.81
  -1 -15   1 1051.61   41.73
  -1  15  -1 1140.74   39.60
  -1  15  -1 1171.44   38.75
   1  15  -1 1142.43   38.60
   1 -15   1 1119.12   41.98
   1  15  -1 1114.09   39.08
   1  17  -3  256.52   15.12
   1 -17   3  297.28   17.95
   1  17  -3  268.55   12.61
  -1 -17   3  270.92   18.74
  -1  17  -3  252.85   15.37
  -1 -17   3  274.23   16.93
   1 -17   3  263.84   18.46
  -1  17  -3  273.33   12.68
   1  19  -5  118.60    9.35
  -1  19  -5  119.50    9.09
  -1 -19   5  120.85   17.23
   1 -19   5  129.83   17.21
   2   8   6    2.94   10.17
   2 -10  -4  166.53   10.44
   2  10   4  177.13   17.26
  -2  10   4  142.25   15.33
  -2 -10  -4  176.76   10.53
   2 -12  -2  627.01   23.69
  -2 -12  -2  583.65   23.00
  -2 -12  -2  607.68   23.49
  -2  12   2  628.69   27.05
   2 -12  -2  572.85   23.02
   2  12   2  594.44   27.00
  -2  12   2  602.22   23.09
  -2  14   0   20.08    3.65
   2  14   0   20.75    3.62
  -2 -14   0   25.42    3.69
  -2  14   0   21.67    3.98
  -2 -14   0   18.02    3.46
   2 -14   0   19.71    3.55
   2  16  -2 1147.29   38.31
   2 -16   2 1089.11   42.57
  -2  16  -2 1145.63   38.41
  -2  16  -2 1121.07   41.29
   2  16  -2 1066.19   38.19
   2  16  -2 1104.82   39.97
   2 -16   2 1104.79   44.09
  -2  16  -2 1163.23   38.42
  -2 -16   2 1144.47   44.90
   2 -18   4  126.61   14.50
  -2  18  -4  118.08   12.32
   2 -18   4   98.05   12.98
  -2  18  -4  103.42    7.76
   2  18  -4  102.74    7.79
  -2 -18   4  122.08   14.87
  -3  -9  -5   75.56    8.06
   3   9   5   65.30   13.30
   3  -9  -5   91.70    8.78
  -3   9   5   79.63   13.87
   3 -11  -3  220.43   12.13
  -3 -11  -3  190.30   11.35
   3  11   3  245.17   16.79
  -3  11   3  250.79   13.77
  -3  11   3  240.10   16.24
  -3  13   1 1917.03   64.98
  -3  13   1 1915.39   65.80
   3  13   1 1957.64   66.20
  -3  13   1 1987.68   63.34
   3 -13  -1 1863.51   63.13
  -3 -13  -1 1958.24   63.31
  -3  15  -1   91.33    6.88
  -3 -15   1   81.01    7.78
   3 -15   1   85.47    7.83
  -3  15  -1   93.41    7.31
   3  15  -1   82.25    6.56
   3  17  -3  956.04   36.50
  -3 -17   3  921.25   41.68
   3 -17   3  957.74   40.20
   3  17  -3  945.03   33.34
  -3  17  -3  944.90   33.16
   3 -17   3  911.68   40.66
  -3 -17   3  951.58   38.15
  -3  17  -3  932.85   37.94
   3 -19   5  107.32   16.05
  -3  19  -5  115.63    9.03
  -3 -19   5  136.57   18.09
   3  19  -5  108.50    9.10
   4   8   6   54.93   14.79
  -4 -10  -4   28.31    5.31
   4  10   4   31.31    9.46
   4 -10  -4   20.77    5.14
  -4  10   4   22.93    7.99
   4 -12  -2 3013.41   98.22
  -4 -12  -2 2918.88   97.77
   4  12   2 3076.58  104.15
  -4  12   2 3189.62  103.45
  -4  12   2 3082.10  101.65
   4 -12  -2 3215.45   98.54
  -4  14   0 1134.65   38.60
  -4  14   0 1109.12   39.43
   4  14   0 1076.15   38.46
  -4 -14   0 1138.28   39.17
  -4 -14   0 1082.83   38.13
   4  16  -2  577.76   22.86
   4  16  -2  565.11   22.00
   4  16  -2  558.47   22.24
   4 -16   2  650.20   27.12
  -4  16  -2  537.04   22.06
  -4  16  -2  579.62   22.27
  -4  16  -2  571.38   24.87
  -4 -16   2  650.10   28.37
   4 -16   2  603.99   27.25
   4 -18   4  160.39   16.26
  -4 -18   4  168.60   17.57
  -4  18  -4  171.59   14.47
   4 -18   4  134.67   15.16
  -4  18  -4  145.87    9.28
   4  18  -4  156.46    9.85
   5  -9  -5   19.91    5.62
   5   9   5   35.16   11.13
  -5  -9  -5   24.85    5.87
  -5   9   5   17.57    9.77
  -5  11   3  414.61   22.67
   5  11   3  413.61   23.81
   5 -11  -3  423.51   18.54
  -5  11   3  458.89   20.86
  -5 -11  -3  396.87   18.00
  -5 -13  -1 1193.00   39.72
   5 -13  -1 1176.10   39.64
  -5  13   1 1098.64   39.36
  -5  13   1 1093.34   41.45
   5  13   1 1132.17   41.81
  -5  13   1 1129.14   40.84
   5  15  -1 1981.45   63.77
  -5 -15   1 1912.60   68.08
  -5  15  -1 1961.65   63.70
  -5  15  -1 1984.59   65.92
   5 -15   1 1884.49   68.10
  -5  17  -3  175.85    9.86
  -5  17  -3  160.02   12.48
   5 -17   3  167.79   14.15
   5 -17   3  141.05   13.74
   5  17  -3  170.06    9.87
  -5 -17   3  153.35   15.11
   5 -19   5   -4.23    7.10
  -5 -19   5   -2.67    7.95
  -5  19  -5    7.80    4.77
   6   8   6   15.63   11.45
   6  10   4  137.99   15.64
   6 -10  -4  147.46   10.39
  -6  10   4  191.39   15.94
  -6 -10  -4  146.86   10.15
  -6  12   2  267.54   15.58
  -6  12   2  263.82   13.83
   6  12   2  273.28   16.54
   6 -12  -2  285.47   13.70
  -6 -12  -2  265.97   13.21
  -6 -14   0   15.92    3.10
  -6  14   0   15.58    3.82
  -6  14   0   14.40    3.92
  -6  14   0   13.85    3.44
  -6 -14   0   15.25    3.49
   6 -14   0   20.29    3.71
   6  16  -2  532.57   20.64
  -6  16  -2  534.24   21.07
   6 -16   2  518.37   25.03
   6  16  -2  549.06   21.12
   6 -16   2  521.54   25.09
  -6  16  -2  507.86   20.78
   6  16  -2  526.22   21.02
  -6 -16   2  526.21   25.86
  -6  16  -2  512.88   23.60
  -6 -18   4  207.21   19.67
  -6  18  -4  198.86   16.14
  -6  18  -4  215.74   11.81
   6 -18   4  211.63   18.10
   6 -18   4  204.77   17.78
   6  18  -4  238.90   12.51
   7   9   5   76.84   14.81
  -7  -9  -5  124.61    9.77
   7  -9  -5  113.72   10.12
  -7  11   3  625.81   27.31
   7  11   3  614.93   30.78
  -7 -11  -3  585.12   24.07
   7 -11  -3  626.36   24.93
  -7  11   3  583.18   28.62
  -7  13   1  160.25   10.47
   7  13   1  165.58   10.57
  -7 -13  -1  150.07    9.49
   7 -13  -1  159.80    9.73
  -7  13   1  162.26   10.30
   7  13   1  165.76    9.59
  -7  13   1  156.06    9.42
  -7  15  -1 1462.07   50.05
  -7  15  -1 1479.68   52.15
  -7 -15   1 1502.89   53.90
   7 -17   3  233.83   16.95
  -7 -17   3  200.31   16.91
  -7  17  -3  224.01   11.70
   7 -17   3  201.20   15.80
   7  17  -3  217.94   11.85
  -7  17  -3  191.94   14.40
   7 -19   5   33.59   11.59
  -7 -19   5   44.49   13.40
   7 -19   5   42.31   12.11
  -7  19  -5   38.48    6.24
  -7  19  -5   53.76   11.45
   8   8   6    8.60   10.61
  -8  10   4  318.87   21.52
   8  10   4  345.45   23.72
   8 -10  -4  369.24   17.64
  -8 -10  -4  327.57   16.48
  -8  12   2  239.83   14.26
  -8  12   2  225.68   13.26
   8  12   2  233.15   14.93
   8 -12  -2  219.59   12.42
  -8 -12  -2  225.78   12.06
  -8 -14   0  258.43   12.77
  -8  14   0  273.93   13.85
  -8 -14   0  262.44   12.97
  -8  14   0  270.05   14.53
  -8  14   0  272.61   13.27
   8 -14   0  263.60   13.04
   8 -16   2  184.71   13.64
  -8  16  -2  196.52   13.00
   8 -16   2  181.85   13.39
  -8  16  -2  177.71   10.52
  -8 -16   2  177.03   14.32
  -8 -18   4    5.88    7.95
  -8  18  -4    9.31    6.00
  -8  18  -4    3.57    3.70
   8 -18   4    5.59    6.84
   8 -18   4    8.79    6.82
  -9  -9  -5  148.87   11.40
   9  -9  -5  132.09   11.44
   9   9   5  147.71   19.07
  -9 -11  -3  104.02    8.32
   9  11   3  104.15   12.22
  -9  11   3   96.83   10.38
   9 -11  -3  111.42    8.79
  -9  11   3   91.21    9.92
  -9  13   1  611.00   23.96
   9  13   1  599.08   23.95
  -9 -13  -1  645.09   24.30
  -9  13   1  577.64   24.97
  -9  13   1  577.59   25.25
   9 -13  -1  623.63   24.28
   9  13   1  571.37   25.25
  -9  15  -1  713.26   29.45
  -9  15  -1  757.42   28.30
  -9 -15   1  743.33   30.75
   9 -17   3  458.70   26.07
  -9  17  -3  536.83   26.19
  -9  17  -3  569.39   21.94
  -9 -17   3  474.71   27.85
   9 -17   3  490.14   27.27
  -9 -19   5   24.37   11.47
   9 -19   5   16.43   10.68
   9 -19   5   41.74   11.44
  -9  19  -5   42.12   10.75
  -9  19  -5   21.98    5.73
  10   8   6   53.38   15.55
 -10 -10  -4  331.50   16.85
  10 -10  -4  332.85   17.29
  10  10   4  323.83   23.43
 -10  12   2    5.85    3.94
  10  12   2    8.88    4.38
 -10 -12  -2    0.65    2.80
 -10  12   2   13.43    4.66
  10 -12  -2    9.26    3.53
 -10  14   0  249.41   13.60
 -10 -14   0  239.67   12.57
 -10  14   0  265.98   14.53
  10 -14   0  244.86   12.69
 -10  14   0  246.53   12.96
 -10 -14   0  233.56   12.48
 -10  16  -2  589.69   23.80
  10 -16   2  570.19   27.47
 -10  16  -2  617.51   27.10
  10 -16   2  562.52   27.92
 -10 -16   2  595.31   28.73
  10 -18   4   27.39    9.31
 -10 -18   4   25.54    9.73
  10 -18   4    7.04    6.58
 -10  18  -4   22.04    7.82
 -10  18  -4    8.22    4.14
 -11  -9  -5   10.63    5.34
  11   9   5   15.75   10.19
  11  -9  -5    5.67    5.55
 -11  11   3  204.24   14.66
  11  11   3  206.41   16.60
 -11  11   3  206.01   15.02
  11 -11  -3  218.53   13.04
 -11 -11  -3  206.11   12.41
 -11  13   1 1179.17   42.18
  11  13   1 1166.42   40.74
  11 -13  -1 1056.74   40.55
 -11  13   1 1163.09   43.26
  11  13   1 1170.11   42.67
 -11 -13  -1 1080.58   40.36
 -11  13   1 1112.68   40.45
 -11 -15   1  370.59   18.86
 -11  15  -1  335.73   18.61
 -11  15  -1  337.53   16.41
 -11  15  -1  343.15   17.55
  11 -17   3  138.76   14.27
 -11 -17   3  150.68   15.18
 -11  17  -3   89.81   11.14
  11 -17   3  125.23   12.93
 -11  17  -3   69.23    7.46
 -11  19  -5   23.61    6.41
  11 -19   5   12.62    9.39
  11 -19   5   21.34    9.91
  11  19  -5   27.26    6.49
 -11  19  -5   26.97   10.23
 -11 -19   5   12.68   10.40
  12   8   6   69.23   16.93
 -12 -10  -4   40.14    6.63
  12 -10  -4   42.57    6.93
 -12  10   4   31.09    8.95
  12  10   4   28.56    9.77
  12  12   2 1348.78   53.83
 -12  12   2 1411.92   51.94
 -12 -12  -2 1451.73   49.81
  12 -12  -2 1422.65   50.01
 -12  12   2 1408.20   52.99
  12  14   0  308.07   15.66
 -12 -14   0  336.06   15.52
 -12 -14   0  308.72   15.11
 -12  14   0  309.42   15.70
 -12  14   0  289.49   15.53
 -12  14   0  298.01   16.77
  12 -14   0  318.67   15.48
 -12  16  -2  695.39   31.78
 -12 -16   2  763.00   34.45
 -12  16  -2  770.71   29.39
  12 -16   2  734.03   33.71
  12 -18   4  342.39   22.99
 -12  18  -4  363.41   23.30
 -12 -18   4  325.82   25.13
 -12  18  -4  375.54   18.10
  12 -18   4  352.18   25.31
  13  -9  -5   19.54    6.09
  13   9   5   12.56    9.29
 -13  -9  -5   20.79    6.43
  13  11   3  158.16   15.17
 -13  11   3  177.69   13.18
  13 -11  -3  143.11   11.07
 -13  11   3  151.13   13.14
 -13 -11  -3  152.98   11.06
 -13 -13  -1  481.64   21.75
 -13  13   1  546.13   24.37
  13  13   1  543.22   22.36
 -13  13   1  551.77   22.51
  13  13   1  558.47   23.75
 -13 -13  -1  467.00   19.10
 -13  13   1  517.15   22.84
  13 -13  -1  459.61   21.82
 -13  15  -1  305.60   16.56
 -13 -15   1  279.62   16.97
 -13  15  -1  329.79   18.09
 -13  15  -1  302.33   15.58
 -13  17  -3    0.26    4.20
 -13 -17   3   15.06    7.64
  13 -17   3    7.50    5.90
 -13  17  -3    0.40    3.34
 -13  19  -5   37.05    6.88
  13 -19   5   52.94   13.73
  13  19  -5   35.36    6.69
 -13  19  -5   42.14   11.47
 -13 -19   5   43.50   14.38
  14 -10  -4   98.78    9.87
  14  10   4  102.03   14.76
 -14 -10  -4   74.16    9.09
 -14  10   4  147.43   14.64
  14 -12  -2   34.22    6.00
  14  12   2   42.13    7.43
 -14  12   2   51.37    7.17
 -14  12   2   40.74    7.20
 -14 -12  -2   41.14    6.41
 -14  14   0 2966.60  102.38
  14  14   0 2912.27   97.18
 -14 -14   0 3061.81   96.77
 -14 -14   0 3007.69   99.85
 -14  14   0 2906.87   97.06
  14 -14   0 3030.46   97.05
 -14  14   0 2951.00   98.68
 -14  16  -2  563.45   27.42
  14 -16   2  589.66   29.24
 -14  16  -2  564.11   24.74
 -14 -16   2  634.81   30.30
 -14 -18   4   24.56   10.15
  14 -18   4   41.73   11.55
 -14  18  -4   38.75   10.00
 -14  18  -4   29.91    6.35
  14  18  -4   15.24    5.57
  15   9   5   14.24    9.20
 -15  -9  -5   18.35    6.55
  15  -9  -5   16.22    6.09
  15 -11  -3  270.88   15.59
  15  11   3  229.36   18.07
 -15 -11  -3  270.44   15.17
 -15  11   3  243.13   16.21
 -15  11   3  221.03   16.89
 -15  13   1  841.46   33.40
 -15  13   1  841.86   35.32
  15  13   1  867.06   34.15
 -15 -13  -1  867.69   30.51
 -15 -13  -1  799.31   32.27
  15  13   1  805.67   32.46
  15 -13  -1  806.63   32.70
 -15  13   1  846.36   32.75
 -15 -15   1  535.80   25.49
  15  15  -1  535.86   23.71
 -15  15  -1  538.16   23.61
 -15  15  -1  545.37   26.16
 -15  15  -1  505.27   24.23
 -15  17  -3  105.13    9.40
 -15  17  -3   99.73   12.05
  15 -17   3   80.92   12.49
  15  17  -3  108.54    9.62
 -15 -17   3   67.54   12.32
  15 -19   5   26.19   11.73
 -15  19  -5   29.73   10.76
 -15  19  -5   40.20    7.22
 -15 -19   5   43.76   14.17
  15  19  -5   40.73    7.38
 -16  10   4   80.08   12.61
  16 -10  -4   76.93    9.40
  16  10   4   61.12   11.92
 -16 -10  -4   83.70    9.48
 -16 -12  -2  469.25   21.88
  16  12   2  428.15   23.96
 -16  12   2  474.81   22.64
 -16  12   2  485.73   24.68
  16 -12  -2  474.11   22.28
 -16  14   0   39.87    6.53
 -16  14   0   47.14    7.44
 -16 -14   0   35.44    6.12
  16  14   0   36.06    5.79
 -16  14   0   35.25    6.17
  16 -14   0   32.92    5.68
  16  14   0   44.25    5.34
 -16 -14   0   33.24    5.60
  16  16  -2  235.39   14.26
 -16 -16   2  241.96   17.81
 -16  16  -2  216.64   16.37
 -16  16  -2  219.52   15.71
  16 -16   2  217.82   16.66
 -16  16  -2  237.22   14.12
  16 -18   4   18.47    9.87
 -16 -18   4   20.43    9.86
 -16  18  -4   26.81    9.59
  16  18  -4   11.65    5.44
 -16  18  -4    9.69    5.29
  17  -9  -5   18.81    7.81
  17   9   5   33.12   12.18
 -17  -9  -5   12.23    7.05
  17  11   3   66.28   11.00
 -17  11   3   89.48   11.63
 -17 -11  -3   75.58    8.96
  17 -11  -3   74.05    8.92
 -17 -13  -1  652.83   28.06
 -17  13   1  718.66   28.84
 -17  13   1  660.21   28.61
  17  13   1  680.72   29.13
 -17 -13  -1  648.15   26.12
 -17  13   1  724.45   31.60
  17 -13  -1  670.49   28.56
 -17  15  -1   88.18    9.15
 -17  15  -1   80.43    9.25
 -17  15  -1  118.59   11.64
  17  15  -1   98.74    9.25
 -17 -15   1  106.40   10.65
 -17 -17   3  563.03   32.14
 -17  17  -3  541.22   28.87
 -17  17  -3  522.50   24.75
  17  17  -3  541.84   25.26
  17 -17   3  581.87   31.89
 -17  19  -5   69.64   13.50
  17 -19   5   95.90   17.28
 -17 -19   5   77.02   17.54
  18  10   4   81.94   14.36
 -18  10   4  104.78   14.71
  18 -10  -4  115.05   11.65
 -18 -10  -4  114.47   11.40
 -18 -12  -2   19.76    5.81
  18  12   2   20.91    6.36
  18 -12  -2   16.47    5.37
 -18  12   2   15.76    6.23
 -18  12   2   11.25    5.08
 -18 -14   0  215.46   13.57
  18  14   0  236.73   14.14
  18  14   0  236.45   12.23
  18 -14   0  217.48   13.73
 -18  14   0  218.96   13.99
 -18  14   0  218.55   13.82
 -18  14   0  196.63   14.98
 -18 -14   0  205.58   13.33
  18  16  -2  466.14   22.76
 -18  16  -2  488.54   25.27
 -18 -16   2  513.42   27.47
  18 -16   2  436.32   25.92
 -18  16  -2  464.49   26.04
 -18  16  -2  487.94   22.86
 -18  18  -4   32.99    7.25
  18 -18   4   21.66   10.25
 -18 -18   4   43.15   12.93
 -18  18  -4   42.63   11.14
  18  18  -4   29.03    7.11
  19   9   5   54.32   14.82
 -19  -9  -5   56.46    9.44
  19  -9  -5   40.83    9.38
 -19 -11  -3   67.79    8.96
  19  11   3   51.27   10.31
 -19  11   3   56.08   10.46
  19 -11  -3   97.94   10.33
  19  13   1  363.15   19.60
  19 -13  -1  404.82   20.23
 -19  13   1  394.26   21.87
 -19  13   1  350.54   19.24
 -19 -13  -1  402.62   18.01
 -19 -13  -1  407.99   20.05
 -19  15  -1  120.46   11.48
 -19 -15   1  100.48   11.29
  19  15  -1   97.62    9.64
 -19  15  -1  127.59   12.37
 -19  15  -1  115.26   10.68
 -19 -17   3  302.08   23.33
 -19  17  -3  328.54   21.81
  19 -17   3  316.78   23.37
  19  17  -3  326.27   18.62
 -19  17  -3  295.83   17.89
 -19  17  -3  341.89   22.89
  19 -19   5   16.20   11.39
 -19  19  -5   12.24    9.17
 -19 -19   5   12.80   12.04
 -20 -10  -4    4.23    6.29
 -20  10   4    5.32    8.22
  20 -10  -4   16.96    6.93
  20  10   4    1.88    6.81
 -20  12   2  872.47   36.80
 -20 -12  -2  913.07   36.71
  20 -12  -2  898.17   37.14
  20  12   2  899.15   39.68
 -20  12   2  906.46   40.37
  20  14   0   63.32    6.36
 -20  14   0   46.66    7.50
 -20 -14   0   46.05    7.18
 -20  14   0   43.73    7.20
 -20 -14   0   51.26    7.55
  20  14   0   52.46    7.37
 -20  14   0   33.66    7.88
  20  16  -2   71.83    8.99
  20 -16   2   85.57   11.80
 -20 -16   2   87.72   12.51
 -20  16  -2   70.21   10.25
 -20  16  -2   81.60    9.64
 -20  16  -2   78.90   11.53
  20  18  -4  189.68   14.73
 -20 -18   4  184.76   21.48
 -20  18  -4  204.66   19.58
 -20  18  -4  182.76   14.50
 -20  18  -4  243.10   21.03
  20 -18   4  194.76   21.39
  21   9   5   69.97   15.54
 -21  -9  -5   49.57   14.39
 -21 -11  -3  110.51   11.25
  21  11   3   97.11   13.73
  21 -11  -3  117.88   11.76
 -21  11   3   88.53   12.88
  21 -13  -1  160.39   12.54
 -21 -13  -1  143.92   12.42
 -21 -13  -1  174.52   11.60
  21  13   1  206.90   13.69
 -21  13   1  218.32   13.82
 -21  13   1  222.23   16.13
 -21  15  -1  493.17   24.27
 -21  15  -1  504.36   26.45
 -21 -15   1  494.12   25.75
 -21  15  -1  505.57   24.89
  21  15  -1  457.94   23.47
  21 -17   3   90.27   14.23
 -21  17  -3   82.37   12.99
 -21 -17   3   83.22   14.32
 -21  17  -3   70.52   11.72
  21  17  -3   77.09    9.55
 -21  17  -3   63.05    9.62
 -21  19  -5   51.87   13.80
  21 -19   5   53.70   15.45
 -21 -19   5   51.01   14.96
 -22 -10  -4  567.29   28.27
 -22  10   4  587.66   33.94
  22  10   4  601.61   35.86
  22 -10  -4  547.30   28.60
 -22  12   2  665.04   33.95
  22 -12  -2  686.84   31.25
 -22 -12  -2  689.06   30.79
  22  12   2  711.29   33.55
 -22  14   0  423.24   23.02
 -22  14   0  477.81   25.68
 -22 -14   0  491.76   23.75
  22  14   0  469.47   23.56
 -22  14   0  491.09   23.51
  22 -16   2  657.29   32.88
 -22 -16   2  664.82   33.57
 -22  16  -2  595.73   28.36
 -22  16  -2  594.96   30.40
 -22  16  -2  598.85   31.51
  22  16  -2  579.23   28.17
  22  18  -4   57.14    9.72
 -22 -18   4   39.75   13.11
 -22  18  -4   55.50    9.48
 -22  18  -4   50.92   11.74
  22 -18   4   61.53   14.18
 -22  18  -4   48.63   12.92
 -23   9   5   52.05   14.66
 -23  -9  -5   52.29   14.49
  23   9   5   30.57   12.23
 -23  11   3   92.56   14.02
  23  11   3  117.76   14.91
 -23 -11  -3  113.31   12.02
  23 -11  -3  118.37   12.35
 -23 -13  -1  168.20   13.31
  23  13   1  169.30   12.96
 -23  13   1  154.73   15.01
  23 -13  -1  152.91   12.65
 -23  13   1  164.59   12.51
 -23  15  -1  198.09   15.93
 -23 -15   1  150.20   14.32
 -23  15  -1  198.21   14.60
  23  15  -1  166.06   13.40
 -23  15  -1  191.85   14.49
 -23  17  -3   39.83   10.00
  23  17  -3   36.97    8.03
  23 -17   3   61.36   12.44
 -23  17  -3   44.20    9.03
 -23  17  -3   45.34   11.35
 -23 -17   3   62.49   13.46
  24 -10  -4    3.76    6.35
 -24 -10  -4   -1.99    5.74
 -24  10   4    3.02    8.02
  24  10   4    6.12    7.23
  24  12   2  586.03   30.40
 -24  12   2  581.81   31.79
 -24 -12  -2  635.25   29.30
  24 -12  -2  577.67   28.76
 -24  14   0   32.47    8.74
 -24  14   0   28.37    7.37
 -24  14   0   38.84    7.57
 -24 -14   0   23.88    6.77
  24  16  -2  230.05   16.21
 -24 -16   2  260.19   20.15
 -24  16  -2  206.81   16.70
 -24  16  -2  210.16   16.02
 -24  16  -2  188.38   17.06
  24 -16   2  276.41   19.91
  24  18  -4   91.03   11.66
 -24  18  -4   73.42   13.63
 -24 -18   4   51.71   13.75
 -24  18  -4   77.26   11.38
  24 -18   4   67.98   14.89
 -24  18  -4   81.27   15.32
 -25  -9  -5    4.41   10.84
  25   9   5   -1.04    9.06
 -25   9   5    0.81   10.86
  25  11   3   63.26   12.00
 -25  11   3   28.07    9.97
 -25 -11  -3   63.46   10.32
  25 -11  -3   54.85    9.45
  25  13   1  248.31   16.22
 -25  13   1  234.56   15.80
 -25  13   1  247.18   18.74
  25 -13  -1  255.14   16.98
 -25 -13  -1  260.87   16.96
 -25  15  -1   90.88   12.23
 -25 -15   1   77.01   11.42
 -25  15  -1   62.13    9.85
  25  15  -1   76.89   10.06
 -25  15  -1   96.95   11.55
 -25  17  -3   95.42   14.48
  25  17  -3   88.08   11.34
 -25  17  -3   84.30   11.76
  25 -17   3   97.94   15.06
 -25 -17   3  106.83   16.15
 -25  17  -3  112.98   14.86
 -26 -10  -4    7.69    7.40
 -26 -10  -4   12.24    9.83
 -26  10   4    4.42    8.91
  26  10   4   11.47    8.08
  26 -10  -4    7.14    6.76
 -26 -12  -2  157.38   14.53
  26 -12  -2  191.19   15.21
  26  12   2  172.72   16.18
 -26  12   2  169.00   17.38
 -26  14   0   24.51    7.77
 -26 -14   0   22.10    6.92
 -26  14   0   22.82    6.75
  26  16  -2  103.06   11.81
 -26  16  -2   94.67   12.00
 -26  16  -2  140.98   14.80
  26 -16   2  116.50   14.55
 -26 -16   2  119.23   15.13
 -26  16  -2   93.85   13.25
  26  18  -4   23.26    8.35
 -26 -18   4   19.01   12.59
 -26  18  -4   23.15   11.43
  26 -18   4   18.82   10.65
 -26  18  -4   18.69    8.60
 -27 -11  -3  197.34   16.64
  27 -11  -3  204.88   16.74
  27  11   3  189.84   18.78
 -27  11   3  168.40   19.26
 -27 -11  -3  220.39   18.85
 -27 -13  -1  790.84   35.50
  27  13   1  801.09   34.65
 -27  13   1  752.65   38.15
 -27 -15   1    0.77    5.76
  27  15  -1    5.83    5.16
 -27  15  -1    9.12    6.19
 -27  15  -1    7.02    5.47
 -27  15  -1    2.00    5.64
 -27  17  -3  294.11   20.45
 -27  17  -3  337.84   24.07
 -27 -17   3  236.67   23.49
  27  17  -3  305.70   20.51
 -27  17  -3  307.35   23.20
  27 -17   3  266.58   23.20
 -28  10   4   17.05   11.02
  28 -10  -4   11.01    8.02
 -28 -10  -4    8.98    9.84
  28  10   4   21.34    9.14
 -28 -10  -4   18.17    8.69
 -28 -12  -2  134.54   13.80
  28 -12  -2  124.18   13.68
 -28  12   2  124.64   16.00
 -28 -12  -2  127.68   14.08
  28  12   2  138.10   14.36
 -28 -14   0  364.95   21.44
 -28  14   0  331.74   22.86
 -28  14   0  336.31   20.32
 -28  16  -2  116.03   15.15
 -28  16  -2  137.22   15.19
  28 -16   2   98.58   13.92
 -28  16  -2   98.25   12.53
  28  16  -2  114.29   12.78
 -28 -16   2  108.05   15.19
 -28 -18   4  118.88   19.95
 -28  18  -4   59.40   14.01
  28 -18   4   86.73   16.71
 -29  11   3   30.27   11.27
  29 -11  -3   25.95    8.65
 -29 -11  -3   31.66   11.07
 -29 -11  -3   22.58    8.10
  29  11   3   16.40    7.83
 -29  13   1  355.01   24.13
 -29  15  -1  102.64   12.63
 -29 -15   1  131.61   14.79
  29  15  -1   84.85   11.58
 -29  15  -1   90.15   13.28
  29  17  -3    0.45    5.67
  29 -17   3    1.52    7.01
 -29  17  -3   -0.89    6.61
 -29  17  -3    8.57    8.90
 -29 -17   3    1.21    8.49
 -29  17  -3    0.84    6.86
 -30  10   4   71.52   16.44
 -30 -10  -4   70.58   15.63
  30 -10  -4   92.27   14.04
 -30 -10  -4   88.74   14.27
  30  10   4   72.74   14.62
 -30 -12  -2  126.25   14.14
  30 -12  -2   90.76   12.60
 -30  12   2  155.28   17.83
 -30 -12  -2  142.64   14.91
  30  12   2  115.18   13.90
 -30  14   0 1499.62   59.27
 -30  14   0 1530.52   64.38
 -30 -14   0 1593.25   61.66
 -30  16  -2  106.07   14.66
 -30 -16   2   95.62   15.71
 -30  16  -2  110.25   14.36
  30 -16   2  120.82   15.36
 -30  16  -2  114.93   13.85
  30  16  -2  107.47   13.07
 -30  18  -4    9.25   10.20
  30 -18   4    5.08   10.11
 -30 -18   4    9.90   11.61
  31 -11  -3   52.77   11.12
  31  11   3   97.33   14.50
 -31 -11  -3   91.29   14.48
 -31 -11  -3   71.30   12.47
 -31  11   3   90.81   16.31
 -31  13   1  232.21   20.07
 -31  15  -1  496.65   27.64
 -31  15  -1  515.64   30.04
 -31 -15   1  474.66   29.16
 -31  17  -3   12.61    8.90
 -31  17  -3    5.87    9.48
  31 -17   3    7.93    7.96
 -31 -17   3   17.44   10.69
 -31  17  -3    0.70    6.87
  31  17  -3    9.97    7.19
  32  10   4    4.67    8.16
 -32 -10  -4    8.87   10.23
 -32  10   4   12.63   12.03
 -32 -12  -2  117.74   14.53
 -32 -12  -2  113.14   14.67
  32  12   2  108.04   13.82
 -32  12   2  124.31   17.30
 -32  14   0   68.81   10.50
 -32  14   0   62.67   12.81
 -32 -14   0   57.49   10.59
  32  16  -2   80.32   12.40
 -32  16  -2   83.62   14.03
 -32 -16   2   94.49   15.63
 -32  16  -2   89.41   13.34
 -32  16  -2   78.07   12.98
 -33 -11  -3   57.19   12.66
 -33  11   3   42.07   12.84
 -33 -11  -3   75.48   14.45
  33  11   3   62.46   12.91
  33 -11  -3   64.29   12.23
 -33  13   1  382.83   26.70
 -33  15  -1   42.19   11.92
 -33 -15   1   43.91   10.86
 -33  15  -1   50.14   10.46
  33  17  -3   21.22    8.61
 -33  17  -3   50.44   13.48
 -33  17  -3   35.24   10.64
 -33 -17   3   36.85   13.15
 -33  17  -3   27.50   10.81
  33 -17   3   59.15   13.85
  34  10   4   13.17    9.12
 -34 -10  -4   20.80   12.66
 -34  10   4   32.53   14.67
 -34  12   2   18.54   10.57
 -34 -14   0    2.81    7.30
 -34  14   0   12.61    7.95
 -34  16  -2   41.35   10.88
 -34  16  -2   31.92   10.40
  34  16  -2   38.85   10.27
 -34 -16   2   35.20   11.65
 -34  16  -2   44.37   12.49
 -35 -11  -3   26.20   10.95
 -35 -11  -3   38.58   11.65
 -35  11   3   26.42   12.53
  35  11   3   31.67   11.16
 -35  13   1   54.45   13.00
 -35  15  -1   35.83   11.78
 -35 -15   1   63.68   13.46
 -35  15  -1   45.73   10.53
  35  17  -3   51.47   12.78
 -35  17  -3   49.25   12.74
 -35 -17   3   36.48   13.55
  35 -17   3   29.39   11.71
 -35  17  -3   48.09   12.90
 -35  17  -3   31.77   12.17
 -36  12   2   47.41   13.63
 -36  14   0   45.90   12.04
 -36  16  -2    7.20    9.01
 -36  16  -2   -0.36    7.02
 -36 -16   2    2.37    8.75
  37  11   3  106.94   16.03
 -37 -11  -3  139.57   18.61
 -37  11   3  138.98   21.03
 -37  13   1   29.26   11.10
 -37  15  -1  170.33   20.13
 -37 -15   1  190.21   20.35
 -37  15  -1  200.20   18.64
 -37 -17   3    0.47    9.67
 -37  17  -3   12.39   10.58
 -38  12   2    3.21    9.71
 -38  14   0   66.08   14.72
 -38 -16   2   20.01   11.90
 -38  16  -2   24.30   12.21
 -38  16  -2    9.70    9.27
 -39  11   3   18.09   12.70
 -39  13   1   51.59   14.05
 -39 -15   1   29.27   12.08
 -39  15  -1   30.00   11.92
 -40  12   2   64.52   15.98
 -40  14   0   89.47   16.12
 -40  16  -2   32.03   11.25
 -40  16  -2   54.28   14.74
 -40 -16   2   42.95   15.28
 -41  13   1  128.35   19.97
 -41  15  -1    7.45    9.80
 -41 -15   1    3.51   10.41
 -42  12   2   29.56   14.31
 -42  14   0    4.54    9.92
 -43  13   1   -0.75   10.22
 -43  15  -1   71.88   17.22
 -44  14   0   28.90   13.41
   0  10   6  151.77   20.73
   0  12   4   33.64    9.36
   0 -12  -4   50.96    6.49
   0 -14  -2 1467.93   52.59
   0  14   2 1621.69   52.44
   0  14   2 1580.45   57.52
   0 -16   0  395.06   16.83
   0 -16   0  411.28   17.55
   0  16   0  402.29   17.57
   0  16   0  373.47   16.97
   0  18  -2 2203.24   68.54
   0 -18   2 1966.62   75.38
   0  18  -2 2097.26   68.46
   0  18  -2 2088.27   70.94
   0 -20   4  358.47   24.15
   0  20  -4  292.42   14.82
   1 -11  -5   81.52    8.90
   1  11   5   78.94   14.16
  -1  11   5   73.22   13.72
  -1 -11  -5   92.02    9.08
   1 -13  -3  325.54   15.44
   1  13   3  309.31   19.65
  -1 -13  -3  304.26   15.24
  -1  13   3  283.09   18.84
   1  15   1 1087.20   37.63
  -1  15   1 1059.16   38.25
  -1  15   1 1038.85   40.30
  -1 -15  -1 1140.48   38.58
   1  15   1 1076.88   40.58
  -1  15   1 1076.83   38.25
   1 -15  -1 1126.59   38.53
   1  15   1 1104.27   38.54
   1 -17   1  548.94   25.55
  -1  17  -1  612.31   23.57
   1  17  -1  631.99   23.79
   1  17  -1  607.36   23.85
  -1 -17   1  591.38   25.94
  -1  17  -1  633.42   24.36
  -1  19  -3  263.98   15.57
  -1 -19   3  226.00   15.80
   1  19  -3  261.18   15.12
   1 -19   3  254.22   16.70
   1 -19   3  227.85   17.94
   1  19  -3  269.45   12.98
  -1  19  -3  263.84   12.93
  -1 -19   3  235.56   18.10
  -1 -21   5   37.21   12.55
   1 -21   5   48.73   12.85
   1  21  -5   45.66    6.50
  -1  21  -5   36.20    6.01
   2  10   6    0.97    9.29
  -2 -12  -4  211.96   12.41
   2 -12  -4  210.24   12.61
  -2  12   4  207.39   17.66
   2  12   4  224.26   18.68
  -2 -14  -2  581.29   22.14
  -2  14   2  497.59   24.62
  -2  14   2  538.55   21.30
   2 -14  -2  559.73   22.18
   2  14   2  492.73   24.67
   2  16   0  100.57    7.45
  -2  16   0  108.15    7.66
   2 -16   0  112.52    7.62
   2  16   0   94.91    7.30
  -2 -16   0  101.59    7.27
  -2  16   0   92.48    7.54
  -2 -16   0   93.88    7.16
   2  18  -2  148.82   10.24
   2  18  -2  178.85   10.08
  -2 -18   2  200.30   14.25
   2 -18   2  203.77   13.91
  -2  18  -2  173.00   10.25
  -2  18  -2  178.94   11.50
  -2  18  -2  173.34   10.41
   2  18  -2  178.08   10.15
  -2 -20   4  222.42   19.58
  -2  20  -4  218.78   12.18
   2  20  -4  208.68   12.05
   2 -20   4  204.41   18.77
  -2  20  -4  217.87   15.99
   3 -11  -5   30.48    6.72
  -3 -11  -5   40.17    7.03
  -3  11   5   41.41   11.54
   3  11   5   40.86   11.66
   3 -13  -3 1216.03   43.88
  -3 -13  -3 1241.05   43.82
  -3  13   3 1288.41   50.67
   3  13   3 1259.62   51.07
  -3  15   1   80.59    6.91
   3 -15  -1   91.32    7.24
   3  15   1   74.85    7.70
  -3  15   1   92.62    6.99
  -3 -15  -1   86.84    7.01
  -3  15   1   90.62    8.21
   3  15   1   88.71    5.78
   3  17  -1 1832.20   59.67
  -3  17  -1 1799.66   59.32
   3  17  -1 1838.66   59.42
  -3  17  -1 1801.14   60.78
  -3 -17   1 1741.94   63.26
   3 -17   1 1671.84   63.06
   3  19  -3  417.65   19.84
   3 -19   3  422.28   23.28
   3  19  -3  425.74   18.11
  -3 -19   3  392.28   24.10
  -3  19  -3  404.53   21.26
   3 -19   3  405.77   23.94
  -3  19  -3  412.84   17.85
   3  21  -5   47.05    6.62
  -3  21  -5   39.32    6.26
   3 -21   5   55.95   13.45
  -3 -21   5   63.63   14.60
   4  10   6   -0.30    9.52
  -4 -12  -4   48.76    6.49
   4 -12  -4   49.76    6.81
   4  12   4   53.10   10.64
  -4  12   4   48.08    9.67
   4 -14  -2   63.34    6.50
   4  14   2   69.13    8.51
  -4 -14  -2   73.54    6.84
  -4  14   2   75.06    6.66
  -4  14   2   64.56    8.08
  -4  16   0   91.16    7.63
   4  16   0   93.26    7.21
  -4  16   0  101.32    7.60
   4  16   0   99.18    7.62
  -4 -16   0   98.52    7.20
   4 -16   0   99.24    7.30
  -4 -16   0   98.73    7.30
   4  18  -2  371.26   16.66
  -4  18  -2  366.77   18.36
  -4 -18   2  396.65   21.34
  -4  18  -2  387.78   16.84
   4 -18   2  364.32   20.34
   4  18  -2  366.82   16.76
   4 -20   4   13.92    7.42
  -4  20  -4   24.12    5.07
  -4 -20   4   23.20    9.43
   4 -20   4   46.43   10.81
   4  20  -4   29.43    5.46
  -4  20  -4   41.89    8.44
  -5  11   5  312.11   24.22
   5 -11  -5  306.37   16.79
   5  11   5  302.28   24.86
  -5 -11  -5  290.70   16.35
   5 -13  -3  293.04   15.62
  -5  13   3  321.31   19.60
  -5 -13  -3  317.22   15.49
   5  13   3  301.17   19.94
  -5  13   3  333.59   17.01
  -5  15   1 1899.30   67.54
  -5  15   1 1950.21   67.17
   5  15   1 1897.58   67.41
  -5 -15  -1 1929.06   64.87
  -5  15   1 2005.31   65.15
   5 -15  -1 2082.22   65.50
   5  17  -1 1032.94   35.11
   5 -17   1  937.04   38.34
   5  17  -1  983.19   35.61
  -5  17  -1 1055.38   37.35
  -5 -17   1  988.36   38.65
  -5  17  -1  945.66   35.34
   5 -19   3  118.60   12.80
   5  19  -3   93.32    8.00
   5 -19   3  145.49   13.70
  -5 -19   3  114.42   13.27
  -5  19  -3  112.24   10.96
  -5  19  -3  101.27    8.21
   5 -21   5   67.94   13.77
  -5  21  -5   55.72    7.26
  -5 -21   5   42.09   13.02
   6  10   6   12.45   10.61
   6  12   4  316.09   22.91
   6 -12  -4  363.69   17.61
  -6 -12  -4  325.34   16.52
  -6  12   4  307.79   21.37
  -6 -14  -2  399.70   17.94
  -6  14   2  398.63   18.40
   6  14   2  387.48   20.98
  -6  14   2  395.97   20.54
   6 -14  -2  422.18   18.57
   6 -16   0    0.58    2.30
  -6  16   0    3.42    2.79
  -6 -16   0    2.34    2.41
   6  16   0   -0.29    1.96
  -6  16   0    3.69    2.43
  -6 -16   0    5.77    2.61
  -6  16   0    5.42    3.12
   6  18  -2  868.70   32.39
   6 -18   2  952.11   37.92
   6  18  -2  845.27   32.85
   6 -18   2  895.58   37.94
  -6  18  -2  940.36   36.13
  -6  18  -2  908.91   33.25
  -6 -18   2  915.31   38.69
   6 -20   4   27.52    9.05
  -6 -20   4   39.00   10.67
   6  20  -4   26.16    5.46
  -6  20  -4   23.82    7.41
   6 -20   4   32.17    9.34
  -6  20  -4   30.60    5.61
   7 -11  -5  197.19   13.84
  -7 -11  -5  244.97   14.30
   7  11   5  202.56   21.81
  -7 -13  -3  113.65    8.90
   7 -13  -3   96.45    8.82
  -7  13   3  117.49   10.46
   7  13   3   91.91   11.60
  -7  13   3  119.42   11.93
  -7  15   1 1579.96   55.35
  -7  15   1 1615.76   55.34
  -7 -15  -1 1503.04   52.97
   7 -15  -1 1470.32   52.75
   7  15   1 1572.28   55.41
  -7  15   1 1581.77   53.09
  -7  17  -1   29.58    5.16
  -7 -17   1   40.97    6.32
  -7  17  -1   22.86    4.56
  -7  19  -3  566.13   23.19
   7 -19   3  549.34   28.98
  -7 -19   3  578.96   30.46
   7 -19   3  594.99   29.44
  -7  19  -3  532.75   26.93
   7  19  -3  555.40   23.21
  -7  21  -5  100.70    9.15
  -7  21  -5   87.62   13.46
  -7 -21   5   70.26   15.53
   7 -21   5  103.93   15.93
   8  10   6  112.76   19.41
   8  12   4   27.88    8.71
   8 -12  -4   35.59    6.65
  -8 -12  -4   25.56    5.99
  -8  12   4   43.83    9.30
  -8  14   2 1074.42   41.76
  -8 -14  -2 1068.45   38.51
   8  14   2 1040.76   42.90
   8 -14  -2 1074.54   38.99
  -8  14   2 1053.89   40.24
  -8 -16   0 3772.65  117.32
  -8 -16   0 3625.66  120.99
  -8  16   0 3687.23  117.62
   8 -16   0 3689.65  117.29
   8  16   0 3728.01  118.59
  -8  16   0 3683.44  120.04
  -8  16   0 3677.15  123.55
   8 -18   2   37.00    7.44
   8  18  -2   33.32    4.47
   8 -18   2   44.93    7.79
  -8 -18   2   42.61    8.28
  -8  18  -2   36.14    6.47
  -8  18  -2   24.10    4.90
  -8  20  -4   56.98    7.08
   8 -20   4   57.27   11.75
  -8 -20   4   53.75   11.98
   8 -20   4   44.00   10.99
  -8  20  -4   75.92   11.10
   9  11   5  142.22   18.83
  -9 -11  -5  136.01   11.48
   9 -11  -5  151.48   12.41
  -9 -13  -3  239.57   13.27
   9  13   3  234.77   17.75
   9 -13  -3  224.20   13.70
  -9  13   3  218.71   14.88
  -9  13   3  238.15   16.11
  -9 -15  -1  731.26   29.15
   9  15   1  754.49   30.91
  -9  15   1  736.11   30.67
   9 -15  -1  764.65   29.64
  -9  15   1  745.64   29.21
  -9  15   1  809.19   31.29
   9  15   1  778.77   29.63
  -9  17  -1 1446.26   51.39
  -9  17  -1 1393.90   49.27
  -9 -17   1 1413.81   52.72
   9 -19   3  185.52   16.40
  -9 -19   3  237.84   18.70
  -9  19  -3  264.30   17.06
  -9  19  -3  267.16   13.75
   9 -19   3  224.22   17.64
  -9  21  -5   77.78    9.19
  -9 -21   5  112.19   18.51
   9 -21   5   76.20   14.74
  -9  21  -5   88.32   13.49
   9 -21   5   79.62   15.32
  10  10   6   -1.07   10.61
 -10  12   4  248.57   18.33
 -10 -12  -4  184.03   12.71
  10  12   4  256.85   20.37
  10 -12  -4  209.85   13.99
  10 -14  -2  116.65    9.56
 -10  14   2  148.34   10.94
 -10 -14  -2  125.37    9.71
 -10  14   2  185.84   12.45
  10  14   2  156.52   12.16
  10 -16   0 3413.39  108.42
 -10 -16   0 3350.15  111.56
 -10  16   0 3377.14  114.35
 -10 -16   0 3370.23  108.18
  10  16   0 3460.44  109.18
 -10  16   0 3373.09  108.65
 -10  16   0 3319.34  110.79
 -10  18  -2  859.18   35.19
  10 -18   2  794.38   36.22
 -10  18  -2  847.66   32.17
 -10 -18   2  848.95   37.40
 -10 -20   4   22.65    9.39
 -10  20  -4   10.71    7.59
  10 -20   4   11.84    8.37
 -10  20  -4   16.98    5.27
  10 -20   4   25.89    8.82
  11 -11  -5   20.74    6.61
  11  11   5   16.82   10.13
 -11 -11  -5   17.46    6.28
 -11 -13  -3  342.74   18.08
  11  13   3  396.25   23.83
 -11  13   3  406.17   21.95
 -11  13   3  389.65   21.23
  11 -13  -3  389.14   19.22
 -11 -15  -1  357.61   14.00
 -11  15   1  366.58   18.61
  11  15   1  376.40   17.47
 -11 -15  -1  328.28   16.90
  11  15   1  350.05   18.01
  11 -15  -1  349.96   17.19
 -11  15   1  362.19   18.25
 -11  15   1  373.01   17.39
 -11  17  -1  683.22   27.42
 -11  17  -1  659.61   28.63
 -11  17  -1  651.20   30.19
 -11 -17   1  724.46   30.12
 -11 -19   3   10.65    7.26
  11 -19   3   16.86    7.23
  11 -19   3    7.01    5.84
 -11  19  -3   18.65    5.11
 -11  19  -3   32.74    7.74
  11 -21   5   46.12   12.54
 -11 -21   5   34.30   13.23
  11 -21   5   38.45   12.90
 -11  21  -5   47.65    7.17
 -11  21  -5   46.64   11.27
  12  12   4  133.54   16.39
  12 -12  -4  146.65   11.98
 -12 -12  -4  154.92   11.71
  12  14   2  255.13   16.51
 -12 -14  -2  228.19   13.54
 -12  14   2  225.99   14.60
  12 -14  -2  225.82   13.65
 -12  14   2  240.75   14.91
  12  16   0  435.62   18.10
 -12  16   0  389.05   19.48
  12  16   0  412.14   19.19
 -12  16   0  411.29   20.63
  12 -16   0  410.97   18.78
 -12  16   0  413.46   19.19
 -12 -16   0  405.96   18.67
 -12 -16   0  379.75   18.27
 -12 -18   2    8.18    5.25
 -12  18  -2   15.66    5.55
  12 -18   2   22.40    6.60
 -12  18  -2   11.65    4.44
 -12 -20   4   79.49   14.75
  12 -20   4   92.13   14.80
 -12  20  -4   76.79   11.86
  12 -20   4   86.51   12.95
 -12  20  -4   86.39    9.08
 -13 -11  -5    0.39    5.14
  13  11   5   -1.05    8.45
  13 -11  -5   -1.48    5.55
  13 -13  -3   14.76    5.04
 -13 -13  -3   16.97    5.29
 -13  13   3   27.74    7.22
  13  13   3   39.78    8.99
 -13  13   3   11.17    5.98
 -13  15   1  307.65   16.25
  13 -15  -1  304.58   16.33
  13  15   1  299.87   16.04
 -13  15   1  275.34   17.03
 -13 -15  -1  337.64   13.47
  13  15   1  322.35   17.07
 -13  15   1  307.75   16.85
 -13 -15  -1  346.03   16.79
 -13  17  -1 1080.40   39.87
 -13  17  -1 1070.66   41.49
 -13 -17   1 1007.35   42.20
 -13  17  -1 1089.62   43.53
 -13  19  -3  220.35   16.75
  13 -19   3  225.53   18.36
 -13 -19   3  185.55   18.37
 -13  19  -3  229.10   13.69
  13 -21   5  100.20   17.45
 -13  21  -5   76.85    8.88
 -13 -21   5   49.40   15.08
  13  21  -5   95.16    9.57
 -13  21  -5   60.11   12.76
  14 -12  -4  121.31   11.27
 -14  12   4  140.23   14.62
  14  12   4  126.38   16.08
 -14 -12  -4  101.58   10.48
 -14 -14  -2   54.37    7.44
 -14  14   2   35.86    7.05
 -14  14   2   35.56    7.19
  14  14   2   50.88    8.37
  14 -14  -2   42.95    6.56
  14  16   0  118.88    9.69
 -14 -16   0  120.19    9.28
 -14  16   0  117.35   11.06
 -14  16   0  139.64   10.45
  14  16   0  154.31    9.25
  14 -16   0  131.71    9.88
 -14 -16   0  122.85    9.64
 -14  16   0  131.16   10.51
 -14 -18   2  115.03   13.15
 -14  18  -2  172.32   13.22
  14 -18   2  138.72   13.63
 -14  18  -2  154.06   11.20
  14 -20   4    9.14    7.92
 -14  20  -4    8.74    5.10
 -14  20  -4   10.64    6.86
 -14 -20   4    4.44    8.38
  15 -11  -5   44.38    9.58
  15  11   5   58.86   14.10
 -15 -11  -5   50.16    9.25
 -15 -13  -3   97.98    9.85
 -15  13   3  106.13   12.20
  15 -13  -3   86.55    9.64
 -15  13   3  107.47   11.58
  15  13   3  105.22   12.93
  15  15   1  528.30   24.89
  15  15   1  581.09   24.50
 -15 -15  -1  539.90   21.35
 -15  15   1  514.95   25.84
  15 -15  -1  548.88   24.52
 -15  15   1  556.75   24.30
 -15 -15  -1  573.59   24.51
 -15  15   1  539.70   24.82
 -15  17  -1    5.85    3.97
 -15  17  -1    9.86    5.15
 -15  17  -1    8.18    4.41
 -15 -17   1   -1.14    3.68
  15  17  -1   12.83    4.39
 -15 -19   3  135.16   16.08
 -15  19  -3  124.15   10.84
 -15  19  -3  123.63   13.75
  15 -19   3  107.78   14.18
 -15 -21   5   -5.28   10.43
  15 -21   5   14.28   10.89
 -15  21  -5   22.60    9.68
 -16 -12  -4   65.92    9.46
  16  12   4   72.37   13.41
 -16  12   4   84.30   12.90
  16 -12  -4   89.01   10.39
 -16  14   2  550.76   27.41
 -16  14   2  556.65   26.39
  16  14   2  553.93   28.20
  16 -14  -2  587.30   25.93
 -16 -14  -2  586.48   25.77
 -16  16   0 1586.59   57.90
 -16  16   0 1601.06   60.59
  16  16   0 1632.38   55.34
 -16 -16   0 1596.47   56.33
 -16 -16   0 1553.94   57.57
  16  16   0 1659.88   57.57
  16 -16   0 1602.38   56.69
 -16  18  -2   90.32   11.47
  16 -18   2   82.61   11.29
  16  18  -2   71.94    8.39
 -16  18  -2   94.70    9.47
 -16 -18   2   73.48   11.00
 -16  18  -2   77.86   10.16
  16  20  -4  445.08   22.97
 -16  20  -4  459.37   27.65
 -16 -20   4  421.49   30.10
  16 -20   4  467.06   30.93
  17 -11  -5   -0.51    5.19
  17  11   5   -0.50    7.91
 -17 -11  -5    3.34    5.79
  17  13   3   -0.77    4.62
 -17 -13  -3    0.19    4.54
 -17  13   3    0.32    5.67
 -17  13   3    7.87    4.89
  17 -13  -3    0.22    4.10
  17 -15  -1  102.08    9.66
 -17 -15  -1  121.68   10.56
 -17 -15  -1  105.51    8.05
 -17  15   1  122.12   10.51
 -17  15   1  132.92   12.20
  17  15   1  131.54   10.60
 -17  17  -1  700.09   29.77
 -17  17  -1  665.51   30.59
 -17 -17   1  753.27   32.42
  17  17  -1  689.22   29.67
 -17  17  -1  676.41   32.45
  17 -19   3  331.62   23.30
 -17  19  -3  289.52   17.47
  17  19  -3  282.02   17.38
 -17 -19   3  304.44   23.08
 -17  19  -3  302.88   20.74
 -17  21  -5   34.41   11.26
  17 -21   5   60.51   15.66
 -17 -21   5   55.73   15.40
  18  12   4  460.86   30.06
 -18 -12  -4  431.80   22.89
  18 -12  -4  435.58   23.50
 -18  12   4  431.00   27.46
  18  14   2  411.87   22.87
  18 -14  -2  393.12   20.72
 -18  14   2  402.73   22.68
 -18 -14  -2  410.25   20.70
 -18  14   2  369.42   20.74
  18 -16   0  595.60   26.17
 -18  16   0  614.91   27.02
 -18 -16   0  607.87   26.48
 -18  16   0  584.01   26.56
 -18  16   0  586.17   28.59
  18  16   0  575.78   26.34
 -18 -16   0  585.25   26.00
  18  16   0  582.22   24.20
 -18  18  -2 1221.97   49.26
  18  18  -2 1215.91   46.55
 -18 -18   2 1217.42   52.13
 -18  18  -2 1193.23   51.26
  18 -18   2 1233.29   51.37
 -18  18  -2 1220.75   46.47
  18  20  -4   11.82    6.08
 -18  20  -4    7.23    5.87
 -18 -20   4    3.45    8.34
 -18  20  -4    7.55    7.50
  18 -20   4   17.07   10.59
  19 -11  -5  125.27   14.18
  19  11   5  125.00   19.35
 -19 -11  -5  132.63   13.43
 -19  13   3   72.64   11.47
  19  13   3   61.27   10.94
 -19 -13  -3   80.93   10.02
  19 -13  -3   75.79    9.73
  19  15   1  122.54   10.94
  19 -15  -1  115.64   10.49
 -19  15   1  108.17   10.44
 -19 -15  -1  117.36   10.81
 -19  15   1   90.56   11.29
 -19  17  -1  447.32   24.25
 -19 -17   1  427.84   23.33
  19  17  -1  439.50   22.02
 -19  17  -1  409.26   22.46
 -19  17  -1  436.89   22.07
 -19  19  -3   11.10    7.77
  19 -19   3    0.74    5.76
 -19  19  -3    7.33    5.56
 -19 -19   3    7.62    7.67
 -19  19  -3   10.60    6.35
  19  19  -3    7.70    4.65
 -19 -21   5   37.41   13.71
  19 -21   5   29.40   13.84
 -19  21  -5   32.33   11.53
 -20 -12  -4   11.07    6.98
  20  12   4    2.21    7.22
 -20  12   4    1.42    7.95
  20 -12  -4    5.01    5.70
 -20  14   2  223.49   17.54
 -20 -14  -2  307.25   17.23
  20 -14  -2  294.20   17.36
 -20  14   2  231.41   16.00
  20  14   2  213.72   16.74
 -20 -16   0   17.25    5.74
 -20  16   0    1.42    4.52
 -20  16   0   15.81    5.90
 -20  16   0    9.94    5.09
  20  16   0    9.33    4.44
  20 -18   2   36.50    8.55
 -20 -18   2   14.29    7.68
 -20  18  -2   19.86    6.99
 -20  18  -2   19.15    7.26
 -20  18  -2   17.94    6.29
  20  18  -2   18.39    5.95
 -20  20  -4   24.16   11.08
 -20  20  -4   22.87    7.47
  20 -20   4   45.71   13.13
 -20  20  -4   54.96   11.55
  20  20  -4   36.90    8.36
 -20 -20   4   57.10   15.30
  21  11   5   19.63   11.69
  21 -13  -3  106.49   11.53
 -21  13   3  110.28   14.17
 -21 -13  -3  100.70   11.38
  21  13   3  113.33   14.33
 -21  15   1  468.58   23.90
  21  15   1  514.17   24.35
 -21 -15  -1  509.59   24.25
 -21  15   1  490.62   26.37
  21 -15  -1  458.47   23.75
 -21  17  -1   45.13    9.04
 -21 -17   1   62.69    9.74
 -21  17  -1   36.42    8.11
 -21  17  -1   60.19    8.98
  21  17  -1   36.06    6.98
  21 -19   3  223.84   20.85
 -21  19  -3  174.17   17.61
  21  19  -3  213.24   15.45
 -21  19  -3  179.92   14.99
 -21 -19   3  226.81   21.06
 -21  19  -3  208.75   19.41
  21 -21   5    1.25   10.38
 -21  21  -5    0.78    7.69
  22 -12  -4   15.49    6.90
 -22  12   4   26.94   10.52
 -22 -12  -4   16.61    7.14
  22  12   4   21.24    9.70
  22 -14  -2   39.85    7.91
 -22  14   2   31.96    7.53
 -22  14   2   47.94    9.89
 -22 -14  -2   40.64    8.48
  22  14   2   47.25    8.99
 -22  16   0   76.02   10.73
  22  16   0   79.50    9.41
 -22  16   0   60.48    9.00
 -22 -16   0   70.76    9.09
 -22  16   0   69.55    9.29
  22  18  -2   67.40    9.21
 -22  18  -2   57.14    9.44
  22 -18   2   97.61   12.74
 -22  18  -2   54.97   10.90
 -22  18  -2   61.32   10.38
 -22 -18   2   78.15   12.54
 -22  20  -4    3.52    7.88
 -22  20  -4    5.62    6.70
  22  20  -4    4.13    6.21
 -22 -20   4    3.59    9.37
  22 -20   4   15.85    9.67
 -22  20  -4    4.97    9.26
 -23 -11  -5   64.52   15.73
  23  11   5   22.94   11.99
  23  13   3   54.29   11.24
 -23  13   3   70.69   12.38
 -23 -13  -3   66.52   10.38
  23 -13  -3   70.48   10.44
 -23  15   1  176.52   15.72
 -23  15   1  169.65   13.48
 -23 -15  -1  190.98   14.47
  23 -15  -1  223.70   15.07
  23  15   1  165.10   13.11
 -23  17  -1   72.83   11.30
  23  17  -1   57.54    8.76
 -23 -17   1   55.82    9.74
 -23  17  -1   65.54    9.79
 -23  17  -1   55.81    9.66
 -23  19  -3   69.11   10.55
  23  19  -3   85.76   10.81
 -23  19  -3   87.72   13.74
 -23  19  -3   84.42   14.02
  23 -19   3   95.26   15.08
 -23 -19   3  105.27   16.08
  24  12   4   13.57    8.99
  24 -12  -4   20.22    7.70
 -24 -12  -4   19.37    8.06
 -24  12   4   27.23   10.84
 -24  14   2  186.36   17.13
  24 -14  -2  162.45   13.89
 -24 -14  -2  164.81   14.53
  24  14   2  172.23   15.97
 -24  16   0  149.13   13.36
 -24 -16   0  140.78   12.43
 -24  16   0  145.94   14.71
 -24  18  -2   10.58    6.48
 -24  18  -2    1.02    5.47
 -24 -18   2    0.57    5.99
  24  18  -2    2.50    4.59
  24 -18   2   -0.87    5.29
 -24  18  -2   10.27    6.87
  24  20  -4   72.68   11.48
 -24  20  -4   78.80   14.79
  24 -20   4   93.77   16.80
 -24  20  -4   50.91   11.17
 -24 -20   4   86.46   17.62
 -24  20  -4   94.14   16.41
 -25 -11  -5   88.34   17.98
  25  11   5   65.68   15.54
  25  13   3   35.50    9.64
 -25  13   3   21.28    9.33
  25 -13  -3   45.87    9.22
 -25 -13  -3   46.66    9.53
 -25  15   1   56.29   11.31
 -25 -15  -1   79.09   10.62
 -25  15   1   58.65    9.18
  25  15   1   75.04    9.44
  25  17  -1  393.70   22.56
 -25 -17   1  352.40   23.39
 -25  17  -1  419.03   23.31
 -25  17  -1  393.30   24.33
 -25  17  -1  412.58   23.29
 -25  19  -3   28.29    8.22
  25  19  -3   22.66    7.69
 -25 -19   3   35.54   11.28
  25 -19   3   23.32    9.42
 -25  19  -3   28.65    9.99
 -25  19  -3   21.55    9.49
 -26 -12  -4  259.55   19.56
  26 -12  -4  245.77   19.48
 -26  12   4  257.58   24.30
  26  12   4  284.61   24.36
 -26  14   2   31.42    9.60
  26  14   2   12.55    6.46
 -26 -14  -2   39.50    9.20
  26 -14  -2   38.84    8.56
 -26 -16   0  193.33   15.00
 -26  16   0  150.29   15.81
 -26  16   0  202.54   14.85
  26  18  -2  351.84   21.70
 -26  18  -2  365.38   23.32
 -26 -18   2  350.52   24.94
 -26  18  -2  362.08   24.42
  26 -20   4   44.16   13.27
 -26  20  -4   36.34   12.89
 -26 -20   4   36.79   13.17
 -26  20  -4   51.00   11.19
  26  20  -4   56.40   11.41
 -26  20  -4   50.99   13.22
 -27  13   3   81.65   14.45
  27 -13  -3  125.15   13.85
 -27 -13  -3   81.43   12.28
  27  13   3   94.74   14.48
 -27  15   1    4.85    5.31
 -27  15   1    7.64    7.15
  27  17  -1   69.07   10.27
 -27 -17   1   91.82   12.26
 -27  17  -1   49.47    9.82
 -27  17  -1   39.68    9.11
 -27  17  -1   65.75   11.91
 -27  19  -3  155.71   15.58
 -27 -19   3  177.93   20.77
  27 -19   3  193.51   20.66
  27  19  -3  174.27   15.92
 -27  19  -3  179.41   18.89
 -27  19  -3  183.02   19.34
 -28  12   4   19.44   11.07
  28  12   4   19.16   10.00
 -28 -12  -4   32.49   12.55
 -28 -12  -4   16.38    9.06
  28 -12  -4   17.70    8.50
  28 -14  -2  425.21   24.77
  28  14   2  380.04   24.66
 -28  14   2  426.28   27.86
 -28 -14  -2  425.49   24.66
 -28 -16   0  331.36   21.14
 -28  16   0  342.71   23.70
 -28  16   0  362.36   21.13
  28  18  -2  131.22   13.57
 -28  18  -2  115.62   14.46
 -28  18  -2   95.97   13.03
 -28 -18   2   81.41   14.11
 -28  18  -2  119.05   15.59
 -28 -20   4   94.93   18.73
  28 -20   4   80.04   16.96
 -28  20  -4   44.30   13.31
  29  13   3   31.54   10.02
 -29  13   3   29.11   11.14
  29 -13  -3   37.07    9.58
 -29 -13  -3   38.81   10.20
 -29 -13  -3   43.20   11.84
 -29  15   1  125.05   15.85
 -29 -17   1   51.70   11.27
 -29  17  -1   69.14   11.31
 -29  17  -1   58.14   12.16
 -29  17  -1   54.81   10.84
  29  17  -1   61.87   10.22
 -29  19  -3   76.64   14.70
  29 -19   3   75.65   14.71
 -29 -19   3   88.25   16.91
 -29  19  -3   80.22   14.60
  29  19  -3   64.63   11.31
 -29  19  -3   62.66   12.08
 -30  12   4   17.04   11.72
  30 -12  -4   40.37   11.53
 -30 -12  -4   22.28   10.31
 -30 -12  -4   14.09   10.91
  30  12   4   35.06   11.63
 -30 -14  -2  111.15   13.92
  30  14   2  136.70   14.74
 -30 -14  -2   94.15   13.14
 -30  14   2  103.80   15.70
 -30  16   0   39.14    8.54
 -30  16   0   40.42   10.48
 -30 -16   0    2.68    7.06
 -30  18  -2   35.14   10.10
 -30 -18   2   46.02   12.06
 -30  18  -2   52.12   11.65
 -30  18  -2   41.86   11.30
  30  18  -2   39.58    9.60
 -30 -20   4   -3.95   10.89
 -30  20  -4   -3.85    8.23
  30 -20   4    2.32    9.21
 -31  13   3   24.92   11.06
 -31 -13  -3   33.55   11.46
  31  13   3   44.65   11.21
  31 -13  -3   25.09    8.88
 -31 -13  -3   36.95   10.48
 -31  15   1  436.81   28.12
 -31  17  -1   32.91    9.35
 -31  17  -1   41.81   11.34
 -31 -17   1   39.10   10.47
  31 -19   3   57.34   13.93
 -31  19  -3   68.22   14.09
 -31  19  -3   70.74   12.54
 -31 -19   3   58.18   14.76
 -31  19  -3   70.32   14.63
  31  19  -3   64.87   11.70
  32  12   4   -1.38    6.99
 -32 -12  -4   -9.07    9.00
 -32  12   4    0.56   10.46
  32  14   2   81.59   12.37
 -32  14   2   73.21   14.92
 -32  16   0   24.45    9.53
 -32  16   0   28.66    8.56
 -32 -18   2   37.87   11.83
  32  18  -2   52.81   11.11
 -32  18  -2   50.21   13.00
 -32  18  -2   62.01   12.55
 -32  18  -2   38.31   11.13
 -33  13   3   91.95   17.72
 -33 -13  -3  104.96   16.38
  33 -13  -3  127.77   15.75
  33  13   3  103.63   15.10
 -33 -13  -3  105.98   15.30
 -33  15   1   15.58    9.18
 -33 -17   1  162.63   18.26
 -33  17  -1  162.20   16.37
 -33  17  -1  167.10   18.79
  33  19  -3    8.30    7.61
 -33  19  -3   13.56    9.42
 -33 -19   3   12.44   10.34
  33 -19   3   13.79    9.39
 -33  19  -3   21.79   10.88
 -33  19  -3   13.75    9.39
  34  12   4   97.17   17.15
 -34 -12  -4  149.04   20.95
 -34  14   2    9.08    9.40
 -34  16   0  146.65   17.89
 -34  16   0  173.53   16.27
 -34  18  -2   71.40   14.96
 -34  18  -2   71.71   13.77
 -34  18  -2   98.50   15.02
 -34 -18   2   89.65   16.16
 -35  13   3  103.56   19.28
 -35 -13  -3  140.49   18.67
 -35 -13  -3  147.55   17.78
  35  13   3  118.10   16.72
 -35  15   1   49.65   13.13
 -35 -17   1  128.84   17.01
 -35  17  -1  133.93   17.59
 -35  17  -1  135.76   15.93
 -35  19  -3    8.39   10.92
 -35  19  -3    4.89    9.48
 -35  19  -3   15.48   10.40
  35  19  -3   13.77   10.30
 -35 -19   3   13.61   11.23
 -36  14   2   83.85   16.76
 -36  16   0  105.81   16.57
 -36  18  -2   21.62   10.52
 -36 -18   2    8.74    9.65
 -36  18  -2   10.39    8.72
  37  13   3   12.34    8.69
 -37  13   3   16.45   12.10
 -37  15   1  186.88   21.08
 -37  17  -1   16.96    9.23
 -37 -17   1    8.67    9.59
 -37  17  -1    7.64    9.85
 -38  14   2    6.28   10.85
 -38  16   0   -1.96    8.06
 -38  18  -2   17.94   11.64
 -38 -18   2   23.27   12.33
 -38  18  -2   21.87   10.94
 -39  15   1   31.16   12.18
 -39  17  -1   63.16   12.76
 -39  17  -1   65.31   15.10
 -39 -17   1   55.16   13.48
 -40  14   2   24.93   13.46
 -40  16   0   32.28   12.35
 -40  18  -2    6.61   10.55
 -40  18  -2    8.10    9.42
 -40 -18   2    3.76   11.05
 -41  15   1    7.40   10.29
 -41  17  -1   86.78   17.64
 -42  16   0    7.49   10.28
 -43  15   1   32.95   14.78
   0  12   6   -7.31    9.30
   0  14   4    4.76    5.92
   0 -14  -4   -3.63    3.75
   0 -16  -2   -0.72    2.72
   0  16   2    1.17    2.27
   0  16   2    2.10    3.94
   0 -18   0   -2.51    2.12
   0  18   0    1.40    2.45
   0 -18   0   -1.36    2.42
   0  18   0   -2.77    2.08
   0  20  -2    0.09    2.71
   0 -20   2    1.32    4.38
   0  20  -2    1.10    3.39
   0 -22   4    5.05    7.54
   0  22  -4   -2.07    3.47
  -1 -13  -5  146.79   11.41
   1 -13  -5  113.57   10.70
   1  13   5  126.26   17.10
  -1  13   5  142.48   17.85
  -1  15   3  711.30   33.40
   1  15   3  686.82   33.21
   1 -15  -3  684.79   27.70
  -1 -15  -3  678.98   27.55
  -1  17   1  577.18   23.61
  -1  17   1  572.75   25.40
   1  17   1  583.22   23.74
   1  17   1  590.07   25.49
  -1  17   1  588.01   22.99
  -1 -17  -1  585.28   23.67
   1 -17  -1  584.83   23.54
   1  17   1  585.67   22.45
   1 -19   1  779.56   30.84
   1  19  -1  718.23   27.95
  -1  19  -1  668.76   27.29
  -1  19  -1  716.67   28.37
  -1 -19   1  743.74   30.30
   1  19  -1  703.45   27.65
   1  21  -3  141.63    9.57
   1 -21   3  130.49   13.80
  -1  21  -3  142.89   11.53
   1  21  -3  147.52   11.28
  -1 -21   3  120.27   13.83
  -1  21  -3  151.24    9.79
  -1 -23   5   36.90   11.85
   1  23  -5   23.85    6.47
  -1  23  -5   27.02    6.28
   1 -23   5   35.93   11.91
   2  12   6    3.40   10.46
  -2 -14  -4  142.02   10.58
   2  14   4  113.92   14.64
  -2  14   4  150.58   15.62
   2 -14  -4  125.35   10.39
   2  16   2 1066.60   43.73
   2 -16  -2 1050.75   39.63
  -2 -16  -2 1136.37   40.07
  -2  16   2 1126.62   43.97
  -2  16   2 1143.62   39.47
  -2 -18   0    3.41    2.61
   2  18   0    3.84    2.72
   2 -18   0    0.21    2.31
  -2  18   0    3.62    2.76
  -2 -18   0    5.97    2.85
  -2  18   0    3.02    2.64
   2  18   0    1.22    2.14
   2  20  -2 1552.28   55.40
   2  20  -2 1616.06   54.53
  -2  20  -2 1603.68   56.92
  -2  20  -2 1627.55   54.47
   2 -20   2 1577.40   60.63
  -2 -20   2 1598.56   60.94
  -2  22  -4   -1.80    4.78
   2 -22   4    2.05    6.92
  -2  22  -4    0.46    3.79
  -2 -22   4    2.84    6.93
   2  22  -4   -1.31    3.80
   3  13   5   69.89   13.83
  -3  13   5   80.42   14.62
  -3 -13  -5   60.87    8.38
   3 -13  -5   70.37    8.75
  -3 -15  -3   91.49    8.40
   3  15   3   89.80   11.25
  -3  15   3   88.22   11.04
   3 -15  -3   64.13    7.69
  -3  17   1 1790.91   60.96
   3 -17  -1 1864.88   60.08
  -3 -17  -1 1821.21   59.71
   3  17   1 1723.48   62.20
  -3  17   1 1742.89   59.64
  -3  17   1 1739.98   62.40
   3  17   1 1705.24   58.85
  -3  19  -1  274.60   14.71
   3 -19   1  320.72   17.07
  -3 -19   1  327.25   17.15
   3  19  -1  312.45   15.10
  -3  19  -1  297.88   15.38
   3  19  -1  322.00   14.87
   3 -21   3  129.47   13.94
   3 -21   3  135.29   13.48
  -3  21  -3  163.70   10.14
   3  21  -3  157.07   10.13
  -3  21  -3  138.50   11.70
  -3 -21   3  111.22   13.52
   3  21  -3  160.61   11.50
  -3  23  -5    8.79    5.51
  -3 -23   5    5.91    9.20
   3 -23   5   24.42   10.83
   3  23  -5   16.79    6.21
   4  12   6  113.40   19.03
  -4  14   4    1.18    4.82
   4  14   4    8.58    6.29
  -4 -14  -4   16.06    5.48
   4 -14  -4   22.01    6.00
  -4 -16  -2  540.19   23.92
  -4  16   2  586.23   27.56
  -4  16   2  641.95   24.35
   4  16   2  630.87   28.36
   4 -16  -2  578.32   24.44
   4  18   0 1023.19   38.48
   4  18   0 1121.52   39.49
  -4  18   0 1076.01   39.74
  -4 -18   0 1089.65   38.45
   4 -18   0 1100.05   38.48
  -4  18   0 1037.33   38.36
  -4 -18   0 1035.54   38.72
   4  20  -2   45.36    5.86
  -4  20  -2   48.54    7.04
  -4  20  -2   42.16    5.99
  -4 -20   2   44.43    8.46
   4 -20   2   49.35    8.21
   4  20  -2   52.39    6.06
   4 -22   4  470.95   28.26
  -4 -22   4  439.07   28.38
   4 -22   4  447.85   26.87
  -4  22  -4  419.54   19.80
   4  22  -4  423.73   19.88
  -4  22  -4  412.98   24.20
   5 -13  -5  162.46   12.74
   5  13   5  144.88   18.92
  -5  13   5  146.31   18.19
  -5 -13  -5  167.17   12.28
   5 -15  -3  590.38   23.97
  -5 -15  -3  576.03   23.61
  -5  15   3  487.73   26.87
   5  15   3  474.12   27.49
   5  17   1  953.37   37.92
   5 -17  -1  962.08   35.95
  -5  17   1  981.44   36.85
  -5  17   1 1027.99   38.62
  -5 -17  -1  976.87   35.93
  -5 -19   1   73.34    7.99
  -5  19  -1   54.68    6.85
   5  19  -1   52.78    5.66
   5 -19   1   71.30    7.99
  -5  19  -1   46.95    6.16
   5  19  -1   40.18    5.74
  -5  21  -3   58.90    6.78
  -5 -21   3   62.34   11.01
  -5  21  -3   81.19    9.88
   5  21  -3   74.53    7.24
   5 -21   3   86.79   11.22
   5 -21   3   59.86   10.24
   5 -23   5   74.27   14.61
  -5  23  -5   85.62    9.34
  -5 -23   5   86.44   16.89
   6  12   6   -1.26    9.72
  -6  14   4   32.87    8.94
  -6 -14  -4   48.79    7.15
   6  14   4   51.29   10.74
   6 -14  -4   40.83    7.02
   6  16   2  559.41   26.25
  -6 -16  -2  516.65   22.13
   6 -16  -2  530.73   22.39
  -6  16   2  508.82   22.26
  -6  16   2  465.11   24.21
   6  18   0  963.14   35.29
  -6  18   0  959.77   36.19
  -6  18   0  927.11   35.03
  -6 -18   0  930.45   34.98
  -6  18   0  956.79   37.13
   6 -18   0  928.90   34.65
   6  20  -2  416.35   18.98
   6 -20   2  388.16   22.13
  -6  20  -2  407.50   20.82
  -6 -20   2  436.34   23.44
  -6  20  -2  441.42   19.28
   6  20  -2  432.44   18.41
   6 -22   4   50.88   11.13
   6  22  -4   45.41    6.72
  -6  22  -4   46.54    6.84
   6 -22   4   41.46   10.69
  -6  22  -4   40.97    9.35
  -6 -22   4   44.65   11.61
  -7 -13  -5    8.15    5.55
   7 -13  -5    9.25    5.45
   7  13   5   13.12    9.23
  -7  13   5   15.79    9.21
  -7  15   3  643.64   26.88
   7  15   3  536.64   29.52
  -7 -15  -3  554.45   24.43
   7 -15  -3  557.57   24.98
  -7  15   3  613.49   29.32
  -7  17   1   24.38    5.28
  -7 -17  -1   23.31    2.89
  -7  17   1   28.88    4.96
  -7 -17  -1   25.20    5.09
   7  17   1   25.16    5.19
   7 -17  -1   21.31    4.76
  -7  17   1   26.10    5.39
   7  19  -1  602.42   23.41
  -7  19  -1  556.42   25.35
  -7 -19   1  636.55   27.31
   7  19  -1  589.29   24.77
  -7  19  -1  629.22   24.91
   7 -21   3  186.78   15.83
  -7  21  -3  189.06   11.85
   7  21  -3  216.96   12.60
  -7  21  -3  199.34   14.70
   7 -21   3  172.78   16.09
  -7 -21   3  194.56   17.07
  -7  23  -5   30.27    6.38
  -7 -23   5   41.21   13.23
   7 -23   5   29.22   10.99
   8  12   6   20.56   11.96
   8 -14  -4   26.32    6.39
  -8  14   4   21.54    8.05
  -8 -14  -4   29.74    6.40
   8  14   4   18.19    7.76
   8  16   2  168.76   13.24
  -8  16   2  184.02   13.34
   8 -16  -2  198.47   12.20
  -8 -16  -2  183.03   11.45
  -8  16   2  180.68   11.88
  -8  18   0   29.62    6.02
   8 -18   0   26.11    4.76
  -8  18   0   24.70    5.25
  -8 -18   0   29.46    5.21
  -8 -18   0   33.18    4.97
   8  18   0   32.38    4.84
  -8  18   0   26.69    5.18
  -8 -20   2   38.53    8.22
  -8  20  -2   33.33    6.57
  -8  20  -2   32.42    5.67
   8  20  -2   40.31    6.08
   8 -20   2   37.27    7.48
  -8  22  -4  287.81   20.55
  -8 -22   4  338.81   25.03
   8 -22   4  301.50   22.26
   8 -22   4  281.62   22.27
  -8  22  -4  292.21   16.14
   9 -13  -5   44.71    8.18
   9  13   5   19.37   10.41
  -9 -13  -5   36.57    7.34
   9 -15  -3  164.27   11.78
  -9  15   3  164.62   14.32
  -9 -15  -3  141.59   10.61
  -9  15   3  134.55   11.74
   9  15   3  134.51   14.27
  -9 -17  -1 1508.16   49.13
   9  17   1 1512.54   53.93
   9  17   1 1437.26   51.67
  -9  17   1 1465.20   51.73
   9 -17  -1 1496.37   51.93
  -9 -17  -1 1493.93   51.82
  -9  17   1 1482.05   54.06
  -9  17   1 1421.06   53.65
  -9 -19   1  361.83   18.74
  -9  19  -1  325.22   16.68
  -9  19  -1  340.91   17.83
  -9  21  -3   99.49   11.33
   9 -21   3   55.92   10.07
  -9 -21   3   66.32   11.87
  -9  21  -3   80.22    8.21
   9 -21   3   51.59   10.07
  -9  23  -5   49.49   11.61
  -9 -23   5   49.33   14.34
   9 -23   5   59.97   14.45
  -9  23  -5   31.83    6.36
   9 -23   5   25.87    9.99
  10  14   4  209.62   20.21
 -10 -14  -4  242.90   14.59
  10 -14  -4  233.21   14.88
 -10  14   4  185.69   17.90
 -10  16   2  588.62   25.97
 -10  16   2  546.46   26.67
  10  16   2  523.12   27.27
  10 -16  -2  610.93   25.47
 -10 -16  -2  606.69   25.06
 -10  18   0  325.22   16.65
 -10  18   0  308.92   16.94
 -10 -18   0  347.79   16.63
  10 -18   0  340.18   16.49
  10  18   0  318.70   15.73
 -10 -18   0  343.46   16.29
 -10  18   0  334.96   18.16
 -10 -20   2   67.09   10.05
 -10  20  -2   67.84    8.60
 -10  20  -2   47.72    6.90
  10 -22   4   74.65   13.36
 -10  22  -4   70.64    8.55
 -10 -22   4   75.67   14.67
  10 -22   4   99.18   14.00
 -10  22  -4   82.44   11.96
  11  13   5   32.47   11.68
 -11 -13  -5   38.61    7.77
  11 -13  -5   26.40    7.61
 -11  15   3  138.52   12.19
 -11 -15  -3  125.63   10.42
 -11  15   3  138.66   13.19
  11  15   3  110.41   13.17
  11 -15  -3  121.32   10.78
  11 -17  -1  655.93   28.69
 -11 -17  -1  692.81   28.84
 -11  17   1  725.64   30.75
  11  17   1  751.15   30.71
 -11  17   1  746.53   29.24
 -11  17   1  718.17   30.45
 -11 -17  -1  694.28   25.44
  11  17   1  745.24   29.31
 -11  19  -1  293.99   17.73
 -11  19  -1  267.80   15.14
 -11 -19   1  288.65   16.95
 -11  19  -1  261.15   15.70
 -11  21  -3    9.51    5.76
  11 -21   3   11.61    6.94
  11 -21   3   10.66    6.56
 -11  21  -3    4.96    3.68
 -11 -21   3    1.77    6.54
 -11  23  -5   32.27   11.12
 -11 -23   5    6.44   11.61
  11 -23   5   37.55   13.34
 -11  23  -5   37.20    7.04
  11 -23   5   21.26   10.74
  12  14   4  278.12   22.33
 -12 -14  -4  297.07   17.11
  12 -14  -4  281.55   17.43
 -12  14   4  292.47   20.89
 -12  16   2  695.19   30.82
  12  16   2  691.82   31.89
 -12 -16  -2  682.41   28.54
 -12  16   2  684.38   30.13
  12 -16  -2  682.51   29.05
  12  18   0  366.35   16.61
  12 -18   0  344.26   17.18
 -12 -18   0  346.74   17.06
 -12  18   0  321.55   17.16
 -12 -18   0  338.05   16.83
 -12  18   0  337.07   18.85
 -12  18   0  342.12   18.14
 -12  20  -2  217.77   13.83
 -12 -20   2  256.21   17.96
 -12  20  -2  229.01   15.58
 -12  22  -4  153.65   12.26
  12 -22   4  195.67   19.75
 -12  22  -4  153.09   16.18
  12 -22   4  197.69   18.48
 -12 -22   4  168.42   19.44
  13 -13  -5   28.66    8.00
  13  13   5   10.15    8.70
 -13 -13  -5   12.54    6.48
  13  15   3  157.81   15.56
  13 -15  -3  120.53   11.18
 -13  15   3  122.82   12.68
 -13 -15  -3  116.14   10.66
 -13  15   3  144.96   13.04
  13 -17  -1 1109.24   40.44
 -13  17   1 1054.73   39.96
 -13 -17  -1 1110.98   40.35
 -13  17   1 1037.82   42.27
  13  17   1  984.64   40.96
  13  17   1 1044.64   40.06
 -13 -17  -1 1088.40   36.91
 -13  17   1 1013.78   41.08
 -13 -19   1  333.52   19.06
 -13  19  -1  357.28   20.30
 -13  19  -1  325.52   17.54
 -13  19  -1  323.75   18.35
  13 -21   3  781.89   39.52
 -13  21  -3  850.98   38.35
 -13  21  -3  855.94   34.03
 -13 -21   3  839.42   41.33
 -13  23  -5   13.39    9.49
  13 -23   5   18.59   10.69
 -13 -23   5   12.70   12.30
  14 -14  -4   90.93   10.67
 -14 -14  -4   93.07   10.43
  14  14   4  100.26   14.83
  14  16   2  638.64   30.09
  14 -16  -2  557.42   26.38
 -14  16   2  585.72   27.96
 -14 -16  -2  617.52   26.75
 -14  16   2  607.16   28.34
  14 -18   0 1384.00   49.26
 -14  18   0 1370.69   52.77
 -14  18   0 1374.16   50.92
 -14  18   0 1281.71   49.18
  14  18   0 1350.30   49.80
  14  18   0 1394.69   48.53
 -14 -18   0 1372.56   49.99
 -14 -18   0 1370.55   49.01
 -14  20  -2  340.04   20.00
 -14  20  -2  325.05   17.97
 -14 -20   2  392.52   22.85
  14 -22   4   41.15   11.36
 -14  22  -4   52.84    8.11
 -14 -22   4   78.08   15.41
 -14  22  -4   58.34   11.04
 -15 -13  -5   56.56    9.90
  15 -13  -5   56.77   10.08
  15  13   5   39.77   12.79
 -15  15   3  358.83   20.91
  15  15   3  369.40   23.36
  15 -15  -3  284.59   17.87
 -15 -15  -3  291.79   17.61
 -15  15   3  361.29   21.15
 -15 -17  -1    7.62    3.35
 -15  17   1   14.03    5.04
  15  17   1    6.42    3.96
 -15  17   1    4.30    4.22
 -15 -17  -1    7.22    4.08
  15 -17  -1    7.48    3.92
 -15  19  -1  278.17   16.15
 -15 -19   1  314.93   18.26
 -15  19  -1  279.13   16.94
 -15  19  -1  254.35   17.81
  15 -21   3  185.90   18.02
 -15  21  -3  160.71   15.55
 -15  21  -3  187.46   13.49
 -15 -21   3  155.62   17.38
 -15 -23   5   11.84   11.79
  15 -23   5   12.79   11.48
 -15  23  -5   21.69   10.06
 -16 -14  -4   13.89    6.21
 -16  14   4   12.64    8.08
  16  14   4    8.88    7.49
  16 -14  -4   16.40    6.55
  16  16   2  257.75   17.41
 -16  16   2  263.90   16.61
 -16 -16  -2  222.10   14.91
  16 -16  -2  241.64   15.50
 -16  16   2  251.48   16.97
 -16  18   0  128.81   11.36
 -16 -18   0  111.31    9.91
  16  18   0  115.04   10.21
  16 -18   0  124.40   10.48
 -16  18   0  118.47   10.64
 -16 -18   0  119.94   10.32
 -16  18   0   94.69   10.91
  16  18   0  124.92    9.10
 -16  20  -2  123.25   11.07
 -16  20  -2  106.82   13.14
 -16 -20   2   93.10   12.91
 -16  20  -2  100.93   11.72
  16 -22   4   51.61   12.77
 -16 -22   4   63.09   14.07
 -16  22  -4   51.48   11.00
 -16  22  -4   45.62    8.47
  16  22  -4   50.79    8.70
  17 -13  -5   34.72   10.07
  17  13   5   30.92   12.73
 -17 -13  -5   30.64    8.64
 -17  15   3  848.08   38.92
  17 -15  -3  894.53   36.39
 -17  15   3  818.61   37.57
 -17 -15  -3  863.73   35.75
  17  15   3  805.76   40.09
 -17  17   1  765.74   32.01
 -17 -17  -1  691.11   30.19
  17 -17  -1  688.74   30.58
  17  17   1  725.01   31.46
 -17  17   1  734.33   33.28
 -17  19  -1  246.72   15.77
  17  19  -1  246.93   15.59
 -17  19  -1  229.76   17.15
 -17 -19   1  295.26   17.87
 -17  19  -1  246.58   16.32
 -17  21  -3   26.48    8.64
 -17  21  -3    9.43    5.84
  17  21  -3   17.82    5.97
  17 -21   3    8.75    8.26
 -17 -21   3    5.63    7.17
 -17 -23   5   64.28   16.65
 -17  23  -5   43.28   12.80
  17 -23   5   53.00   15.00
 -18 -14  -4   64.12   10.20
  18  14   4   60.44   12.77
 -18  14   4   51.71   11.53
  18 -14  -4   50.73    9.36
 -18 -16  -2  504.86   24.37
 -18  16   2  492.15   26.39
  18  16   2  487.92   26.36
  18 -16  -2  505.84   24.60
 -18  16   2  473.43   24.86
 -18  18   0    2.76    4.84
  18  18   0    1.74    3.74
 -18  18   0    6.40    4.63
 -18 -18   0    2.93    4.36
  18  18   0    4.74    3.32
 -18  18   0    2.04    3.84
 -18  20  -2  358.06   19.75
 -18  20  -2  328.22   22.05
 -18 -20   2  338.01   22.81
  18  20  -2  334.75   19.37
 -18  20  -2  340.94   20.94
  18  22  -4   62.69    9.56
 -18  22  -4   34.57    8.08
 -18  22  -4   45.31   10.83
  18 -22   4   62.20   13.92
 -18 -22   4   45.19   13.27
 -19 -13  -5  169.18   15.91
  19 -13  -5  159.73   16.00
  19  13   5  121.09   19.37
 -19 -15  -3  135.36   12.63
 -19  15   3  128.28   14.18
  19  15   3  117.87   14.74
  19 -15  -3  160.20   13.49
  19 -17  -1  464.11   22.57
 -19 -17  -1  411.43   21.44
 -19  17   1  381.91   23.10
  19  17   1  411.87   21.57
 -19  17   1  430.20   22.19
 -19  19  -1  144.29   13.46
 -19  19  -1  128.03   13.69
 -19  19  -1  198.10   13.91
 -19 -19   1  179.62   14.42
  19  19  -1  163.49   12.65
 -19  21  -3   91.23   12.72
  19 -21   3   84.77   13.86
 -19  21  -3   92.03   10.83
 -19 -21   3  102.28   15.25
 -19  21  -3   88.23   13.94
  19  21  -3   88.07   10.46
 -19  23  -5   95.59   16.63
  19 -23   5   90.73   18.32
 -19 -23   5  110.50   21.25
  20 -14  -4  260.02   18.50
  20  14   4  332.09   25.24
 -20  14   4  258.59   21.77
 -20 -14  -4  282.93   18.75
  20  16   2   88.34   11.14
 -20  16   2   79.81   11.45
  20 -16  -2   56.42    8.63
 -20  16   2   72.27    9.75
 -20 -16  -2   94.07   10.65
  20  18   0  377.79   20.56
 -20  18   0  374.32   22.59
 -20  18   0  398.96   21.37
 -20  18   0  384.12   21.17
 -20 -18   0  384.88   20.19
 -20 -20   2   28.50    9.09
 -20  20  -2   25.38    8.53
 -20  20  -2   21.11    6.86
  20  20  -2   28.15    6.85
 -20  20  -2   30.04    8.35
 -20 -22   4  201.95   22.45
 -20  22  -4  192.71   15.88
 -20  22  -4  197.09   20.82
 -20  22  -4  176.92   19.35
  20  22  -4  192.33   15.58
  20 -22   4  193.06   21.76
  21  13   5   35.67   12.69
  21 -15  -3  224.03   16.86
 -21  15   3  285.42   20.55
  21  15   3  275.35   20.89
 -21 -15  -3  235.69   16.68
  21 -17  -1   42.53    7.94
 -21 -17  -1   33.31    7.57
  21  17   1   60.61    8.20
 -21  17   1   57.90   10.33
 -21  17   1   68.51    9.33
 -21  19  -1  563.74   27.75
 -21  19  -1  573.94   28.62
  21  19  -1  564.06   27.55
 -21 -19   1  594.02   29.66
 -21  19  -1  620.46   30.96
 -21  21  -3  297.18   19.04
  21 -21   3  293.59   23.25
 -21 -21   3  273.82   23.24
 -21  21  -3  267.14   20.78
 -21  21  -3  272.82   22.06
  21  21  -3  278.08   18.41
 -22  14   4  184.00   19.65
 -22 -14  -4  165.72   15.33
  22  14   4  167.07   19.86
  22 -14  -4  165.71   15.55
 -22 -16  -2  614.08   29.66
  22  16   2  654.85   32.28
 -22  16   2  634.82   30.64
 -22  16   2  646.63   32.91
  22 -16  -2  634.40   30.15
 -22  18   0   40.88    8.55
 -22  18   0   56.17   10.40
  22  18   0   41.35    7.63
 -22  18   0   63.37    9.27
 -22 -18   0   60.66    8.63
 -22 -20   2  834.02   40.65
 -22  20  -2  816.24   35.99
  22  20  -2  794.10   35.59
 -22  20  -2  824.81   38.04
 -22  20  -2  782.59   39.50
 -22  22  -4  124.38   17.85
  22 -22   4  107.37   17.52
 -22  22  -4  112.73   16.10
 -22 -22   4  105.80   18.38
  22  22  -4  119.97   13.42
  23  13   5   30.85   13.79
  23  15   3  124.56   15.65
  23 -15  -3  152.50   14.33
 -23 -15  -3  116.28   13.04
 -23  15   3  150.25   16.44
 -23  17   1   83.19   10.35
 -23 -17  -1   47.91    8.97
 -23  17   1   91.32   12.21
  23  17   1   77.40    9.55
  23 -17  -1   39.86    7.93
 -23  19  -1  104.15   13.34
  23  19  -1  107.54   11.42
 -23 -19   1   93.29   11.81
 -23  19  -1  122.14   13.14
 -23  19  -1   96.77   11.40
  23 -21   3  310.68   24.42
 -23 -21   3  280.94   23.93
 -23  21  -3  279.16   19.69
 -23  21  -3  303.99   22.53
 -23  21  -3  291.61   23.36
  23  21  -3  312.57   19.97
  24  14   4   76.10   14.81
 -24  14   4  104.12   16.29
 -24 -14  -4  111.46   13.54
  24 -14  -4   85.40   12.07
 -24  16   2  270.06   19.82
  24 -16  -2  225.42   16.73
 -24 -16  -2  195.80   15.92
  24  16   2  240.67   18.05
 -24  18   0  120.56   12.55
 -24 -18   0  115.55   11.74
 -24  18   0  116.70   13.54
 -24  20  -2    3.91    6.96
  24  20  -2    2.84    4.97
 -24  20  -2   15.94    6.75
 -24 -20   2    9.60    7.52
 -24  20  -2   18.15    8.20
  24  22  -4  113.46   13.75
 -24  22  -4   95.29   17.40
 -24 -22   4  123.08   19.30
 -24  22  -4   94.82   15.65
  24 -22   4   95.69   17.21
 -24  22  -4  101.02   13.52
  25  13   5   18.63   11.49
 -25 -13  -5   22.47   12.02
  25 -15  -3   84.77   11.71
  25  15   3   62.87   12.10
 -25  15   3   79.77   13.94
 -25 -15  -3   75.26   11.62
 -25  17   1  347.72   23.23
  25  17   1  361.63   20.48
 -25  17   1  346.91   20.85
 -25 -19   1   89.05   12.52
 -25  19  -1  115.78   12.87
 -25  19  -1  112.52   12.99
 -25  19  -1  115.84   14.00
  25  19  -1  109.52   12.29
 -25  21  -3   41.75    9.78
 -25 -21   3   25.25   10.61
 -25  21  -3   32.94   11.07
  25 -21   3   36.08   11.35
 -25  21  -3   52.75   12.07
  25  21  -3   28.65    8.30
  26 -14  -4   13.75    7.87
  26  14   4   12.82    9.59
 -26 -14  -4   13.70    8.14
 -26  14   4   32.98   11.87
  26  16   2  131.12   14.27
  26 -16  -2  101.61   12.64
 -26 -16  -2  118.31   13.31
 -26  16   2  119.78   15.01
 -26  18   0    5.58    5.17
 -26  18   0    3.67    5.86
 -26 -18   0   -4.67    4.58
 -26  20  -2  399.49   24.17
 -26  20  -2  388.51   25.98
  26  20  -2  414.86   23.86
 -26  20  -2  389.60   24.92
 -26  22  -4    0.49   10.46
  26 -22   4   -2.91    8.71
 -26 -22   4    7.05   11.02
 -26  22  -4   -6.08    7.09
 -27 -15  -3   93.64   12.99
  27  15   3   60.95   12.07
 -27  15   3   96.17   15.25
  27 -15  -3   95.26   12.76
 -27  17   1   73.53   12.64
 -27  17   1   79.33   10.86
 -27 -19   1  112.71   13.75
 -27  19  -1   61.85   11.80
 -27  19  -1   85.64   12.05
 -27  19  -1   70.99   11.16
  27  19  -1   68.74   10.58
 -27 -21   3   78.61   15.91
 -27  21  -3   97.62   15.56
 -27  21  -3   94.73   14.76
 -27  21  -3   90.24   13.23
  27 -21   3   78.26   14.46
  27  21  -3   96.25   12.73
  28 -14  -4   13.43    8.27
 -28 -14  -4   31.95   12.69
  28  14   4    1.31    6.75
 -28  14   4   11.78   10.09
 -28 -14  -4   18.27    9.89
 -28 -16  -2   99.58   13.13
  28  16   2   82.79   12.29
 -28  16   2   82.20   14.08
  28 -16  -2   96.29   12.37
 -28  18   0  261.07   20.72
 -28 -18   0  246.24   18.08
 -28  18   0  281.45   18.90
  28  20  -2   52.97   10.15
 -28  20  -2   65.74   12.00
 -28  20  -2   69.91   11.81
 -28 -20   2   53.16   12.25
 -28  20  -2   37.82   11.20
 -28  22  -4   43.19   13.39
 -28 -22   4   24.45   12.34
  28 -22   4   17.58   11.88
 -28  22  -4   49.64   15.18
 -29 -15  -3   56.35   11.56
  29  15   3   63.83   12.39
 -29  15   3   82.59   15.18
  29 -15  -3   69.90   11.96
 -29  17   1   60.47   12.44
 -29  17   1   58.47   10.07
 -29  19  -1  407.06   25.00
 -29  19  -1  404.05   25.25
 -29 -19   1  390.09   25.79
 -29  19  -1  432.02   27.25
  29  21  -3   29.15    8.95
 -29  21  -3   30.75   11.53
 -29  21  -3   51.30   12.76
 -29 -21   3   24.73   11.56
 -29  21  -3   19.25    8.95
 -30  14   4   89.80   17.60
  30 -14  -4   58.68   12.43
  30  14   4   47.35   13.05
 -30 -14  -4   63.18   15.86
 -30 -14  -4   78.98   14.82
 -30  16   2  140.69   17.72
 -30 -16  -2  101.40   13.65
  30  16   2  108.93   13.81
 -30  18   0   28.24    8.36
 -30  18   0   31.84   10.40
  30  20  -2  443.71   26.10
 -30  20  -2  390.23   25.66
 -30  20  -2  405.60   27.81
 -30  20  -2  382.09   26.00
  31  15   3  145.97   17.58
 -31  15   3  158.52   19.96
  31 -15  -3  152.63   16.80
 -31 -15  -3  142.31   16.21
 -31 -15  -3  156.00   18.69
 -31  17   1   25.72    9.71
 -31  19  -1  295.14   22.74
 -31  19  -1  291.70   20.79
 -31 -19   1  240.97   20.76
 -31  21  -3  103.10   16.22
 -31  21  -3   64.09   12.71
  31  21  -3   87.75   13.09
 -31  21  -3   76.77   15.25
 -31 -21   3   87.71   17.34
  32  14   4   18.07    9.57
 -32  14   4   40.66   15.09
 -32 -14  -4   41.56   14.70
 -32  16   2   98.69   16.59
 -32  18   0  681.47   34.03
  32  20  -2  108.10   14.01
 -32  20  -2  108.76   15.08
 -32  20  -2  100.32   15.06
 -32 -20   2  117.85   17.03
 -32  20  -2   97.33   15.79
  33 -15  -3   11.12    8.42
 -33 -15  -3   27.68   10.37
 -33  15   3   22.66   11.38
  33  15   3   15.50    9.24
 -33 -15  -3   18.96   10.81
 -33  17   1  154.30   18.48
 -33 -19   1   16.83    9.30
 -33  19  -1   10.35    7.74
 -33  19  -1    2.55    8.00
 -33 -21   3   21.99   12.11
 -33  21  -3   49.37   13.01
 -33  21  -3   29.66   12.23
 -33  21  -3   44.01   12.82
  33  21  -3   50.33   12.34
 -34  16   2   43.55   13.59
 -34  18   0    6.26    7.80
 -34  18   0    5.95    8.63
 -34  20  -2    4.77    8.42
 -34  20  -2    1.99    7.97
 -34  20  -2   -1.37    7.86
 -34 -20   2    4.60    8.54
 -35  15   3    2.53   11.07
  35  15   3    5.11    7.81
 -35 -15  -3   -7.27    9.09
 -35  17   1  104.37   16.61
 -35  19  -1   98.50   16.19
 -35 -19   1   97.80   15.34
 -35  19  -1  101.42   14.10
 -35  21  -3   20.71   11.82
 -35  21  -3   21.21   11.64
 -35 -21   3    4.73   10.99
 -36  16   2   -4.66    9.33
 -36  18   0   16.13    9.40
 -36  20  -2   13.06    9.08
 -36  20  -2    3.42    9.27
 -36 -20   2    7.69   10.24
 -37  15   3  138.42   21.79
 -37  17   1   17.49   10.40
 -37  19  -1   29.58   11.82
 -37  19  -1   44.45   11.69
 -37 -19   1   32.23   11.87
 -38  16   2   21.39   12.06
 -38  18   0   80.50   16.31
 -38  20  -2   79.80   15.54
 -38 -20   2   82.93   17.11
 -38  20  -2   58.51   15.28
 -39  17   1   51.45   14.44
 -39  19  -1   18.37   10.61
 -39  19  -1   11.32    9.64
 -40  16   2   55.66   16.09
 -40  18   0   32.72   12.78
 -40  20  -2   40.66   12.73
 -41  17   1   66.46   15.88
 -41  19  -1   34.82   13.05
 -42  18   0   13.04   11.21
   0  14   6   54.43   14.98
   0 -16  -4    5.69    4.59
   0  16   4   22.38    8.09
   0 -18  -2 1999.61   66.11
   0  18   2 1887.53   70.47
   0 -20   0  742.49   29.97
   0 -20   0  790.35   29.67
   0  20   0  758.94   30.44
   0  20   0  763.22   29.82
   0 -22   2  238.36   16.53
   0  22  -2  251.09   13.67
   0  22  -2  245.17   14.17
   0 -24   4  212.10   19.76
   0  24  -4  197.82   12.92
   1  15   5  175.53   20.27
  -1 -15  -5  200.89   14.16
   1 -15  -5  187.26   13.85
  -1  15   5  174.86   20.07
   1 -17  -3  254.82   14.72
  -1  17   3  266.78   18.51
   1  17   3  246.56   18.14
  -1 -17  -3  239.33   14.18
   1  19   1  801.60   30.60
   1 -19  -1  727.24   29.87
  -1  19   1  792.31   30.47
   1  19   1  805.79   29.33
   1  19   1  840.35   32.82
  -1  19   1  787.63   32.42
  -1 -19  -1  709.49   29.81
  -1  19   1  771.23   29.64
  -1  21  -1  492.16   21.30
  -1  21  -1  506.04   21.76
   1  21  -1  494.37   21.36
   1  21  -1  515.36   21.47
   1 -21   1  471.18   23.04
  -1 -21   1  434.15   22.48
  -1  23  -3    9.55    4.19
  -1  23  -3   18.79    5.43
   1  23  -3   19.13    6.01
   1 -23   3    8.02    6.48
   1  23  -3   16.19    4.79
  -1 -23   3    8.54    6.72
  -1 -25   5   27.72   12.02
   1 -25   5   42.92   13.82
   1  25  -5   39.87    7.05
  -1  25  -5   44.69    7.29
   2  14   6   15.76   12.03
  -2 -16  -4  212.46   13.59
   2 -16  -4  225.00   14.01
   2  16   4  183.59   18.43
  -2  16   4  188.37   18.14
  -2  18   2  220.19   11.09
   2 -18  -2  154.77   11.39
   2  18   2  208.25   14.50
  -2  18   2  239.82   15.40
  -2 -18  -2  161.69   11.19
  -2 -20   0   43.53    5.73
  -2 -20   0   46.17    5.67
   2  20   0   42.25    5.92
   2 -20   0   43.95    5.80
   2  20   0   56.34    6.42
  -2  20   0   47.55    6.15
  -2  20   0   51.30    6.54
  -2  22  -2  676.35   28.78
  -2 -22   2  669.65   31.97
   2 -22   2  622.45   31.21
   2  22  -2  689.91   27.95
   2  22  -2  692.62   27.50
  -2  22  -2  713.75   27.75
   2 -24   4   54.86   12.34
  -2 -24   4   48.76   12.04
  -2  24  -4   63.15    7.72
   2  24  -4   62.56    7.78
   3  15   5    4.87    8.81
  -3  15   5   15.77    9.03
  -3 -15  -5   25.87    7.20
   3 -15  -5   18.79    7.04
   3  17   3  859.57   40.36
   3 -17  -3  892.21   34.90
  -3  17   3  908.19   40.31
  -3 -17  -3  914.35   34.71
  -3  19   1  311.92   17.28
   3 -19  -1  329.32   15.91
   3  19   1  311.43   13.91
  -3  19   1  320.70   15.94
  -3  19   1  302.56   15.29
   3  19   1  295.64   16.74
  -3 -19  -1  318.49   15.74
  -3  21  -1  807.65   32.65
   3 -21   1  936.05   36.24
  -3 -21   1  975.04   36.44
   3  21  -1  836.76   32.77
   3  21  -1  815.78   32.38
  -3  21  -1  835.33   33.67
   3  23  -3  220.28   13.29
   3 -23   3  228.44   17.96
  -3  23  -3  206.50   14.98
  -3  23  -3  227.26   13.28
  -3 -23   3  250.91   19.13
  -3  25  -5   -1.57    4.10
   3  25  -5    0.69    4.15
   3 -25   5    1.29    8.99
  -3 -25   5    7.04    9.67
   4  14   6    3.58   10.98
  -4 -16  -4   31.31    6.80
  -4  16   4   30.92    8.78
   4 -16  -4   26.28    6.59
   4  16   4   34.88   10.04
  -4  18   2  391.16   21.12
   4 -18  -2  381.31   18.25
  -4 -18  -2  388.09   18.16
  -4  18   2  361.01   17.07
   4  18   2  341.36   20.13
   4  20   0   21.61    4.80
  -4 -20   0   30.58    5.17
  -4  20   0   22.26    4.84
  -4  20   0   29.64    5.08
   4  20   0   29.81    5.00
  -4 -20   0   24.06    4.51
   4 -20   0   22.74    4.55
   4  22  -2   30.55    5.36
  -4  22  -2   33.68    6.29
  -4  22  -2   19.16    4.96
  -4 -22   2   26.84    7.12
   4  22  -2   20.83    4.91
   4 -22   2   15.78    6.24
   4 -24   4  121.64   15.73
   4 -24   4   94.23   13.68
   4  24  -4  115.66   10.01
  -4  24  -4  119.46   13.13
  -4  24  -4  119.59   10.12
  -4 -24   4  111.12   15.94
  -5 -15  -5   78.83    9.67
   5  15   5  121.36   17.50
   5 -15  -5   77.89    9.76
  -5  15   5  107.02   15.97
   5 -17  -3  145.53   11.14
   5  17   3  140.91   14.33
  -5 -17  -3  142.09   10.72
  -5  17   3  138.22   13.67
  -5  19   1   71.13    7.25
  -5  19   1   68.81    8.08
   5  19   1   72.68    8.23
   5 -19  -1   44.82    6.27
  -5  19   1   64.83    6.96
  -5 -19  -1   51.40    6.47
   5 -21   1  724.61   31.85
  -5 -21   1  708.88   31.43
   5  21  -1  755.01   29.54
  -5  21  -1  794.27   30.86
  -5  21  -1  739.28   29.51
   5  21  -1  763.79   28.96
  -5  23  -3  123.21   10.05
  -5  23  -3  133.43   12.30
   5  23  -3  116.56    9.65
   5 -23   3  126.40   13.93
  -5 -23   3  117.72   14.31
  -5 -25   5   25.16   11.67
  -5  25  -5   27.23    6.26
   5 -25   5   28.57   11.51
   6  14   6    7.55   10.90
  -6 -16  -4  255.98   15.20
   6  16   4  268.87   21.57
   6 -16  -4  240.65   15.26
  -6  16   4  255.34   19.98
  -6  18   2  903.75   37.90
  -6 -18  -2  907.41   34.57
   6  18   2  896.24   38.54
  -6  18   2  910.50   34.94
   6 -18  -2  876.40   34.70
   6  20   0   15.38    4.04
   6 -20   0   14.33    4.06
  -6  20   0   12.67    4.66
  -6  20   0   12.30    4.40
  -6 -20   0   11.86    3.85
  -6 -20   0   14.45    4.06
  -6  20   0   17.73    5.05
  -6  22  -2  594.28   24.97
  -6 -22   2  584.48   29.17
   6  22  -2  565.47   23.78
   6 -22   2  589.84   28.80
  -6  22  -2  579.96   26.76
   6  22  -2  584.13   24.70
   6  24  -4   94.40    9.45
  -6  24  -4   92.93   12.39
   6 -24   4   84.68   13.88
  -6  24  -4  101.96    9.64
  -6 -24   4   78.84   14.54
   6 -24   4   75.05   13.03
   7 -15  -5   67.73    9.21
   7  15   5   51.44   13.08
  -7 -15  -5   73.53    8.91
  -7  15   5   47.85   11.62
   7 -17  -3  201.71   13.55
   7  17   3  242.37   17.83
  -7  17   3  247.20   17.14
  -7 -17  -3  191.80   13.08
   7  19   1  663.68   28.04
  -7  19   1  670.04   28.27
  -7 -19  -1  619.62   22.88
  -7  19   1  635.84   26.18
   7 -19  -1  587.32   25.72
  -7 -19  -1  566.67   25.67
  -7  19   1  647.97   26.96
   7  21  -1 1482.30   51.22
  -7 -21   1 1548.10   55.91
  -7  21  -1 1444.20   52.18
  -7  21  -1 1461.06   53.85
   7  21  -1 1468.91   52.31
  -7 -23   3  212.65   18.52
  -7  23  -3  230.03   16.14
   7  23  -3  237.92   14.00
  -7  23  -3  217.56   13.63
   7 -23   3  248.77   18.75
   7 -25   5   31.88   12.52
  -7 -25   5   35.55   13.61
  -7  25  -5   34.61    6.83
  -8 -16  -4  189.75   13.46
   8 -16  -4  187.51   13.62
   8  16   4  262.73   21.03
  -8  16   4  216.31   18.27
  -8 -18  -2   27.60    5.79
  -8  18   2   41.96    6.42
   8 -18  -2   29.84    5.82
   8  18   2   23.78    6.31
  -8  18   2   41.19    7.45
  -8 -20   0 1729.27   61.75
   8 -20   0 1859.05   61.09
   8  20   0 1800.47   61.45
  -8 -20   0 1797.51   60.93
  -8  20   0 1755.67   62.65
  -8  20   0 1700.27   64.22
  -8  20   0 1755.42   61.04
  -8 -22   2   35.03    8.31
  -8  22  -2   39.19    7.10
  -8  22  -2   29.47    5.88
   8  22  -2   31.00    5.88
   8 -22   2   40.30    7.95
  -8 -24   4  414.47   29.08
  -8  24  -4  421.69   20.88
  -8  24  -4  425.66   25.36
   8 -24   4  432.82   27.92
   8 -24   4  421.36   27.53
   9  15   5   40.60   12.66
   9 -15  -5   26.78    7.76
  -9 -15  -5   27.81    7.39
   9 -17  -3  542.91   24.49
  -9  17   3  494.51   25.03
  -9  17   3  482.15   26.80
  -9 -17  -3  541.30   23.68
   9  17   3  495.48   28.30
   9 -19  -1  347.65   17.53
  -9  19   1  350.71   17.37
  -9  19   1  328.70   18.05
  -9 -19  -1  360.98   17.57
  -9 -19  -1  352.57   13.99
  -9  19   1  334.23   18.44
   9  19   1  300.02   17.53
  -9 -21   1  122.68   10.98
   9  21  -1  116.94    8.15
  -9  21  -1  110.26    9.63
  -9  21  -1  122.21   10.30
  -9 -23   3    4.52    6.65
   9 -23   3   11.11    6.62
  -9  23  -3   14.79    6.03
  -9  23  -3   26.91    6.10
  -9  25  -5   58.77   12.68
   9 -25   5   57.40   13.83
  -9 -25   5   56.32   15.26
 -10 -16  -4  130.85   11.44
 -10  16   4  130.86   15.02
  10 -16  -4  110.69   11.41
  10  16   4  128.63   16.27
  10  18   2  831.53   37.48
  10 -18  -2  844.61   34.29
 -10 -18  -2  888.73   34.23
 -10  18   2  808.25   36.15
 -10  18   2  877.50   35.24
  10  20   0   22.11    4.64
 -10 -20   0   27.86    4.95
  10 -20   0   27.64    5.44
 -10  20   0   30.97    5.80
 -10  20   0   24.59    6.14
 -10  20   0   28.36    6.12
 -10 -20   0   32.95    5.84
 -10  22  -2  323.38   19.33
 -10 -22   2  409.99   22.72
 -10  22  -2  324.75   17.58
  10 -24   4   -3.38    6.85
 -10  24  -4    7.40    5.06
 -10  24  -4    8.65    7.07
 -10 -24   4   14.07    9.09
  10 -24   4    0.28    7.56
 -11 -15  -5   -0.34    5.66
  11  15   5    2.60    8.09
  11 -15  -5    2.64    5.98
  11 -17  -3   77.09    9.43
 -11  17   3  126.49   12.95
  11  17   3  142.46   14.84
 -11 -17  -3   63.37    8.62
 -11  17   3  117.22   11.34
 -11 -19  -1  306.34   16.36
 -11  19   1  310.53   16.56
  11 -19  -1  277.66   15.78
 -11 -19  -1  285.82   12.72
 -11  19   1  291.45   17.00
  11  19   1  293.78   16.76
 -11  19   1  313.77   17.63
  11  19   1  290.84   16.08
 -11 -21   1  352.88   19.58
 -11  21  -1  332.18   17.85
  11  21  -1  344.97   15.74
 -11  21  -1  351.66   18.90
 -11  21  -1  360.74   20.72
  11 -23   3  430.89   25.81
  11 -23   3  380.69   24.37
 -11  23  -3  394.77   23.10
 -11  23  -3  418.17   20.56
 -11 -23   3  361.31   25.25
  11 -25   5   -6.63    8.62
 -11  25  -5   10.63    8.39
  11 -25   5   -4.17    8.86
 -11 -25   5    9.38   11.68
 -12 -16  -4   42.09    7.90
 -12  16   4   44.25   10.24
  12  16   4   44.86   11.08
  12 -16  -4   40.66    8.00
 -12  18   2    9.94    4.78
 -12  18   2   12.15    5.07
  12  18   2   11.93    5.47
  12 -18  -2   15.93    5.35
 -12 -18  -2   18.74    5.49
 -12 -20   0    0.97    3.27
 -12  20   0   -1.32    3.36
  12  20   0    2.31    3.11
 -12  20   0    7.27    4.54
 -12 -20   0   -2.51    3.51
 -12  20   0   -0.74    3.09
  12 -20   0    1.74    3.02
 -12 -22   2  195.50   16.17
 -12  22  -2  202.33   14.91
 -12  22  -2  205.91   13.58
 -12  24  -4   66.50   11.94
 -12 -24   4   74.09   15.27
  12 -24   4   87.37   15.08
 -12  24  -4   76.18    9.55
  12 -24   4   68.72   13.23
  13  15   5    8.71    8.81
 -13 -15  -5   19.71    8.09
  13 -15  -5    5.02    6.72
  13 -17  -3    5.76    4.61
  13  17   3   12.61    6.05
 -13  17   3   13.13    6.05
 -13  17   3   10.32    5.79
 -13 -17  -3    4.62    4.23
 -13 -19  -1  336.92   18.03
  13 -19  -1  339.40   18.17
 -13  19   1  368.17   19.85
 -13  19   1  316.38   18.73
  13  19   1  346.01   18.84
 -13  19   1  373.03   18.61
 -13  21  -1  339.39   17.87
 -13  21  -1  298.24   19.31
 -13 -21   1  326.21   18.98
 -13  21  -1  302.73   17.92
  13 -23   3  145.46   16.21
 -13 -23   3  172.37   17.78
 -13  23  -3  128.39   11.66
 -13  23  -3  153.84   14.90
 -13  25  -5   11.87    9.29
 -13 -25   5    1.47   10.88
  13 -25   5    4.53   10.44
  14  16   4   34.85   10.40
  14 -16  -4   46.45    8.66
 -14 -16  -4   36.71    7.94
 -14  18   2  134.71   12.93
  14 -18  -2  173.52   12.50
 -14  18   2  136.71   12.54
 -14 -18  -2  164.72   12.33
  14  18   2  126.71   12.83
 -14  20   0  162.00   12.02
 -14  20   0  170.95   12.68
 -14 -20   0  178.39   12.03
  14 -20   0  159.06   11.83
 -14  20   0  167.24   13.36
  14  20   0  155.04   11.64
 -14 -20   0  149.43   11.37
  14  20   0  166.59   10.82
 -14  22  -2  191.22   13.51
 -14 -22   2  163.77   16.26
 -14  22  -2  209.36   15.43
 -14 -24   4   22.93   10.67
 -14  24  -4   14.71    6.57
  14 -24   4   23.02   10.36
 -14  24  -4   33.27   10.05
  15  15   5   22.59   11.13
  15 -15  -5   20.77    9.31
 -15 -15  -5   48.17   10.12
 -15  17   3   94.09   11.94
 -15 -17  -3   94.62   10.65
  15  17   3   78.97   12.31
  15 -17  -3  111.73   11.32
 -15  17   3   98.62   11.76
  15  19   1  339.66   18.38
 -15  19   1  337.75   19.54
 -15 -19  -1  291.92   17.22
  15 -19  -1  294.22   17.18
 -15  19   1  322.68   18.52
 -15  21  -1  355.27   22.02
 -15 -21   1  403.46   21.79
 -15  21  -1  385.04   20.25
 -15  21  -1  365.86   20.57
 -15  23  -3  194.57   16.58
 -15  23  -3  164.12   13.35
  15 -23   3  194.86   18.64
 -15 -23   3  149.68   17.35
  15 -25   5   53.24   14.76
 -15  25  -5   51.24   12.98
 -15 -25   5   88.04   18.78
  16 -16  -4  637.49   30.25
  16  16   4  589.19   35.46
 -16 -16  -4  605.81   29.12
 -16  18   2   80.67   10.57
  16 -18  -2   83.43    9.72
 -16  18   2   91.87   10.78
 -16 -18  -2   76.03    9.56
  16  18   2   87.26   10.96
 -16  20   0 1029.31   42.27
  16  20   0 1004.09   37.54
 -16 -20   0  972.55   38.82
  16  20   0  927.03   38.84
 -16  20   0  995.36   40.34
 -16  20   0  979.49   39.19
 -16  22  -2  145.74   15.51
 -16  22  -2  167.75   14.30
 -16 -22   2  173.06   16.28
 -16  22  -2  170.16   13.29
 -16  24  -4  110.76   11.77
 -16 -24   4  114.53   18.30
  16 -24   4  146.17   19.02
 -16  24  -4   84.74   13.89
  16  24  -4  126.26   12.31
  17 -15  -5   26.36    9.58
  17  15   5   30.83   11.68
 -17 -15  -5   18.89    9.47
 -17 -17  -3  559.31   27.10
  17 -17  -3  560.16   27.71
 -17  17   3  580.19   29.76
  17  17   3  544.15   31.22
 -17  17   3  558.92   29.29
 -17  19   1  285.36   18.80
 -17 -19  -1  256.80   16.36
  17  19   1  321.40   17.78
  17 -19  -1  267.63   16.59
 -17  19   1  288.73   17.71
 -17  21  -1  282.88   17.85
  17  21  -1  288.70   17.11
 -17 -21   1  284.05   18.48
 -17  21  -1  247.03   18.48
 -17  21  -1  277.99   17.17
 -17  23  -3  417.44   25.18
 -17 -23   3  475.08   29.17
 -17  23  -3  386.87   22.05
  17 -23   3  402.94   26.96
  17  23  -3  407.56   22.29
 -17  25  -5   20.14   10.46
  17 -25   5   -0.27    9.68
 -17 -25   5   -1.81   11.84
  18  16   4  206.33   21.03
 -18 -16  -4  162.63   14.86
  18 -16  -4  186.77   15.62
  18 -18  -2 1250.67   48.26
 -18  18   2 1177.90   50.18
  18  18   2 1230.56   50.79
 -18 -18  -2 1239.27   47.67
 -18  18   2 1221.37   49.67
 -18  20   0  139.90   12.67
 -18  20   0  132.38   13.21
  18  20   0  114.42   11.03
 -18 -20   0  124.70   10.94
 -18  20   0  131.97   12.03
  18  20   0  143.51   10.07
 -18  22  -2 1389.37   58.10
 -18 -22   2 1469.40   58.85
 -18  22  -2 1310.90   55.03
  18  22  -2 1384.32   52.85
 -18  22  -2 1378.97   52.73
  18 -24   4   35.71   12.07
 -18 -24   4   21.57   11.11
 -18  24  -4   38.72    8.87
 -18  24  -4   48.51   11.78
  18  24  -4   42.35    8.81
  19  15   5   17.09   10.85
 -19  17   3  291.83   20.97
  19 -17  -3  349.50   20.44
 -19 -17  -3  349.12   19.99
 -19  17   3  269.99   20.01
  19  17   3  293.73   22.02
 -19  19   1  201.56   15.74
 -19  19   1  180.23   14.26
  19  19   1  189.21   13.72
  19 -19  -1  160.58   12.89
 -19 -19  -1  170.28   13.49
 -19  21  -1  245.89   16.37
 -19  21  -1  269.45   17.67
 -19 -21   1  225.78   17.17
 -19  21  -1  256.99   18.85
  19  21  -1  246.90   16.30
  19  23  -3  169.48   14.54
 -19  23  -3  192.36   17.72
 -19 -23   3  211.41   20.64
 -19  23  -3  143.92   13.75
  19 -23   3  184.73   19.04
 -19  23  -3  151.55   17.87
 -20 -16  -4  156.48   14.52
 -20  16   4  120.46   16.28
  20 -16  -4  140.42   14.15
  20  16   4  110.69   16.66
 -20  18   2   34.50    8.37
  20 -18  -2   22.43    6.83
 -20  18   2   21.36    6.51
  20  18   2   16.87    6.54
 -20 -18  -2   26.18    6.97
 -20 -20   0  223.58   15.00
 -20  20   0  225.63   15.84
 -20  20   0  218.65   16.87
  20  20   0  212.35   15.09
 -20  20   0  230.42   16.21
 -20 -22   2    1.65    6.59
 -20  22  -2    1.31    5.57
  20  22  -2    5.66    5.20
 -20  22  -2    0.02    4.89
 -20  22  -2    4.78    6.78
  20 -24   4   33.07   12.52
  20  24  -4   46.08    9.65
 -20  24  -4   35.25    9.50
 -20  24  -4   31.53   12.13
 -20 -24   4   39.70   12.98
 -20  24  -4   45.74   11.87
  21  15   5   18.65   11.54
  21 -17  -3   75.42   10.59
 -21  17   3   76.26   12.39
  21  17   3   93.06   13.71
 -21 -17  -3   89.96   11.46
 -21  19   1  594.47   29.55
 -21  19   1  631.32   32.22
  21  19   1  633.22   29.26
  21 -19  -1  638.43   29.69
 -21 -19  -1  611.89   29.17
 -21  21  -1   11.91    6.06
 -21  21  -1   20.01    7.11
 -21 -21   1   30.65    8.94
 -21  21  -1   11.54    6.78
  21  21  -1    9.73    5.31
 -21  23  -3  327.19   22.99
  21  23  -3  367.67   21.62
 -21  23  -3  326.36   20.93
 -21  23  -3  342.17   25.20
 -21 -23   3  320.35   25.49
 -22  16   4   39.34   11.61
  22 -16  -4   32.85    9.44
  22  16   4   19.69   10.19
 -22 -16  -4   39.07    9.45
 -22 -18  -2   64.65   10.19
  22 -18  -2   63.37    9.57
 -22  18   2   85.13   12.43
  22  18   2   66.11   10.36
 -22  18   2   70.11   10.05
 -22  20   0    4.26    5.35
 -22  20   0   -1.77    4.82
 -22 -20   0    0.43    4.88
 -22  20   0    8.58    5.46
 -22  22  -2   23.78    7.23
 -22  22  -2   20.34    8.66
 -22  22  -2   22.98    8.32
  22  22  -2   34.12    7.94
 -22 -22   2   21.23    8.72
 -22  24  -4   13.88    9.41
 -22  24  -4   -0.18    8.40
  22  24  -4   10.28    7.13
  22 -24   4   19.48   10.58
 -22  24  -4   10.29    7.57
 -22 -24   4    1.29    9.22
  23  15   5   53.32   14.31
 -23  17   3   70.88   12.89
  23 -17  -3   47.90    9.55
 -23 -17  -3   74.98   11.11
  23  17   3   55.00   11.21
 -23  19   1  121.33   12.69
 -23 -19  -1   92.78   11.35
  23  19   1  112.33   11.33
 -23  19   1   93.69   13.10
  23  21  -1    6.13    5.08
 -23  21  -1   23.52    7.52
 -23  21  -1   17.66    7.69
 -23 -21   1   36.19    9.40
 -23  21  -1   11.51    7.19
 -23  23  -3   77.87   14.72
  23  23  -3   75.70   11.30
 -23  23  -3  112.73   15.06
 -23  23  -3   94.60   12.24
 -23 -23   3  105.55   16.72
  24 -16  -4  105.17   13.53
 -24 -16  -4  122.42   14.08
 -24  16   4  102.75   16.54
  24  16   4  133.58   18.25
  24 -18  -2    5.50    5.67
 -24  18   2    3.52    6.76
 -24 -18  -2   -1.31    5.50
  24  18   2    3.02    5.42
 -24  18   2    3.14    6.11
 -24 -20   0   21.39    6.80
 -24  20   0   20.17    7.99
 -24  20   0   24.22    6.97
 -24  22  -2   54.69   10.29
  24  22  -2   56.65    9.74
 -24 -22   2   56.24   12.03
 -24  22  -2   57.12   12.13
 -24  22  -2   73.56   12.26
 -24  24  -4   16.17   10.50
 -24  24  -4   30.19   11.07
 -24 -24   4   43.69   14.62
  24 -24   4   20.25   10.82
 -25 -17  -3   94.74   12.81
  25 -17  -3   97.91   12.75
  25  17   3  101.55   14.52
 -25  17   3  112.39   15.44
 -25  19   1  125.87   14.82
 -25  19   1  105.47   12.46
 -25 -21   1  116.88   13.90
 -25  21  -1   97.41   12.48
 -25  21  -1   76.38   12.74
 -25  21  -1   85.61   12.19
  25  21  -1  129.76   12.84
  25  23  -3   19.98    7.73
 -25 -23   3   11.40    9.98
 -25  23  -3   10.62    8.78
 -25  23  -3   30.52    9.45
 -25  23  -3    9.90    9.49
  26  16   4   86.86   15.70
 -26  16   4   68.39   14.99
  26 -16  -4   98.10   13.56
 -26 -16  -4   88.86   13.40
  26 -18  -2  367.13   22.69
 -26  18   2  345.79   24.45
 -26 -18  -2  362.53   22.53
  26  18   2  323.93   22.43
 -26 -20   0   19.18    6.95
 -26  20   0    2.72    6.34
 -26  20   0    6.72    6.36
 -26  22  -2  315.35   24.00
  26  22  -2  354.70   22.20
 -26  22  -2  349.06   23.58
 -26 -24   4   20.57   12.10
 -26  24  -4   36.64   12.91
 -26  24  -4   43.47   12.80
  26 -24   4   13.11    9.93
  27 -17  -3  270.77   20.38
 -27 -17  -3  311.29   21.13
  27  17   3  281.25   22.89
 -27  17   3  291.46   23.63
 -27  19   1   83.97   11.36
 -27  19   1   85.44   13.56
 -27  21  -1  213.58   18.81
 -27  21  -1  236.11   18.19
 -27  21  -1  213.91   17.90
 -27 -21   1  226.58   18.68
  27  21  -1  214.29   17.27
  27  23  -3  205.58   17.75
 -27  23  -3  214.73   21.58
 -27 -23   3  182.86   21.71
 -27  23  -3  160.91   16.82
 -27  23  -3  183.90   19.51
 -28  16   4  109.42   17.68
 -28 -16  -4   87.23   14.61
  28  16   4   86.72   16.13
  28 -16  -4   94.64   14.23
 -28 -18  -2  106.67   13.76
 -28  18   2   86.85   14.37
  28  18   2  118.98   14.17
 -28  20   0  399.92   23.84
 -28  20   0  368.70   25.43
  28  22  -2   48.25   10.00
 -28 -22   2   24.75   10.32
 -28  22  -2   39.89   11.02
 -28  22  -2   28.71    9.16
 -28  22  -2   35.18   10.60
 -28  24  -4   25.58   12.70
 -28  24  -4   13.17   11.06
 -28 -24   4   15.03   12.68
  29  17   3    8.03    7.23
 -29 -17  -3    0.16    7.18
  29 -17  -3    0.43    6.67
 -29  17   3    6.81    8.75
 -29  19   1  406.34   24.24
 -29  19   1  420.12   27.89
 -29  21  -1  322.36   22.18
 -29  21  -1  312.81   23.98
 -29 -21   1  324.05   23.28
 -29 -23   3   31.11   12.35
 -29  23  -3   34.83   10.58
 -29  23  -3   44.94   12.87
  29  23  -3   45.08   10.37
 -29  23  -3   45.12   12.03
 -30 -16  -4   30.02   13.15
  30 -16  -4   10.85    9.80
 -30  16   4   12.18   10.79
  30  16   4   10.74    8.80
 -30  18   2   31.54   10.90
  30  18   2   25.71    8.61
 -30  20   0    2.76    6.87
 -30  20   0    3.34    5.79
 -30  22  -2   41.15   10.58
  30  22  -2   56.74   11.07
 -30  22  -2   69.39   12.96
 -30  22  -2   56.21   13.28
 -30 -22   2   25.11   10.84
  31  17   3   -1.94    6.37
  31 -17  -3   20.26    8.93
 -31  17   3    7.94   10.25
 -31 -17  -3   19.18    9.18
 -31  19   1  281.97   23.21
 -31 -21   1   99.36   14.54
 -31  21  -1  126.84   15.34
 -31  21  -1   99.08   15.62
 -31  23  -3   59.13   14.42
 -31  23  -3   57.15   13.80
 -31  23  -3   48.70   12.59
 -31 -23   3   44.27   13.45
  31  23  -3   39.52   11.04
 -32 -16  -4   37.23   14.16
  32  16   4   18.37   10.10
 -32  16   4   15.56   12.32
 -32  18   2   51.90   13.57
 -32  20   0  131.57   17.50
 -32  20   0  124.64   14.97
 -32 -22   2   -3.40    7.99
 -32  22  -2    6.21    8.64
  32  22  -2    7.84    7.18
 -32  22  -2   -5.11    6.64
 -32  22  -2   -0.52    7.71
 -33 -17  -3   40.22   11.84
  33  17   3   21.17    9.45
 -33  17   3   52.93   14.76
 -33 -17  -3   34.13   12.16
 -33  19   1    8.09    8.72
 -33  21  -1   49.96   11.14
 -33 -21   1   65.07   13.48
 -33  21  -1   90.02   15.39
 -33  23  -3   57.68   15.65
 -33  23  -3   63.66   14.98
 -33 -23   3   64.94   16.03
  33  23  -3   58.43   13.20
 -34  18   2  126.73   18.96
 -34  20   0    3.33    7.71
 -34  20   0    7.73    8.62
 -34  22  -2  110.07   17.72
 -34  22  -2  103.15   15.91
 -34 -22   2  123.32   18.26
  35  17   3   36.22   11.54
 -35 -17  -3   52.82   13.52
 -35  17   3   28.67   13.22
 -35  19   1   94.05   16.43
 -35  21  -1   53.99   11.91
 -35  21  -1   43.37   13.39
 -35 -21   1   24.53   10.08
 -35  23  -3   -3.61   10.28
 -35 -23   3   13.77   12.12
 -35  23  -3   -0.18    9.52
 -36  18   2   12.29   11.33
 -36  20   0  209.41   21.98
 -36  20   0  218.21   19.80
 -36 -22   2   -4.75    8.87
 -36  22  -2    0.45    8.87
 -36  22  -2   11.62    9.95
 -37  17   3   -3.44   10.44
 -37  19   1   38.36   12.98
 -37  21  -1   42.52   11.37
 -37  21  -1   25.25   11.29
 -38  18   2   40.82   14.37
 -38  20   0    4.80    9.31
 -38  22  -2   39.91   14.18
 -38 -22   2   34.44   13.70
 -38  22  -2   37.89   12.83
 -39  19   1   25.23   12.03
 -39  21  -1    5.23    9.70
 -39  21  -1   15.65    9.93
 -40  18   2   -3.31   10.70
 -40  20   0   52.88   15.23
 -41  19   1   38.95   14.48
 -41  21  -1   44.70   15.12
 -41  21  -1   25.29   11.10
 -42  20   0    5.13   11.22
   0  18   4   -1.15    6.03
   0 -18  -4    0.22    4.27
   0 -20  -2   -0.44    3.35
   0  20   2    0.28    3.00
   0  22   0   -1.94    2.86
   0 -22   0    2.36    3.07
   0 -22   0   -0.23    2.94
   0  22   0    1.15    3.43
   0 -24   2   -4.30    4.00
   0  24  -2    2.14    3.53
   0  24  -2    1.21    3.54
   0  26  -4   -7.19    3.78
   0 -26   4   -2.23    7.00
  -1  17   5   40.05   12.16
   1  17   5   31.52   11.25
  -1 -17  -5   39.33    8.06
   1 -17  -5   30.29    7.69
   1 -19  -3  264.50   15.39
  -1  19   3  265.83   18.80
  -1 -19  -3  262.08   15.28
   1  19   3  249.26   18.62
  -1  21   1  470.63   20.38
   1  21   1  405.85   21.77
   1 -21  -1  507.20   21.53
  -1  21   1  439.49   20.92
  -1  21   1  466.18   22.75
   1  21   1  482.25   21.54
   1  21   1  455.18   19.75
  -1 -21  -1  476.55   21.17
  -1 -23   1  364.26   19.71
   1  23  -1  382.27   18.45
  -1  23  -1  375.41   18.44
   1  23  -1  370.69   18.11
   1 -23   1  372.26   19.80
  -1  23  -1  354.72   18.05
   1  25  -3   44.87    6.79
   1 -25   3   37.27    9.00
  -1  25  -3   37.49    7.52
  -1  25  -3   34.25    6.27
  -1 -25   3   39.61    9.45
   1  25  -3   38.26    7.44
  -1 -27   5  103.83   18.09
   1 -27   5   68.68   16.00
  -2 -18  -4  110.28   10.47
   2  18   4   83.43   13.03
  -2  18   4   96.86   13.68
   2 -18  -4  113.24   10.62
  -2  20   2 1497.45   59.51
  -2  20   2 1626.55   54.92
   2  20   2 1584.24   60.23
  -2 -20  -2 1534.68   55.43
   2 -20  -2 1610.48   55.75
  -2 -22   0  396.21   18.90
   2 -22   0  427.65   19.25
   2  22   0  372.16   19.13
  -2  22   0  407.57   19.81
  -2  22   0  427.05   19.70
  -2 -22   0  410.11   19.00
   2  22   0  403.37   19.31
   2 -24   2  329.86   21.40
   2  24  -2  423.82   19.65
  -2  24  -2  379.83   19.05
  -2 -24   2  400.77   22.79
  -2  24  -2  428.23   20.45
   2  24  -2  406.86   19.40
   2  26  -4  101.72   10.17
  -2  26  -4  107.49   10.17
  -2 -26   4  140.26   17.14
   2 -26   4  121.17   16.40
   3  17   5  103.11   16.81
   3 -17  -5   88.46   10.57
  -3  17   5   84.53   14.72
  -3 -17  -5   85.44   10.47
   3  19   3  423.91   24.79
  -3  19   3  409.88   23.92
   3 -19  -3  379.02   19.77
  -3 -19  -3  393.35   19.83
  -3  21   1  905.49   34.51
  -3  21   1  959.57   37.41
   3 -21  -1  821.08   33.78
  -3  21   1  899.48   34.44
   3  21   1  890.28   32.71
  -3 -21  -1  848.10   34.09
   3  21   1  902.71   36.54
  -3  23  -1  334.17   17.37
   3 -23   1  345.12   18.75
   3  23  -1  371.81   17.10
  -3  23  -1  302.04   16.52
   3  23  -1  320.63   16.82
  -3 -23   1  312.28   17.97
   3  25  -3  134.42   10.82
  -3 -25   3  132.30   15.19
  -3  25  -3  155.73   11.37
  -3  25  -3  151.49   12.93
   3 -25   3  123.30   14.47
   3 -27   5  107.74   17.83
  -3 -27   5   89.95   16.86
  -4 -18  -4  148.41   12.17
  -4  18   4  136.99   15.75
   4  18   4  137.51   16.72
   4 -18  -4  163.28   12.38
  -4 -20  -2   41.20    6.67
  -4  20   2   44.81    7.77
   4 -20  -2   52.93    7.28
   4  20   2   41.06    7.78
  -4  20   2   44.74    6.06
  -4 -22   0 3458.61  115.41
  -4  22   0 3423.65  114.65
   4  22   0 3407.02  112.38
   4  22   0 3502.33  114.41
   4 -22   0 3595.31  112.29
  -4 -22   0 3614.54  112.33
  -4  22   0 3274.71  111.97
  -4  24  -2  116.14   10.83
   4 -24   2  148.04   13.36
   4  24  -2  117.82    9.54
   4  24  -2  116.29    9.84
  -4 -24   2  132.27   12.97
  -4  24  -2  129.79   10.41
   4  26  -4  132.14   11.32
  -4  26  -4  148.98   11.81
  -4 -26   4  150.18   18.28
  -4  26  -4  135.62   14.40
   4 -26   4  142.11   17.01
  -5 -17  -5  100.49   11.25
   5 -17  -5   98.23   11.27
  -5  17   5   77.86   14.33
   5  17   5  105.62   16.80
  -5  19   3  118.61   13.05
   5  19   3  126.73   13.86
  -5 -19  -3  103.47    9.93
   5 -19  -3   85.68    9.47
   5  21   1  745.47   32.23
  -5  21   1  752.11   30.55
   5 -21  -1  792.75   30.77
  -5  21   1  706.00   30.39
  -5 -21  -1  778.05   30.49
  -5  21   1  757.90   32.69
   5 -23   1  124.47   11.45
  -5 -23   1  130.50   11.23
   5  23  -1  133.15    9.52
  -5  23  -1  134.48   10.48
  -5  23  -1  137.13   10.88
   5  23  -1  140.46   10.46
  -5  25  -3  115.72   10.25
   5  25  -3  104.07    9.65
  -5 -25   3  105.29   14.01
   5 -25   3   88.82   12.71
  -5  25  -3  128.38   12.35
   5 -27   5   48.39   13.69
  -5 -27   5   56.93   14.64
  -6  18   4  228.06   19.06
  -6 -18  -4  194.42   14.04
   6 -18  -4  223.25   15.01
   6  18   4  222.84   20.82
   6  20   2  385.93   22.02
  -6  20   2  395.11   21.93
  -6 -20  -2  395.35   19.38
  -6  20   2  398.23   19.26
   6 -20  -2  388.48   19.59
  -6  22   0   23.71    5.68
   6 -22   0   17.50    4.87
  -6  22   0   13.41    4.63
  -6 -22   0   20.86    5.07
  -6 -22   0   17.66    4.21
  -6  22   0   12.02    4.64
   6  22   0   12.62    3.98
  -6 -24   2  193.75   16.16
  -6  24  -2  279.31   15.32
   6  24  -2  282.08   15.09
   6 -24   2  209.95   16.72
   6  24  -2  259.86   14.04
  -6  24  -2  275.61   16.31
  -6  26  -4  159.00   12.31
   6  26  -4  168.07   12.80
  -6  26  -4  158.34   15.68
   6 -26   4  174.77   18.55
  -6 -26   4  161.06   18.94
   7 -17  -5   35.66    8.05
  -7  17   5   48.58   12.49
  -7 -17  -5   56.30    9.17
   7  17   5   44.23   12.09
  -7 -19  -3  536.84   24.62
   7 -19  -3  517.46   24.82
  -7  19   3  551.91   28.92
   7  19   3  566.13   30.21
   7 -21  -1 1439.76   52.99
   7  21   1 1513.07   55.63
  -7 -21  -1 1457.93   53.27
  -7  21   1 1512.58   56.04
  -7  21   1 1492.63   54.94
  -7  21   1 1560.98   53.77
   7  23  -1  740.95   30.27
   7  23  -1  727.73   28.84
  -7  23  -1  708.80   30.90
  -7 -23   1  799.10   32.81
  -7  23  -1  689.69   29.78
   7 -25   3  471.53   27.13
  -7  25  -3  419.19   21.39
  -7  25  -3  440.35   24.34
  -7 -25   3  463.21   27.81
   7  25  -3  433.61   21.46
   7 -27   5    4.47   10.38
  -7 -27   5   10.90   11.48
  -8 -18  -4   -0.70    4.63
  -8  18   4    9.86    6.48
   8 -18  -4    2.13    5.06
   8  18   4   14.71    8.23
  -8  20   2   39.58    7.74
   8  20   2   39.83    7.69
  -8 -20  -2   29.58    6.07
  -8  20   2   48.62    7.15
   8 -20  -2   51.76    7.43
  -8 -22   0  396.58   18.86
  -8  22   0  392.48   20.88
   8 -22   0  389.79   19.07
  -8 -22   0  431.81   19.77
  -8  22   0  380.57   20.12
  -8  22   0  401.67   19.71
   8  22   0  392.75   19.10
  -8  24  -2   90.24   10.11
  -8 -24   2   97.47   11.87
   8  24  -2   91.38    9.20
   8 -24   2  110.41   12.12
  -8  24  -2   79.69    8.82
  -8  26  -4  203.61   14.42
  -8  26  -4  207.13   17.44
   8 -26   4  205.98   20.19
  -8 -26   4  200.50   21.11
  -9 -17  -5   24.73    8.01
   9  17   5   18.98   10.52
   9 -17  -5   21.03    8.07
   9 -19  -3  237.47   15.36
  -9  19   3  217.79   17.24
   9  19   3  219.29   17.64
  -9 -19  -3  243.72   14.93
  -9  21   1  108.96   10.76
  -9  21   1  105.32    9.95
  -9 -21  -1  112.48    7.32
  -9 -21  -1  114.42    9.93
   9  21   1  110.52   10.48
   9 -21  -1  108.00    9.73
  -9  21   1   93.12    9.20
   9  23  -1  268.25   13.79
  -9 -23   1  228.60   15.60
  -9  23  -1  266.30   15.84
  -9  23  -1  244.99   15.05
  -9 -25   3  184.76   18.38
  -9  25  -3  188.38   13.42
  -9  25  -3  208.60   16.13
   9 -25   3  205.59   17.49
   9 -27   5   13.20   10.00
  -9 -27   5   35.09   13.88
 -10  18   4    6.07    6.72
  10 -18  -4   18.65    6.49
  10  18   4   18.25    8.56
 -10 -18  -4   25.39    6.94
 -10  20   2   66.22    8.58
 -10 -20  -2   70.52    8.53
 -10  20   2   63.24    9.21
  10 -20  -2   80.62    8.94
  10  20   2   56.68    8.81
 -10  22   0  147.77   11.73
  10  22   0  169.63   11.21
  10 -22   0  146.55   11.26
 -10  22   0  143.04   12.27
 -10 -22   0  167.63   11.65
 -10  22   0  171.92   12.05
 -10 -22   0  142.59   10.56
 -10  24  -2   79.27   10.07
 -10  24  -2   74.38    8.80
 -10 -24   2  107.67   12.51
  10 -26   4   13.75    8.90
 -10 -26   4   11.77    9.55
 -10  26  -4    3.18    4.89
 -10  26  -4    6.49    6.07
 -11 -17  -5   62.37   10.31
  11  17   5   50.89   13.32
  11 -17  -5   58.78   10.09
 -11  19   3   22.76    7.14
  11  19   3   20.88    7.30
  11 -19  -3   28.83    6.95
 -11  19   3   14.87    6.87
 -11 -19  -3   18.91    6.18
 -11  21   1  387.68   20.56
  11 -21  -1  355.03   18.93
 -11  21   1  380.22   20.74
 -11 -21  -1  358.84   18.93
  11  21   1  383.01   20.01
 -11  23  -1 1114.43   46.06
 -11  23  -1 1102.87   42.02
 -11  23  -1 1046.07   43.25
 -11 -23   1 1088.36   44.29
  11  23  -1 1112.08   39.85
  11 -25   3   66.69   11.75
 -11 -25   3   31.04    9.12
 -11  25  -3   46.86    7.97
 -11  25  -3   45.22    9.11
 -11  27  -5   56.17   12.37
 -11 -27   5   30.53   13.25
  11 -27   5   31.15   12.32
 -12  18   4  317.30   23.43
 -12 -18  -4  378.02   20.68
  12 -18  -4  390.25   21.57
  12  18   4  348.70   25.91
 -12  20   2  245.47   15.94
  12 -20  -2  240.05   15.33
 -12 -20  -2  246.85   15.35
 -12  20   2  215.72   16.13
  12  20   2  244.35   17.09
  12  22   0 1280.65   46.70
 -12 -22   0 1312.17   47.19
 -12  22   0 1301.78   47.83
 -12 -22   0 1298.38   47.37
 -12  22   0 1202.42   48.52
 -12  22   0 1211.24   49.97
 -12  24  -2  152.19   12.24
 -12  24  -2  169.22   13.81
 -12 -24   2  132.80   14.47
 -12  26  -4  120.93   12.05
 -12  26  -4  123.81   14.91
 -12 -26   4  150.32   19.11
 -13 -17  -5  107.86   13.16
  13 -17  -5  110.77   13.39
  13  17   5  118.90   18.46
  13  19   3  204.56   17.76
 -13 -19  -3  234.67   15.44
 -13  19   3  210.06   16.89
  13 -19  -3  249.03   16.10
 -13  19   3  216.74   16.10
  13 -21  -1  333.91   17.64
 -13  21   1  311.24   18.65
 -13 -21  -1  318.03   17.61
 -13  21   1  290.43   18.37
  13  21   1  295.28   17.75
 -13  23  -1   45.23    8.18
 -13  23  -1   65.21    8.79
 -13  23  -1   64.76   10.14
 -13 -23   1   71.68    9.48
 -13  25  -3   73.57    9.75
 -13  25  -3   74.41   11.21
 -13 -25   3   94.35   14.20
 -13 -27   5   89.82   18.52
 -13  27  -5   95.08   15.29
  14 -18  -4   20.58    7.19
 -14 -18  -4   27.21    8.11
 -14  18   4   26.10    8.91
  14  18   4   38.37   10.84
  14  20   2  396.83   22.32
 -14  20   2  370.61   21.09
 -14  20   2  359.50   21.26
 -14 -20  -2  342.86   19.38
  14 -20  -2  327.79   19.25
 -14  22   0  188.52   13.93
 -14  22   0  191.13   13.41
 -14  22   0  170.63   14.15
 -14 -22   0  187.32   12.56
  14  22   0  185.98   11.91
 -14  24  -2   97.37   10.80
 -14 -24   2  129.85   14.00
 -14  24  -2  110.99   12.42
 -14 -26   4   67.25   15.46
 -14  26  -4   81.52   13.16
 -14  26  -4   67.88    9.99
  15  17   5    8.38    9.58
 -15 -17  -5   16.10    8.84
  15 -17  -5   12.59    8.39
  15 -19  -3  147.39   13.09
 -15  19   3  125.06   13.03
 -15  19   3  100.30   12.88
 -15 -19  -3  132.98   12.48
  15  19   3  108.24   13.98
 -15 -21  -1  422.59   21.17
  15  21   1  391.89   21.07
 -15  21   1  367.74   21.73
 -15  21   1  368.81   21.24
  15 -21  -1  396.29   20.60
 -15  23  -1   77.83   11.31
 -15 -23   1   94.18   11.04
 -15  23  -1   69.30    9.15
 -15  23  -1   77.91   10.29
 -15 -25   3  122.18   16.55
 -15  25  -3  176.42   14.14
 -15  25  -3  193.78   16.33
 -15  27  -5    4.96    8.11
  16  18   4    6.81    7.27
 -16 -18  -4    3.30    5.98
  16 -18  -4    2.18    5.86
  16 -20  -2  113.00   11.27
 -16  20   2  106.57   12.23
 -16 -20  -2  103.90   11.25
  16  20   2   98.81   11.91
 -16  20   2  115.10   12.31
 -16 -22   0   98.31    9.67
 -16  22   0   90.34   10.51
  16  22   0   86.29    8.49
 -16  22   0   92.67   11.33
 -16  22   0   82.52    9.87
  16  22   0   81.44    9.61
 -16  24  -2   98.41   11.06
 -16  24  -2  114.34   12.82
 -16  24  -2   92.74   13.33
 -16 -24   2   93.28   13.34
 -16  26  -4   12.25    8.17
 -16 -26   4   13.94   10.56
 -16  26  -4   20.51    7.59
  17  17   5   48.82   14.42
 -17  19   3  289.63   20.06
 -17  19   3  320.96   21.48
  17 -19  -3  284.10   18.89
  17  19   3  301.06   22.30
 -17 -19  -3  305.44   18.79
  17 -21  -1  252.93   16.62
  17  21   1  281.05   17.15
 -17  21   1  287.82   18.96
 -17  21   1  285.02   18.02
 -17 -21  -1  278.69   17.24
 -17  23  -1   77.83   11.70
 -17  23  -1  108.56   11.40
 -17 -23   1  108.53   12.01
 -17  23  -1   90.00   10.94
  17  23  -1  108.82   10.68
 -17 -25   3  129.06   16.91
 -17  25  -3  109.15   12.02
 -17  25  -3  151.74   16.04
  18 -18  -4   22.66    8.12
  18  18   4   37.63   11.15
 -18 -18  -4   26.76    8.34
  18 -20  -2  360.58   20.03
 -18 -20  -2  366.42   20.33
  18  20   2  269.95   19.74
 -18  20   2  284.33   19.77
 -18  20   2  314.97   20.75
  18  22   0  131.08   12.05
 -18 -22   0  156.70   12.00
 -18  22   0  130.49   12.23
 -18  22   0  156.92   14.50
 -18  22   0  137.76   13.28
 -18  24  -2   59.75    9.46
  18  24  -2   43.59    8.15
 -18  24  -2   44.81   10.67
 -18  24  -2   50.88   10.09
 -18 -24   2   38.10   10.03
 -18  26  -4   19.42    9.40
 -18  26  -4   18.68    8.63
 -18 -26   4   28.04   11.73
  18  26  -4   28.16    8.48
  19  17   5   29.15   11.86
  19  19   3    8.62    6.38
  19 -19  -3    7.13    5.88
 -19 -19  -3   12.29    6.71
 -19  19   3    5.77    6.53
 -19  19   3   -3.92    5.98
  19 -21  -1  253.29   16.55
  19  21   1  225.66   15.75
 -19  21   1  232.57   17.85
 -19  21   1  245.37   17.16
 -19 -21  -1  248.99   16.52
 -19 -23   1  297.19   20.34
 -19  23  -1  294.81   20.99
 -19  23  -1  358.23   20.88
  19  23  -1  343.09   19.98
 -19  23  -1  330.53   19.87
 -19  25  -3  221.54   20.87
 -19  25  -3  221.45   16.72
 -19 -25   3  198.66   20.91
 -19  25  -3  232.33   18.95
  19  25  -3  213.88   16.57
  20 -18  -4  190.06   17.29
  20  18   4  214.26   21.82
 -20 -18  -4  200.92   16.79
 -20 -20  -2   27.50    7.46
  20  20   2   21.25    7.07
  20 -20  -2   29.78    7.52
 -20  20   2   31.25    8.25
 -20  20   2   25.43    7.74
 -20  22   0  256.02   17.39
 -20 -22   0  260.99   16.45
 -20  22   0  254.44   17.44
 -20  22   0  213.76   17.65
  20  22   0  262.07   17.07
 -20  24  -2  342.45   22.77
  20  24  -2  353.21   21.14
 -20  24  -2  349.43   24.57
 -20  24  -2  365.91   21.59
 -20 -24   2  348.75   24.28
 -20 -26   4   37.97   13.36
 -20  26  -4   52.63   12.74
 -20  26  -4   38.78   10.27
  20  26  -4   48.37   10.26
 -20  26  -4   25.76   11.76
  21  17   5   13.76   11.26
 -21  19   3  196.38   18.45
  21  19   3  245.23   20.07
  21 -19  -3  219.86   17.26
 -21 -19  -3  203.62   16.40
 -21 -21  -1   14.06    6.33
 -21  21   1   24.61    7.68
 -21  21   1   27.29    7.92
  21  21   1   40.90    7.31
 -21 -23   1  173.80   15.84
  21  23  -1  180.74   14.65
 -21  23  -1  206.99   15.95
 -21  23  -1  191.58   15.37
 -21  23  -1  166.94   16.59
 -21  25  -3  124.18   16.96
 -21 -25   3  164.39   19.45
 -21  25  -3  107.03   14.70
  21  25  -3  121.94   13.17
 -21  25  -3   98.89   12.60
 -22  18   4   69.89   13.77
  22  18   4   57.81   13.72
  22 -18  -4   70.46   12.08
 -22 -18  -4   72.32   11.83
  22  20   2  724.08   36.64
  22 -20  -2  833.01   36.62
 -22  20   2  803.24   38.68
 -22  20   2  765.59   36.85
 -22 -20  -2  775.74   35.48
 -22 -22   0    7.20    5.16
 -22  22   0    3.58    5.96
 -22  22   0    2.25    5.38
  22  24  -2  184.18   15.08
 -22  24  -2  155.10   14.87
 -22  24  -2  174.19   18.10
 -22 -24   2  172.42   17.92
 -22  24  -2  174.67   17.18
 -22 -26   4  121.19   19.36
 -22  26  -4   77.83   16.34
 -22  26  -4   70.00   14.39
  23  17   5   20.58   11.80
  23  19   3  120.32   15.35
 -23  19   3  115.76   15.13
 -23 -19  -3   90.12   12.72
  23 -19  -3   92.30   12.35
  23  21   1   43.65    8.11
 -23  21   1   31.96    8.28
 -23  21   1   31.31    9.21
 -23  23  -1   89.00   11.94
  23  23  -1   68.08   10.02
 -23 -23   1   67.42   11.57
 -23  23  -1   51.25   10.02
 -23  23  -1   87.51   13.42
 -23 -25   3  300.94   24.91
  23  25  -3  253.15   19.11
 -23  25  -3  256.61   22.84
 -23  25  -3  270.66   19.98
 -23  25  -3  275.10   21.92
 -24 -18  -4   86.54   12.91
  24 -18  -4   88.75   13.27
 -24  18   4   74.07   15.11
  24  18   4   79.61   15.33
  24  20   2   11.57    6.53
 -24  20   2    9.78    5.77
  24 -20  -2   13.04    6.74
 -24  20   2   16.85    8.33
 -24 -20  -2   19.99    7.78
 -24  22   0  122.99   13.81
 -24  22   0  127.80   14.92
  24  24  -2   29.76    8.30
 -24  24  -2   25.16    8.21
 -24 -24   2   14.49    8.90
 -24  24  -2   17.11    8.93
 -24  24  -2   25.89    9.58
 -24  26  -4   -1.12    8.07
 -24  26  -4    5.38   10.26
 -24 -26   4    3.71    9.62
 -25 -19  -3   31.59    9.53
  25 -19  -3   18.07    7.77
  25  19   3   45.58   11.03
 -25  19   3   38.75   11.77
 -25  21   1   85.53   13.81
 -25  21   1   90.80   11.85
 -25  23  -1   57.38   11.98
 -25  23  -1   55.84   10.54
 -25 -23   1   49.07   10.76
  25  23  -1   63.68   10.19
 -25  23  -1   59.44   11.01
 -25  25  -3    8.43    8.21
 -25 -25   3   -5.24    8.14
 -25  25  -3    8.43    7.54
  25  25  -3    6.22    6.53
 -25  25  -3    5.88    8.97
 -26  18   4   22.43   11.36
  26  18   4   23.49   10.35
  26 -18  -4   20.29    8.42
 -26 -18  -4   30.80   10.34
 -26  20   2  409.59   27.21
 -26 -20  -2  429.87   25.12
  26  20   2  404.44   25.31
  26 -20  -2  376.42   24.29
 -26  22   0   25.43    9.02
 -26  22   0   39.44    9.39
  26  24  -2  129.19   13.97
 -26  24  -2   91.85   13.01
 -26  24  -2  123.70   15.47
 -26  24  -2  118.55   16.43
 -26 -24   2   82.11   14.39
 -26  26  -4    0.87    8.38
 -26  26  -4    1.87   10.87
 -26 -26   4   -1.30   10.99
  27 -19  -3  192.76   17.91
 -27 -19  -3  189.94   17.74
  27  19   3  184.80   19.24
 -27  19   3  164.29   19.12
 -27  21   1  195.87   19.41
 -27  21   1  235.70   17.91
 -27  23  -1  265.83   21.30
 -27  23  -1  255.19   19.59
 -27 -23   1  270.41   21.08
 -27 -25   3    6.48    9.75
 -27  25  -3   14.76   10.27
 -27  25  -3    9.11    8.01
 -27  25  -3    2.11    8.17
  27  25  -3   10.69    6.26
  28 -18  -4   68.53   13.34
 -28  18   4  101.40   18.16
  28  18   4   83.56   15.84
 -28 -18  -4   54.21   13.13
 -28  20   2   70.51   13.50
  28  20   2   61.31   10.96
 -28  22   0    6.42    7.22
 -28  22   0    0.80    6.16
 -28 -24   2   35.14   11.77
  28  24  -2   38.21    9.73
 -28  24  -2   40.52   11.00
 -28  24  -2   14.86    9.32
 -28  24  -2   35.83    9.45
 -29 -19  -3   84.59   14.07
 -29  19   3   95.93   16.50
  29 -19  -3  110.26   14.96
  29  19   3   79.36   13.46
 -29  21   1  298.42   23.70
 -29  21   1  335.09   21.94
 -29  23  -1   16.95    8.13
 -29  23  -1   13.52    8.65
 -29 -23   1   20.57    9.55
 -29  25  -3    3.78    9.09
 -29  25  -3    7.13    8.69
  29  25  -3    2.50    6.73
 -29 -25   3   -1.38    9.44
 -29  25  -3    3.44    8.04
 -30  18   4   -0.29   10.70
  30  18   4    2.03    7.84
  30  20   2  403.68   25.98
 -30  20   2  386.64   27.93
 -30  22   0  111.10   14.16
 -30  22   0   95.37   15.18
 -30  24  -2  254.78   22.80
 -30  24  -2  271.75   22.15
 -30  24  -2  249.97   21.19
 -30 -24   2  272.30   23.89
  30  24  -2  293.98   21.69
  31  19   3   64.25   12.92
 -31 -19  -3   63.45   13.26
 -31  19   3   85.39   16.16
 -31  21   1   78.62   15.14
 -31  21   1  104.20   13.57
 -31  23  -1   24.15    9.95
 -31 -23   1    7.15    7.63
 -31  23  -1   15.93    8.55
 -31  25  -3  202.05   22.08
 -31  25  -3  159.29   20.56
 -31 -25   3  160.53   21.63
  31  25  -3  165.56   17.88
 -31  25  -3  134.99   17.42
 -32  20   2  110.31   17.45
 -32  22   0  250.57   20.08
 -32  22   0  289.59   23.66
 -32 -24   2    9.91    9.08
 -32  24  -2   25.18   10.15
 -32  24  -2   12.29    8.92
 -32  24  -2   10.17    9.41
 -33 -19  -3   15.77   10.97
  33  19   3    6.30    7.29
 -33  19   3    8.29   11.04
 -33  21   1   75.51   15.67
 -33  23  -1  112.25   17.49
 -33  23  -1  136.25   16.37
 -33 -23   1  115.47   16.39
 -33  25  -3   12.94   10.32
 -33 -25   3    5.54   10.94
 -33  25  -3   -8.05    9.74
 -34  20   2    6.67   10.44
 -34  22   0  111.93   17.81
 -34  22   0  126.02   15.75
 -34  24  -2   28.45   12.32
 -34 -24   2   25.73   11.67
 -34  24  -2   19.69   10.00
 -35  19   3    6.12   11.51
  35  19   3   18.82    9.72
 -35  21   1   28.81   11.92
 -35  23  -1   34.58   12.38
 -35  23  -1   89.55   14.39
 -36  20   2    1.86   10.56
 -36  22   0   41.81   13.24
 -36  22   0   47.64   11.69
 -36  24  -2    5.96    9.44
 -36  24  -2    8.49   10.39
 -36 -24   2   12.94   11.71
 -37  21   1   44.50   13.54
 -37  23  -1    4.46    9.28
 -37  23  -1    2.88    8.47
 -38  20   2   53.37   15.65
 -38  22   0   -5.79    8.57
 -38  24  -2   62.51   16.20
 -38  24  -2   67.68   14.61
 -38 -24   2   72.12   17.41
 -39  21   1   18.76   12.32
 -39  23  -1   12.49    9.95
 -39  23  -1    8.35   10.93
 -40  22   0   89.94   17.86
 -41  21   1    7.34   12.58
   0 -20  -4  302.70   18.00
   0  20   4  310.61   23.35
   0  22   2  245.11   16.91
   0 -22  -2  233.99   14.58
   0 -24   0  412.47   20.05
   0  24   0  394.81   20.37
   0 -24   0  431.75   20.07
   0  24   0  425.93   20.33
   0  26  -2  668.85   29.56
   0 -26   2  769.10   34.45
   0  26  -2  665.60   29.12
   0 -28   4   30.82   10.94
   0  28  -4    5.54    5.39
  -1  19   5   94.59   15.94
   1  19   5  107.37   16.96
  -1 -19  -5   93.66   11.15
   1 -19  -5   93.22   11.10
   1 -21  -3  137.58   11.39
  -1 -21  -3  142.30   11.59
  -1  21   3  115.56   13.57
   1  21   3  138.65   14.54
   1  23   1  375.44   18.83
   1 -23  -1  346.87   18.13
   1  23   1  384.27   20.09
   1  23   1  371.31   17.29
  -1  23   1  363.44   18.39
  -1  23   1  343.10   17.32
  -1  23   1  357.59   19.77
  -1 -23  -1  342.51   18.01
  -1  25  -1  775.02   33.04
   1  25  -1  810.55   33.30
   1  25  -1  830.73   33.53
   1 -25   1  877.05   36.09
  -1 -25   1  869.07   35.97
  -1  25  -1  856.23   34.09
  -1 -27   3    8.80    6.41
  -1  27  -3   13.18    6.04
   1  27  -3    0.73    3.86
   1 -27   3    3.04    5.70
  -1  27  -3    4.16    3.98
   1 -29   5   38.94   13.93
  -1 -29   5   36.63   13.80
  -2 -20  -4  220.43   15.04
   2 -20  -4  233.45   15.33
   2  20   4  212.92   20.12
  -2  20   4  162.93   18.31
  -2  22   2  658.27   31.89
   2  22   2  672.86   32.07
   2 -22  -2  662.12   28.54
  -2 -22  -2  689.22   28.88
  -2  24   0  492.67   23.77
   2  24   0  511.13   23.66
   2 -24   0  530.95   22.94
   2  24   0  518.94   23.34
  -2  24   0  501.28   23.23
  -2 -24   0  500.61   22.84
  -2 -24   0  515.33   22.88
  -2  26  -2  126.64   10.72
   2  26  -2  118.71   10.22
   2 -26   2  113.08   12.72
   2  26  -2  123.72   10.45
  -2  26  -2  104.97    9.97
  -2 -26   2  112.95   12.36
   2 -28   4   95.85   15.38
  -2  28  -4  113.00   10.94
  -2 -28   4   94.29   15.42
   2  28  -4  108.21   10.84
  -3 -19  -5   99.79   11.39
   3  19   5   95.87   16.28
   3 -19  -5  113.97   12.02
  -3  19   5  105.76   16.39
   3 -21  -3  138.58   11.65
   3  21   3  105.84   13.33
  -3 -21  -3  141.59   11.50
  -3  21   3  124.33   13.70
  -3  23   1  368.29   17.81
  -3  23   1  355.32   19.87
  -3  23   1  369.98   18.34
   3 -23  -1  350.91   18.05
  -3 -23  -1  340.30   17.84
   3  23   1  350.88   16.23
   3  23   1  310.77   18.70
   3  25  -1   30.46    5.58
   3  25  -1   28.63    5.77
  -3 -25   1   20.64    5.91
  -3  25  -1   24.26    5.70
  -3  25  -1   38.09    6.69
   3 -25   1   22.86    6.07
  -3  27  -3  234.47   14.99
  -3 -27   3  247.83   20.11
   3  27  -3  230.97   14.96
  -3  27  -3  266.56   17.24
   3 -27   3  242.20   19.02
  -3 -29   5   22.42   12.49
   3 -29   5   18.73   11.69
  -4  20   4   28.60    9.78
   4  20   4   23.35    8.18
  -4 -20  -4   27.43    7.05
   4 -20  -4   26.81    7.45
  -4  22   2   39.68    8.02
  -4 -22  -2   23.71    6.07
   4  22   2   29.07    6.91
  -4  22   2   32.68    5.79
   4 -22  -2   38.51    7.02
   4  24   0    4.46    3.58
  -4 -24   0    8.12    4.28
   4 -24   0    1.22    3.11
   4  24   0   -0.15    2.61
  -4  24   0    3.90    3.38
  -4 -24   0    3.92    3.34
  -4  24   0    1.48    2.96
   4  26  -2   34.42    6.41
  -4  26  -2   35.03    7.01
   4 -26   2   38.68    8.49
   4  26  -2   23.26    5.41
  -4  26  -2   32.02    6.58
  -4 -26   2   20.15    7.75
   4  28  -4  123.38   11.53
   4 -28   4  119.55   16.18
  -4  28  -4  127.49   11.60
  -4 -28   4  109.20   16.93
   5 -19  -5   10.09    6.84
   5  19   5    5.44    8.99
  -5 -19  -5   13.29    7.14
  -5  19   5    7.27    8.39
   5  21   3   60.96   10.48
  -5  21   3   43.97    9.39
   5 -21  -3   72.05    9.04
  -5 -21  -3   59.43    8.34
  -5  23   1  125.62   11.79
  -5 -23  -1  146.37   10.80
  -5  23   1  129.72   10.91
   5 -23  -1  154.42   11.10
   5  23   1  132.71   11.86
  -5  23   1  125.19   10.35
   5  25  -1  164.36   11.94
  -5  25  -1  194.73   12.91
  -5 -25   1  178.38   13.48
  -5  25  -1  192.47   13.17
   5 -25   1  151.83   13.06
   5  25  -1  190.25   11.91
  -5  27  -3  163.44   12.45
  -5 -27   3  127.32   15.70
  -5  27  -3  163.15   14.68
   5  27  -3  172.35   12.57
   5 -27   3  161.31   16.54
  -5 -29   5   24.42   12.89
   5 -29   5   20.95   11.92
  -6 -20  -4   30.03    7.33
   6 -20  -4   20.33    6.50
   6  20   4   15.75    8.08
  -6  20   4   24.42    8.08
  -6 -22  -2  557.11   25.65
   6 -22  -2  577.71   26.11
  -6  22   2  576.34   28.89
   6  22   2  543.13   28.42
  -6  22   2  622.00   25.97
  -6  24   0   20.97    6.09
   6  24   0   21.22    4.84
  -6  24   0   16.91    5.06
  -6 -24   0   17.84    4.97
  -6 -24   0   20.40    4.82
   6 -24   0   17.65    5.13
  -6  24   0   26.10    5.85
   6  26  -2  425.24   20.75
   6 -26   2  426.39   24.20
  -6  26  -2  426.34   20.98
  -6 -26   2  391.16   23.83
  -6  26  -2  403.66   21.74
   6 -28   4  140.37   17.48
   6  28  -4  123.49   11.80
  -6  28  -4  101.41   10.89
  -6 -28   4  113.25   17.35
  -6  28  -4  119.81   14.09
   7 -19  -5   51.39    9.55
  -7  19   5   32.15   11.13
  -7 -19  -5   49.56    9.13
   7  19   5   29.08   11.06
   7  21   3  164.84   16.75
   7 -21  -3  211.54   14.30
  -7  21   3  197.09   16.48
  -7 -21  -3  187.43   13.53
  -7  23   1  756.30   31.24
  -7  23   1  746.77   31.68
  -7 -23  -1  769.26   31.41
  -7  23   1  749.84   33.30
   7 -23  -1  724.50   30.94
   7  23   1  730.59   32.54
   7  25  -1  640.58   28.53
  -7  25  -1  647.03   28.58
  -7 -25   1  738.86   31.17
  -7  25  -1  657.45   29.65
   7  25  -1  650.23   27.40
   7 -27   3   25.39    8.63
  -7  27  -3   22.35    6.31
   7  27  -3   20.92    6.17
  -7  27  -3   33.75    8.34
  -7 -27   3   24.43    8.89
  -7 -29   5   26.82   13.61
   7 -29   5   12.29   10.47
  -8 -20  -4   48.29    8.66
   8  20   4   69.84   13.19
   8 -20  -4   62.42    9.50
  -8  20   4   53.14   11.19
  -8  22   2   34.86    6.62
   8 -22  -2   25.92    6.05
  -8  22   2   22.90    6.55
  -8 -22  -2   35.00    6.85
   8  22   2   21.68    6.62
  -8 -24   0 2661.77   89.11
  -8 -24   0 2720.48   87.58
   8 -24   0 2540.90   86.73
  -8  24   0 2517.83   89.54
  -8  24   0 2541.65   87.53
   8  24   0 2631.59   88.32
  -8  24   0 2578.99   91.77
  -8  26  -2  380.34   19.81
  -8  26  -2  366.21   20.63
  -8 -26   2  375.08   23.00
   8  26  -2  354.23   19.28
   8 -26   2  329.88   21.56
   8 -28   4   73.26   14.65
  -8  28  -4   86.73   12.87
  -8 -28   4  105.84   16.42
  -8  28  -4   81.43   10.17
   9  19   5   19.72   10.22
  -9 -19  -5   23.27    8.69
  -9  19   5   10.97    9.14
   9 -19  -5   16.91    8.23
  -9 -21  -3   64.24    8.65
   9 -21  -3   67.96    9.15
   9  21   3   38.89    8.76
  -9  21   3   36.42    8.54
   9  23   1  269.80   16.46
   9 -23  -1  245.67   15.03
  -9 -23  -1  257.48   15.32
  -9  23   1  233.33   16.09
  -9  23   1  244.98   15.59
  -9  25  -1  189.09   13.70
   9  25  -1  195.62   11.87
  -9  25  -1  197.31   13.64
  -9 -25   1  145.01   12.82
  -9  27  -3   63.88   10.31
  -9  27  -3   59.65    8.74
   9 -27   3   47.46   10.78
  -9 -27   3   65.15   12.42
   9 -29   5   44.23   12.78
  -9 -29   5   19.05   12.41
  10  20   4    6.06    6.82
 -10  20   4    3.90    6.15
 -10 -20  -4   17.42    6.74
  10 -20  -4    6.10    5.73
  10  22   2  386.86   22.96
 -10  22   2  411.31   21.28
 -10 -22  -2  403.73   20.79
 -10  22   2  406.92   23.03
  10 -22  -2  372.19   20.45
 -10  24   0  179.95   13.24
 -10  24   0  203.77   14.14
 -10  24   0  167.53   14.01
 -10 -24   0  200.23   12.50
  10  24   0  183.24   12.42
 -10  26  -2  138.63   13.30
 -10  26  -2  165.05   12.88
 -10 -26   2  161.41   15.49
 -10 -28   4  203.54   21.84
 -10  28  -4  235.20   16.47
 -10  28  -4  217.95   19.53
  10 -28   4  201.27   20.46
 -11 -19  -5   16.02    8.49
  11 -19  -5   17.49    8.91
  11  19   5    4.47    8.88
  11 -21  -3    3.73    5.09
 -11 -21  -3    9.90    5.58
 -11  21   3    8.07    6.00
  11  21   3   10.43    6.19
  11 -23  -1 1160.22   43.40
 -11 -23  -1 1092.53   42.92
  11  23   1 1101.01   44.43
 -11  23   1 1111.74   44.93
 -11  23   1 1102.85   45.26
 -11  25  -1   17.13    5.99
 -11  25  -1   34.37    7.12
 -11  25  -1   13.22    6.14
 -11 -25   1   28.11    6.87
  11  25  -1   18.73    4.36
 -11 -27   3   77.70   13.47
 -11  27  -3  104.22   10.94
 -11  27  -3  102.17   12.78
 -11  29  -5   28.37   11.85
 -11 -29   5   10.47   12.79
 -12 -20  -4   82.64   10.66
  12  20   4   70.19   13.48
 -12  20   4   74.91   12.60
  12 -20  -4   63.84   10.07
  12 -22  -2  178.58   13.54
 -12  22   2  211.14   15.09
 -12 -22  -2  194.95   14.04
 -12  22   2  202.60   15.73
  12  22   2  210.43   16.14
 -12 -24   0  275.68   16.17
 -12  24   0  296.89   17.43
 -12  24   0  315.13   19.27
  12  24   0  318.92   16.87
 -12  24   0  294.29   18.01
 -12  26  -2   46.71    7.94
 -12  26  -2   58.63    9.49
 -12 -26   2   64.75   10.89
 -12  28  -4   33.28    8.44
 -12  28  -4   46.39   11.57
 -12 -28   4   47.45   13.13
 -13 -19  -5   23.98    9.53
  13 -19  -5   33.70    9.32
  13  19   5   40.51   13.10
  13  21   3  789.57   40.81
  13 -21  -3  865.05   36.69
 -13  21   3  837.38   37.47
 -13  21   3  866.76   40.16
 -13 -21  -3  831.39   35.83
 -13  23   1   80.51   10.15
 -13 -23  -1   55.12    8.57
  13  23   1   79.86    9.32
 -13  23   1   83.64   10.30
  13 -23  -1   60.26    8.45
 -13  25  -1  181.79   14.18
 -13 -25   1  218.84   15.44
 -13  25  -1  171.17   13.40
 -13  25  -1  204.10   16.39
 -13  27  -3  112.15   13.60
 -13 -27   3   84.30   14.33
 -13  27  -3   94.04   11.07
 -14 -20  -4    4.15    6.30
 -14  20   4   15.12    7.70
  14 -20  -4   12.00    6.99
  14  20   4    9.60    8.14
  14 -22  -2  197.06   14.11
 -14 -22  -2  192.26   14.04
  14  22   2  154.17   14.71
 -14  22   2  165.58   14.37
 -14  22   2  165.56   15.38
  14  24   0  177.39   12.13
 -14 -24   0  159.95   12.14
 -14  24   0  221.27   14.79
 -14  24   0  183.25   14.33
 -14  24   0  197.26   15.24
 -14 -26   2    0.53    5.92
 -14  26  -2   11.72    6.34
 -14  26  -2    3.60    5.09
 -14  28  -4   -1.09    6.37
 -14 -28   4   15.70   10.46
 -14  28  -4    8.09    8.41
  15  19   5   35.60   12.43
 -15  21   3  179.15   15.93
  15  21   3  183.42   18.10
 -15  21   3  200.65   17.13
  15 -21  -3  196.53   15.38
 -15 -21  -3  184.83   14.69
 -15  23   1   94.95   11.35
 -15  23   1   83.86   10.81
  15 -23  -1   57.13    8.25
 -15 -23  -1   80.90    9.94
  15  23   1   92.81   10.09
 -15 -25   1  213.33   16.02
 -15  25  -1  183.88   14.52
 -15  25  -1  232.89   16.28
 -15  25  -1  224.49   17.59
 -15  27  -3   23.89    7.53
 -15 -27   3   16.62    8.64
 -15  27  -3   27.41    9.35
  16  20   4  437.08   30.28
 -16 -20  -4  468.63   25.46
  16 -20  -4  471.01   26.10
  16  22   2  167.83   15.29
  16 -22  -2  152.10   13.51
 -16  22   2  181.31   15.28
 -16 -22  -2  165.62   13.73
 -16  22   2  167.77   15.52
 -16  24   0  143.09   13.38
  16  24   0  143.00   12.24
 -16  24   0  140.22   13.73
 -16  24   0  119.02   11.73
 -16 -24   0  129.10   11.11
  16  24   0  133.76   10.46
 -16  26  -2  267.03   17.70
 -16 -26   2  260.34   20.05
 -16  26  -2  246.25   20.20
 -16  26  -2  249.09   18.33
 -16 -28   4    5.61    9.82
 -16  28  -4    5.49    7.57
 -16  28  -4   -1.32    6.59
  17  19   5   95.89   17.75
  17 -21  -3   13.51    6.69
 -17  21   3   17.44    7.76
 -17  21   3    0.87    6.47
 -17 -21  -3   27.05    7.72
  17  21   3   16.32    7.55
  17  23   1  119.94   11.61
 -17 -23  -1  118.35   12.05
 -17  23   1  119.79   12.88
  17 -23  -1  107.68   11.22
 -17  23   1  132.36   13.50
 -17  25  -1  666.89   33.62
 -17 -25   1  769.40   35.31
 -17  25  -1  762.80   36.89
 -17  25  -1  765.64   33.68
 -17  27  -3  182.74   20.05
 -17  27  -3  197.53   16.16
 -17 -27   3  228.59   21.75
 -17  27  -3  242.03   19.39
  18  20   4   20.54    8.78
 -18 -20  -4   15.40    8.05
  18 -20  -4   10.72    7.06
 -18  22   2 1534.37   60.23
 -18  22   2 1430.99   59.11
 -18 -22  -2 1444.65   56.38
  18  22   2 1476.44   59.87
  18 -22  -2 1498.79   56.90
 -18  24   0   -0.05    4.27
 -18 -24   0    8.14    5.35
 -18  24   0    6.67    6.15
 -18  24   0   17.37    6.94
  18  24   0    7.33    5.09
 -18  26  -2  212.57   19.79
 -18  26  -2  218.69   17.82
 -18  26  -2  215.10   16.65
 -18 -26   2  277.33   21.32
 -18  28  -4   48.78   12.21
 -18 -28   4   60.46   15.72
  18  28  -4   57.12   11.03
 -18  28  -4   51.64   11.02
  19  19   5   17.78   11.44
  19 -21  -3   61.13   10.42
  19  21   3  100.10   13.82
 -19 -21  -3   90.15   12.18
 -19  21   3   92.05   13.31
 -19  21   3   85.17   12.21
 -19 -23  -1  331.77   19.76
  19  23   1  306.45   18.99
 -19  23   1  307.91   20.07
 -19  23   1  322.52   21.57
 -19  25  -1   65.83   11.63
  19  25  -1   75.59   10.48
 -19  25  -1   83.67   10.88
 -19  25  -1   81.37   11.48
 -19 -25   1   71.26   10.81
 -19  27  -3  148.38   18.50
 -19 -27   3  119.24   17.00
  19  27  -3  162.56   15.05
 -19  27  -3  169.46   17.71
 -19  27  -3  160.01   15.03
  20 -20  -4   48.93   10.81
  20  20   4   38.15   12.14
 -20 -20  -4   56.51   11.05
 -20  22   2    4.49    5.64
  20 -22  -2    0.72    4.43
  20  22   2    0.30    4.30
 -20  22   2    5.52    6.87
 -20 -22  -2    3.72    5.74
 -20 -24   0  319.12   18.99
 -20  24   0  330.44   20.70
 -20  24   0  291.27   20.83
 -20  26  -2   33.29    9.74
 -20  26  -2   28.05    9.60
 -20  26  -2   28.91    8.02
  20  26  -2   20.97    7.06
 -20 -26   2    4.27    7.50
 -20 -28   4   14.45   10.90
 -20  28  -4   13.29    9.30
 -20  28  -4    4.25    9.83
  21  19   5   42.37   14.35
  21  21   3  303.35   22.26
 -21 -21  -3  241.86   18.51
  21 -21  -3  224.47   17.93
 -21  21   3  262.26   20.66
 -21  23   1  174.16   16.96
  21  23   1  183.34   14.39
 -21  23   1  202.03   15.97
 -21 -25   1  122.76   14.11
 -21  25  -1   96.54   13.77
 -21  25  -1  122.89   13.90
 -21  25  -1  111.18   12.98
  21  25  -1   99.02   11.56
 -21  27  -3   60.58   11.20
 -21 -27   3   53.03   12.85
 -21  27  -3   75.28   14.81
  21  27  -3   81.32   11.43
 -21  27  -3   62.95   12.54
 -22 -20  -4   10.27    7.56
  22 -20  -4   25.82    9.32
  22  20   4    8.38    7.67
 -22  22   2   17.63    7.73
 -22 -22  -2   11.01    7.08
 -22  22   2    8.81    7.12
  22 -22  -2   16.38    6.94
  22  22   2   18.67    7.20
 -22  24   0    5.17    5.27
 -22  24   0    4.66    6.38
 -22 -26   2   25.97    9.52
 -22  26  -2   14.27    8.92
 -22  26  -2   10.68    6.95
 -22  26  -2    8.25    6.98
  22  26  -2   23.43    7.51
 -22  28  -4    4.33    7.94
 -22  28  -4    9.85   10.57
 -22 -28   4    7.13    9.96
 -23 -21  -3  310.60   21.00
 -23  21   3  289.16   22.94
  23 -21  -3  326.11   21.91
  23  21   3  322.93   23.97
  23  23   1   84.49   10.64
 -23  23   1   81.64   12.77
 -23  23   1  107.32   12.90
 -23 -25   1  198.49   17.74
 -23  25  -1  205.49   17.16
 -23  25  -1  212.42   18.54
  23  25  -1  186.43   15.79
 -23  25  -1  173.23   16.22
 -23  27  -3   79.31   12.47
  23  27  -3   75.87   11.74
 -23  27  -3   80.12   15.19
 -23 -27   3   68.70   14.95
 -23  27  -3   65.77   12.89
 -24 -20  -4   94.22   13.81
  24  20   4   80.97   15.34
  24 -20  -4   85.04   13.60
 -24 -22  -2   53.77   10.56
 -24  22   2   56.86   10.18
  24 -22  -2   64.44   10.98
  24  22   2   56.23   10.31
 -24  22   2   88.70   13.49
 -24  24   0  233.70   18.36
 -24  24   0  258.22   20.19
 -24  26  -2  166.78   16.38
 -24  26  -2  195.80   19.84
 -24 -26   2  166.48   18.53
  24  26  -2  203.21   16.78
 -24  26  -2  187.64   18.58
 -24 -28   4   -8.25    9.16
 -24  28  -4   -1.05   10.44
 -24  28  -4    5.07   10.01
  25  21   3   31.85   10.26
  25 -21  -3   44.02   10.94
 -25 -21  -3   49.84   10.88
 -25  21   3   43.08   11.93
 -25  23   1   73.02   11.56
 -25  23   1   53.22   11.71
  25  25  -1  128.47   13.90
 -25  25  -1  141.16   16.61
 -25 -25   1   87.93   13.32
 -25  25  -1  138.77   15.39
 -25  25  -1  127.69   14.48
 -25  27  -3   44.78   10.98
 -25  27  -3   60.55   13.86
 -25 -27   3   73.31   15.86
 -25  27  -3  101.69   15.72
  25  27  -3  104.66   13.56
 -26  20   4   58.74   15.04
  26 -20  -4   47.72   12.00
  26  20   4   34.26   11.38
 -26 -20  -4   54.35   12.97
 -26  22   2  370.18   24.74
 -26  22   2  412.87   27.15
  26  22   2  413.11   25.75
 -26  24   0  135.52   16.39
 -26  24   0  121.26   14.34
 -26  26  -2  300.75   21.51
 -26  26  -2  252.63   22.56
 -26 -26   2  302.52   24.06
  26  26  -2  250.96   19.67
 -26  26  -2  303.78   22.73
  27  21   3   65.75   13.18
  27 -21  -3   71.38   12.76
 -27 -21  -3   85.98   13.74
 -27  21   3   81.54   15.23
 -27  23   1  276.76   20.38
 -27  23   1  282.77   22.84
 -27 -25   1  147.18   16.46
 -27  25  -1  173.80   18.60
 -27  25  -1  170.13   17.63
 -27  25  -1  185.67   18.04
 -27  27  -3   56.50   13.62
 -27  27  -3   50.00   11.83
 -27 -27   3   67.24   15.90
 -27  27  -3   54.25   14.24
  27  27  -3   68.12   11.87
  28  20   4   65.54   14.18
  28 -20  -4   70.66   14.15
 -28 -20  -4   73.01   14.29
 -28  20   4   83.51   17.11
  28  22   2   42.95    9.92
 -28  22   2   40.38   11.67
 -28  24   0    6.51    8.05
 -28  24   0    1.69    6.82
 -28  26  -2  159.09   18.28
 -28 -26   2  182.51   20.19
  28  26  -2  191.48   17.38
 -28  26  -2  154.83   19.06
 -28  26  -2  144.04   16.51
  29  21   3   15.88    8.06
 -29 -21  -3   21.27    9.83
 -29  21   3   19.74   10.44
  29 -21  -3   30.19   10.47
 -29  23   1   14.65    8.93
 -29  23   1   23.17    8.85
 -29  25  -1  208.78   20.65
 -29  25  -1  172.07   17.88
 -29 -25   1  141.24   16.96
 -29  27  -3   -0.19    8.70
 -29 -27   3   13.05   10.91
  29  27  -3   -1.27    7.92
 -29  27  -3    2.62    8.94
 -29  27  -3    3.77    8.26
 -30  20   4    0.92   11.11
  30  20   4    3.76    8.10
 -30  22   2   35.21   12.02
 -30  24   0   11.24    9.40
 -30  24   0    1.67    6.88
 -30  26  -2   20.45    9.12
  30  26  -2   24.62    8.95
 -30  26  -2   23.81   11.18
 -30  26  -2   24.18   10.49
 -30 -26   2   14.28   10.08
 -31  21   3   88.64   16.77
  31  21   3   93.16   15.20
 -31  23   1    7.32    8.31
 -31  23   1   17.01    8.59
 -31  25  -1  101.68   14.79
 -31  25  -1   99.46   15.82
 -31 -25   1   75.72   14.35
 -31 -27   3   59.43   16.02
 -31  27  -3   37.06   12.60
 -31  27  -3   73.82   16.21
 -32  22   2    0.55    9.68
 -32  24   0  158.41   19.30
 -32  24   0  155.06   16.98
 -32 -26   2   34.86   12.99
 -32  26  -2   22.58   10.23
 -32  26  -2   37.74   11.32
 -32  26  -2   23.01   10.94
 -33  21   3   25.67   13.21
  33  21   3   36.18   11.00
 -33  23   1  151.25   19.51
 -33  25  -1   -0.04    7.11
 -33  25  -1    5.50    9.09
 -34  22   2  115.34   18.88
 -34  24   0  186.35   21.50
 -34  24   0  205.40   19.67
 -34 -26   2   63.26   15.47
 -34  26  -2   73.77   15.15
 -34  26  -2   46.13   13.99
 -35  21   3   10.12   11.65
 -35  23   1   72.41   15.91
 -35  25  -1   40.61   13.31
 -35  25  -1   15.42    9.66
 -36  22   2    9.37   10.17
 -36  24   0  159.84   21.32
 -36  24   0  180.01   19.14
 -36  26  -2   37.33   12.95
 -36 -26   2   48.18   14.91
 -36  26  -2   39.57   14.02
 -37  23   1    4.34   10.09
 -37  25  -1   47.80   12.60
 -37  25  -1   61.56   15.67
 -38  22   2   51.16   16.46
 -38  24   0   -6.08    9.28
 -39  23   1   -0.22   10.25
 -39  25  -1   71.02   14.73
 -39  25  -1   48.99   14.69
 -40  24   0   36.01   13.85
   0 -22  -4   -9.96    4.89
   0  22   4   -0.14    5.97
   0  24   2    4.20    3.97
   0 -24  -2    2.18    3.80
   0  26   0   -4.21    2.95
   0  26   0   -0.69    3.32
   0  28  -2   -1.23    3.67
   0 -28   2    0.54    4.40
   0  28  -2   -3.13    3.64
   0 -30   4    2.01    8.16
   0  30  -4    0.07    4.95
   1  21   5   49.72   13.23
  -1  21   5   37.26   11.88
   1 -21  -5   37.48    9.25
  -1 -21  -5   38.38    9.38
  -1 -23  -3   17.47    5.80
  -1  23   3    3.97    5.10
   1 -23  -3    8.96    5.16
   1  23   3   21.04    7.67
   1  25   1  852.25   32.87
  -1  25   1  832.25   36.01
   1 -25  -1  820.74   33.78
  -1  25   1  840.31   33.25
   1  25   1  849.46   36.05
  -1 -25  -1  772.29   33.01
   1 -27   1    0.55    3.79
   1  27  -1    4.68    4.36
   1  27  -1   10.92    4.46
  -1  27  -1    7.11    4.53
  -1  27  -1    6.92    4.24
  -1 -27   1    3.07    4.12
  -1 -29   3   58.64   11.65
  -1  29  -3   30.50    7.62
   1  29  -3   34.91    7.31
   1 -29   3   61.11   11.86
  -1  29  -3   37.58    7.27
  -1 -31   5   12.64   10.99
   1 -31   5   13.29   11.43
  -2 -22  -4    3.24    5.50
   2  22   4    1.52    5.78
   2 -22  -4    2.82    5.77
  -2  22   4   -1.22    5.95
  -2 -24  -2  364.82   19.73
   2 -24  -2  410.68   20.54
   2  24   2  383.47   22.64
  -2  24   2  379.97   22.74
  -2  26   0   84.74    9.61
  -2 -26   0   94.91    9.04
  -2  26   0   87.85    9.35
   2  26   0   82.72    9.23
   2  26   0   92.11    9.57
  -2  28  -2  206.06   14.13
   2 -28   2  210.86   16.34
  -2  28  -2  197.20   14.10
   2  28  -2  207.67   13.82
   2  28  -2  213.22   14.24
  -2 -28   2  161.28   15.49
  -2 -30   4  158.77   19.44
  -2  30  -4  188.38   14.40
   2  30  -4  174.24   13.98
   2 -30   4  164.76   19.19
  -3  21   5   52.16   12.85
   3  21   5   42.75   12.91
   3 -21  -5   39.49    9.35
  -3 -21  -5   42.42    9.65
   3 -23  -3  231.30   15.18
  -3  23   3  211.90   17.72
   3  23   3  217.12   18.05
  -3 -23  -3  208.10   14.68
  -3  25   1   20.40    6.05
   3  25   1   18.40    4.51
  -3  25   1   20.33    5.16
   3 -25  -1   29.20    6.00
  -3 -25  -1   38.09    6.71
   3  25   1   28.24    6.38
   3 -27   1  661.90   31.27
  -3  27  -1  670.34   30.14
   3  27  -1  698.21   29.62
  -3 -27   1  736.73   32.04
  -3  27  -1  706.96   30.02
   3  27  -1  670.42   29.16
  -3  29  -3   80.85    9.73
  -3  29  -3   76.01   10.42
   3  29  -3   88.32    9.94
  -3 -29   3   93.61   13.56
   3 -29   3   71.81   12.33
   3 -31   5   18.66   11.94
  -3 -31   5   22.55   12.60
  -4  22   4  481.12   29.67
   4 -22  -4  440.52   23.40
   4  22   4  439.65   28.91
  -4 -22  -4  400.15   22.58
   4  24   2  139.59   13.54
  -4  24   2  151.36   14.09
   4 -24  -2  100.20   10.51
  -4 -24  -2  128.59   11.20
  -4  26   0 1197.98   46.88
   4  26   0 1112.49   45.14
  -4  26   0 1200.87   45.72
  -4 -26   0 1242.37   45.84
   4  26   0 1275.80   47.01
  -4  28  -2  320.05   18.35
   4  28  -2  328.09   18.18
  -4  28  -2  333.61   19.00
  -4 -28   2  305.23   20.63
   4  28  -2  329.38   17.75
   4 -28   2  323.30   21.03
   4  30  -4    4.80    5.95
  -4  30  -4   10.06    6.15
  -4 -30   4    8.59    9.53
   4 -30   4   22.21   10.21
  -5  21   5   55.50   13.71
   5 -21  -5   65.66   11.23
   5  21   5   57.54   14.43
  -5 -21  -5   52.81   10.53
  -5 -23  -3  137.06   11.90
   5  23   3  103.77   13.50
  -5  23   3  115.66   13.79
   5 -23  -3  139.36   12.24
  -5  25   1  153.88   13.22
  -5  25   1  162.11   12.03
  -5 -25  -1  181.23   12.41
   5 -25  -1  154.22   11.79
   5  25   1  178.67   13.54
  -5  27  -1  469.75   22.84
  -5 -27   1  457.24   23.65
  -5  27  -1  436.15   22.90
   5  27  -1  476.20   22.79
   5  27  -1  476.99   22.01
   5 -29   3   64.84   12.23
  -5  29  -3   81.88    9.98
   5  29  -3   74.55    9.51
  -5 -29   3   81.28   13.26
  -5  29  -3   68.10   10.47
  -5 -31   5   77.96   16.92
   5 -31   5   64.72   15.63
   6 -22  -4   51.27    9.18
  -6  22   4   58.20   11.95
  -6 -22  -4   51.56    9.04
   6  22   4   37.62   10.32
  -6 -24  -2  296.70   16.53
   6  24   2  217.99   16.73
  -6  24   2  215.28   14.49
  -6  24   2  214.22   16.79
   6 -24  -2  282.20   16.64
   6  26   0  530.36   24.62
  -6  26   0  560.52   25.13
  -6  26   0  496.89   25.05
  -6 -26   0  542.96   24.08
  -6  26   0  487.22   25.37
   6 -28   2  153.63   14.85
  -6 -28   2  160.47   15.46
   6  28  -2  175.05   12.91
  -6  28  -2  180.25   13.43
  -6  28  -2  157.75   13.27
  -6  30  -4  176.02   14.82
   6  30  -4  200.81   15.32
   6 -30   4  173.61   19.88
  -6 -30   4  166.47   20.40
  -6  30  -4  189.03   17.83
   7  21   5   82.38   15.82
   7 -21  -5   86.12   12.51
  -7 -21  -5   85.74   12.08
  -7  21   5   78.38   15.25
   7 -23  -3  240.95   16.16
   7  23   3  227.16   18.74
  -7  23   3  262.10   19.58
  -7 -23  -3  222.00   15.58
   7 -25  -1  711.59   30.66
  -7 -25  -1  722.83   30.92
  -7  25   1  752.70   31.62
   7  25   1  700.52   32.28
  -7  25   1  695.85   32.77
   7  27  -1   70.19    7.84
  -7  27  -1   76.58    9.62
  -7 -27   1   60.09    9.04
  -7  27  -1   62.90    8.72
   7  27  -1   79.94    9.36
   7 -29   3  281.20   21.13
   7  29  -3  232.20   16.21
  -7 -29   3  267.35   21.45
  -7  29  -3  270.42   18.69
  -7  29  -3  249.64   16.64
  -8 -22  -4  281.16   17.87
   8 -22  -4  277.60   18.35
   8  22   4  301.67   23.97
  -8  22   4  264.22   21.86
  -8  24   2   81.10    9.24
  -8  24   2  102.47   11.99
  -8 -24  -2   77.69    9.32
   8  24   2   87.14   10.99
   8 -24  -2   85.98    9.71
  -8  26   0   52.13    7.77
  -8 -26   0   71.11    7.96
  -8  26   0   65.46    9.04
  -8  26   0   70.76    9.57
   8  26   0   66.50    8.16
   8  28  -2  146.04   12.26
  -8 -28   2  161.58   15.32
   8 -28   2  161.30   15.28
  -8  28  -2  137.74   12.25
  -8  28  -2  151.37   13.88
  -8  30  -4   47.20   10.81
  -8  30  -4   67.64   10.03
  -8 -30   4   72.40   15.40
   8 -30   4   39.31   12.10
  -9  21   5   76.11   14.89
   9 -21  -5  102.39   12.86
  -9 -21  -5  112.17   13.46
   9  21   5   88.71   16.73
  -9  23   3    8.93    6.55
   9 -23  -3   11.28    6.16
  -9 -23  -3   10.33    5.78
   9  23   3    3.68    5.23
  -9 -25  -1  167.39   12.50
  -9  25   1  104.80   11.80
   9 -25  -1  184.04   13.03
  -9  25   1  143.19   11.97
   9  25   1  122.33   12.02
  -9 -27   1  226.97   15.41
  -9  27  -1  187.07   14.47
   9  27  -1  192.54   12.62
  -9  27  -1  181.04   13.70
  -9 -29   3  275.42   21.74
  -9  29  -3  229.19   17.97
   9 -29   3  223.87   19.77
  -9  29  -3  268.43   17.35
  10 -22  -4   70.68   10.81
 -10  22   4   85.03   13.82
 -10 -22  -4   80.90   10.81
  10  22   4   54.38   12.25
 -10  24   2  103.30   12.19
  10  24   2   92.66   11.56
 -10  24   2  101.03   10.58
 -10 -24  -2   63.49    8.99
  10 -24  -2   81.08    9.72
 -10  26   0  120.39   11.98
 -10  26   0  106.63   11.63
  10  26   0   97.27    9.64
 -10  26   0   96.10   10.36
 -10 -26   0  103.52    9.54
 -10 -28   2   54.56   10.39
 -10  28  -2   51.99    8.65
 -10  28  -2   66.80    9.87
  10 -30   4  121.96   17.39
 -10  30  -4  122.13   13.18
 -10 -30   4  112.39   17.76
  11  21   5   49.73   13.46
 -11 -21  -5   32.42    9.89
  11 -21  -5   55.21   11.17
  11 -23  -3  425.25   22.88
 -11  23   3  390.18   25.25
  11  23   3  377.95   25.34
 -11 -23  -3  426.18   22.77
  11  25   1   14.89    5.53
 -11  25   1   24.98    6.98
 -11  25   1   19.64    6.31
  11 -25  -1   19.88    5.86
 -11 -25  -1   17.97    6.08
 -11 -27   1  539.54   26.91
 -11  27  -1  496.55   25.18
 -11  27  -1  522.14   26.40
 -11  27  -1  516.62   28.20
 -11 -29   3   96.18   14.68
 -11  29  -3   62.09    9.69
 -11  29  -3   78.50   12.12
 -12  22   4  194.82   19.38
  12  22   4  196.28   20.69
  12 -22  -4  180.45   15.70
 -12 -22  -4  160.19   14.76
 -12  24   2  137.86   14.22
  12 -24  -2  166.80   13.35
 -12  24   2  137.34   12.81
  12  24   2  149.99   14.42
 -12 -24  -2  156.73   12.85
 -12  26   0  150.05   13.44
 -12  26   0  163.24   14.15
 -12  26   0  123.45   11.91
 -12 -26   0  134.14   10.94
  12  26   0  137.20   11.30
 -12  28  -2  819.40   35.00
 -12  28  -2  775.13   36.10
 -12 -28   2  763.56   38.21
 -12 -30   4    6.00    9.41
 -12  30  -4   -3.44    5.86
 -12  30  -4   -3.85    6.46
  13  21   5   59.86   14.08
  13 -23  -3  141.97   13.46
  13  23   3  131.88   15.80
 -13  23   3  159.22   16.45
 -13 -23  -3  156.39   13.69
 -13 -25  -1  215.31   14.91
  13 -25  -1  188.08   14.40
 -13  25   1  242.38   17.02
 -13  25   1  215.41   16.17
  13  25   1  226.79   15.53
 -13  27  -1   40.16    8.21
 -13  27  -1   38.77    9.39
 -13 -27   1   78.46   10.37
 -13  27  -1   55.71    9.63
 -13  29  -3  224.19   16.52
 -13 -29   3  242.57   21.13
 -13  29  -3  204.66   17.60
  14  22   4   48.28   12.34
 -14 -22  -4   60.28   10.48
  14 -22  -4   50.04   10.17
 -14  22   4   60.80   12.29
 -14 -24  -2  104.67   11.54
 -14  24   2  141.48   14.25
  14  24   2  134.53   13.87
 -14  24   2  123.19   12.74
  14 -24  -2   91.45   10.81
 -14  26   0  733.05   32.96
 -14  26   0  717.75   34.64
  14  26   0  747.36   31.77
 -14 -26   0  750.64   31.72
 -14  26   0  745.01   34.06
 -14  28  -2  176.76   14.50
 -14  28  -2  193.43   15.88
 -14 -28   2  184.39   17.55
 -14 -30   4  108.71   18.31
 -14  30  -4   86.52   12.41
 -14  30  -4  121.51   16.00
  15  21   5   46.24   13.52
 -15 -23  -3  187.85   15.50
  15 -23  -3  219.50   16.40
 -15  23   3  209.36   17.32
 -15  23   3  186.91   18.01
  15  23   3  199.88   19.34
  15  25   1  185.93   14.50
 -15 -25  -1  222.63   15.82
  15 -25  -1  193.33   14.91
 -15  25   1  214.24   16.27
 -15  25   1  218.10   16.35
 -15  27  -1  142.96   14.16
 -15  27  -1  149.64   13.48
 -15 -27   1  167.62   14.67
 -15  27  -1  128.19   14.84
 -15  29  -3   29.31    8.37
 -15  29  -3   35.88    9.80
 -15 -29   3   28.30   10.80
 -16  22   4   71.98   13.11
  16 -22  -4   56.35   10.50
 -16 -22  -4   60.18   10.84
  16  22   4   56.39   12.77
 -16  24   2  103.13   12.51
 -16 -24  -2  105.76   11.87
  16  24   2   87.25   11.70
  16 -24  -2  104.25   11.67
 -16  24   2   74.31   11.15
 -16  26   0   26.29    7.16
 -16  26   0   32.27    7.87
  16  26   0   24.48    6.74
 -16  26   0   25.26    8.42
  16  26   0   32.63    6.38
 -16 -26   0   32.35    6.72
 -16 -28   2   58.98   11.50
 -16  28  -2   78.91   11.51
 -16  28  -2   79.21   13.35
 -16  28  -2   67.82   10.26
 -16 -30   4    5.98   10.21
 -16  30  -4   -0.58    7.24
 -16  30  -4   16.89    8.61
  17  21   5   42.12   13.42
  17 -23  -3  420.16   24.59
 -17  23   3  445.06   26.11
  17  23   3  438.60   28.12
 -17 -23  -3  428.91   24.58
  17  25   1  740.01   34.44
 -17  25   1  739.69   35.59
 -17  25   1  792.79   36.68
 -17 -27   1  364.29   21.90
 -17  27  -1  311.34   20.84
 -17  27  -1  333.82   20.55
 -17  27  -1  346.44   23.27
 -17  29  -3   87.62   15.56
 -17  29  -3  105.07   14.51
 -17 -29   3   91.96   15.75
 -17  29  -3   85.68   11.50
  18  22   4   55.58   12.92
  18 -22  -4   53.64   11.26
 -18 -22  -4   65.20   11.60
 -18 -24  -2   62.91   10.24
 -18  24   2   43.29    9.46
 -18  24   2   28.76    9.00
  18  24   2   33.97    8.48
  18 -24  -2   38.82    8.49
 -18  26   0    4.63    6.16
 -18  26   0    8.66    6.56
 -18  26   0    2.41    5.00
 -18 -26   0    7.08    5.59
 -18  28  -2    8.44    6.50
 -18 -28   2    5.68    7.20
 -18  28  -2    6.62    7.94
 -18  28  -2    0.79    5.65
 -18  30  -4    3.10    8.25
 -18  30  -4    6.27    9.34
 -18 -30   4    0.80    9.54
  19  21   5   23.16   10.98
  19  23   3  218.01   20.40
 -19  23   3  215.60   18.69
  19 -23  -3  154.65   15.75
 -19 -23  -3  183.38   16.51
 -19  25   1   60.26   10.72
 -19  25   1   46.61   10.07
  19  25   1   73.10    9.65
 -19  27  -1  359.52   21.35
 -19 -27   1  276.12   20.34
 -19  27  -1  320.60   21.02
 -19  27  -1  319.00   22.75
  19  27  -1  298.44   19.63
 -19 -29   3   45.89   11.91
 -19  29  -3   55.92   12.42
 -19  29  -3   38.18    9.88
  19  29  -3   25.87    8.07
 -19  29  -3   42.34   11.62
  20 -22  -4  178.50   17.50
 -20 -22  -4  199.00   17.64
  20  22   4  166.67   20.26
 -20  24   2  360.77   23.66
 -20 -24  -2  345.94   21.95
  20 -24  -2  395.21   23.06
  20  24   2  336.27   22.65
 -20  24   2  317.11   22.42
 -20  26   0   72.43   11.48
 -20  26   0   52.17   10.66
 -20  28  -2  119.36   14.96
 -20  28  -2  165.37   15.33
 -20 -28   2  158.64   17.16
 -20  28  -2  145.97   17.60
  20  28  -2  141.87   14.14
 -20  30  -4   39.32   12.21
 -20  30  -4   48.98   14.58
 -20 -30   4   36.49   13.23
  21  21   5    1.81    9.86
  21 -23  -3  295.25   21.20
 -21 -23  -3  335.01   21.95
 -21  23   3  340.36   24.20
  21  23   3  327.20   24.38
 -21  25   1  128.39   14.35
 -21  25   1  122.59   14.92
  21  25   1  140.90   13.38
 -21  27  -1  162.76   15.49
 -21 -27   1  140.07   15.30
  21  27  -1  170.54   15.03
 -21  27  -1  160.64   15.77
 -21  27  -1  145.69   16.57
 -21  29  -3  165.64   20.28
 -21 -29   3  140.50   19.02
 -21  29  -3  170.63   16.70
  21  29  -3  216.37   17.59
 -21  29  -3  193.13   19.64
  22  22   4   72.62   14.31
  22 -22  -4  102.06   13.79
 -22 -22  -4  121.09   15.09
 -22  24   2  187.05   17.85
 -22  24   2  198.40   18.67
  22  24   2  198.38   17.81
  22 -24  -2  195.17   16.63
 -22 -24  -2  221.46   17.42
 -22  26   0    4.90    6.62
 -22  26   0    2.87    6.73
 -22  28  -2  189.57   18.39
 -22 -28   2  180.36   19.29
 -22  28  -2  168.60   16.66
 -22  28  -2  199.72   20.41
  22  28  -2  186.39   16.33
 -22  30  -4   46.70   13.37
 -22  30  -4   59.67   15.77
 -22 -30   4   18.17   11.66
 -23 -23  -3  101.89   13.69
 -23  23   3   73.98   13.63
  23 -23  -3   97.66   13.42
  23  23   3   85.61   13.90
 -23  25   1  208.48   19.22
 -23  25   1  209.15   17.27
  23  27  -1  114.29   13.25
 -23  27  -1  123.08   16.21
 -23  27  -1  143.23   15.47
 -23 -27   1  149.10   15.62
 -23  27  -1  127.75   14.40
  23  29  -3   49.01   10.51
 -23  29  -3   76.50   13.91
 -23 -29   3   63.07   14.87
 -23  29  -3   52.19   13.79
 -23  29  -3   60.84   11.84
 -24 -22  -4  117.96   15.73
  24  22   4  129.31   18.46
  24 -22  -4  106.03   14.92
 -24  24   2   19.53    9.30
  24  24   2   13.86    7.47
 -24 -24  -2   27.44   11.49
 -24  24   2   29.95    9.87
 -24  26   0   34.51   10.11
 -24  26   0   14.96    7.64
 -24  28  -2   47.42   11.04
  24  28  -2   44.49    9.72
 -24 -28   2   71.72   14.32
 -24  28  -2   65.56   11.66
 -24  28  -2   72.69   14.27
 -25  23   3   26.73   10.43
 -25 -23  -3   18.51    8.57
  25  23   3   18.37    7.56
  25 -23  -3    3.43    7.17
 -25  25   1  141.09   15.28
 -25  25   1  132.75   16.43
 -25 -27   1  345.87   24.09
 -25  27  -1  347.58   23.51
 -25  27  -1  320.17   22.90
 -25  27  -1  356.09   25.46
  25  29  -3   22.73    8.30
 -25 -29   3   38.33   13.02
 -25  29  -3    4.99    9.42
 -25  29  -3   17.69    9.19
 -25  29  -3    4.19    8.06
 -26 -22  -4   -2.40    8.07
  26 -22  -4   -2.00    8.05
  26  22   4    5.73    7.83
  26  24   2  123.00   14.47
 -26  24   2   93.83   13.53
 -26  24   2  117.18   16.23
 -26  26   0    2.06    7.27
 -26  26   0   -1.65    6.45
 -26  28  -2    0.79    7.24
 -26  28  -2   25.22   11.00
  26  28  -2   22.85    8.36
 -26 -28   2   17.78   10.26
 -26  28  -2    8.19    7.59
  27  23   3  175.33   19.47
 -27 -23  -3  201.08   19.24
 -27  23   3  186.21   20.61
  27 -23  -3  189.66   18.69
 -27  25   1  159.97   18.42
 -27  25   1  141.05   15.86
 -27  27  -1   88.46   13.70
 -27  27  -1   76.09   14.40
 -27 -27   1  103.73   14.59
 -27 -29   3   35.54   13.27
  27  29  -3   17.05    8.78
 -27  29  -3   35.86   11.39
 -27  29  -3   23.23   11.05
 -27  29  -3   32.75   11.67
 -28  22   4   16.54   12.40
  28  22   4   12.85    9.22
  28  24   2   54.90   11.15
 -28  24   2   34.38   11.63
 -28  26   0  103.48   14.20
 -28  26   0   88.95   15.00
  28  28  -2  169.26   17.22
 -28  28  -2  165.56   18.88
 -28  28  -2  136.63   16.65
 -28 -28   2  146.06   18.95
 -28  28  -2  153.04   19.92
 -29 -23  -3   35.41   11.33
  29  23   3   57.33   12.47
 -29  23   3   63.27   14.78
 -29  25   1  179.93   20.02
 -29  25   1  199.64   18.91
 -29 -27   1   22.95    9.94
 -29  27  -1   17.86    9.61
 -29  27  -1   23.28    9.78
  29  29  -3   40.07   11.44
 -29  29  -3   37.78   12.66
 -29  29  -3   36.83   13.65
 -29 -29   3   23.59   13.18
 -30  24   2  274.24   24.02
 -30  26   0   64.00   13.79
 -30  26   0   62.65   12.18
 -30  28  -2   27.55   11.23
 -30 -28   2   22.50   11.45
 -30  28  -2   21.21   10.06
 -30  28  -2   50.85   12.33
 -31  23   3   41.20   13.70
  31  23   3   43.37   11.79
 -31  25   1  110.39   17.23
 -31  25   1  120.50   15.85
 -31  27  -1   14.22    9.91
 -31  27  -1   12.13    8.35
 -31  29  -3   62.21   16.03
 -31 -29   3   70.56   17.42
 -31  29  -3   61.28   15.07
 -32  24   2   13.32   10.81
 -32  26   0  459.46   28.40
 -32  26   0  412.12   30.16
 -32  28  -2  178.90   20.30
 -32  28  -2  181.76   21.83
 -32 -28   2  176.57   21.46
  33  23   3   55.25   13.03
 -33  23   3   59.51   15.77
 -33  25   1   14.80   10.06
 -33  25   1   19.59   10.23
 -33  27  -1   75.75   16.22
 -33  27  -1   68.10   13.69
 -34  24   2   18.31   11.42
 -34  26   0    4.66    7.86
 -34  26   0   -0.04    8.92
 -34  28  -2    7.79    9.62
 -34 -28   2   -6.18    9.95
 -34  28  -2   -1.75    9.77
 -35  23   3    8.61   12.05
 -35  25   1   29.22   13.02
 -35  27  -1   13.33    9.62
 -35  27  -1   14.09   10.84
 -36  24   2    9.47   12.09
 -36  26   0    1.08   10.12
 -36  26   0    5.16    8.84
 -36 -28   2   72.17   16.98
 -36  28  -2   74.17   15.75
 -36  28  -2   36.79   14.27
 -37  25   1   44.62   15.26
 -37  27  -1   22.59   11.51
 -37  27  -1   -5.39    8.19
 -38  24   2   85.31   19.26
 -38  26   0   46.13   12.79
 -38  26   0   32.01   13.97
 -39  25   1   62.88   16.72
 -40  26   0   20.73   13.48
   0 -24  -4  178.98   14.70
   0  24   4  224.27   21.29
   0  26   2  712.75   34.44
   0 -26  -2  678.72   30.52
   0  28   0  381.03   20.83
   0  28   0  470.14   22.89
   0  30  -2  335.11   19.45
   0  30  -2  349.84   19.74
   0 -30   2  349.64   22.21
   0  32  -4   90.44   11.53
   0 -32   4  100.24   16.59
  -1 -23  -5   28.03    9.46
  -1  23   5   23.52   11.17
   1  23   5   12.93    9.32
   1 -23  -5   19.28    8.72
  -1 -25  -3   39.40    8.45
   1  25   3   52.11   10.13
   1 -25  -3   41.06    8.46
  -1  25   3   42.76    9.61
   1 -27  -1    2.77    4.12
  -1 -27  -1   -0.70    3.66
   1  27   1    3.03    3.61
   1  27   1   -0.75    3.19
  -1  27   1    2.24    3.71
  -1  27   1    2.73    4.07
  -1  29  -1  200.41   14.28
   1  29  -1  189.12   13.61
   1 -29   1  211.42   15.51
   1  29  -1  186.23   13.79
  -1  29  -1  217.02   14.58
  -1 -29   1  230.21   15.59
  -1  31  -3   42.94    8.62
   1  31  -3   49.92    8.70
   1 -31   3   45.93   10.86
  -1  31  -3   53.22    8.78
  -1 -31   3   20.32    8.83
  -2 -24  -4   62.06   10.09
  -2  24   4   67.37   12.74
   2  24   4   46.21   11.54
   2 -24  -4   62.65   10.06
   2 -26  -2  130.33   11.90
   2  26   2  136.98   13.79
  -2 -26  -2  120.66   11.45
  -2  26   2  141.52   14.27
  -2 -28   0  604.94   26.73
  -2  28   0  538.80   27.21
  -2  28   0  582.19   27.02
   2  28   0  610.97   27.17
   2  28   0  594.46   27.74
   2 -30   2  128.49   14.09
  -2  30  -2  138.52   12.81
  -2  30  -2  132.42   12.27
  -2 -30   2  149.76   14.91
   2  30  -2  144.29   12.02
   2  30  -2  144.77   12.49
  -2 -32   4  121.99   18.18
   2  32  -4  142.24   13.47
   2 -32   4  154.21   18.92
  -2  32  -4  134.78   13.57
  -3 -23  -5    7.34    7.40
  -3  23   5   13.32    9.64
   3  23   5   17.04   10.24
   3 -23  -5   10.92    8.04
  -3 -25  -3  136.54   12.71
   3 -25  -3  137.28   12.59
  -3  25   3  117.22   14.48
   3  25   3  145.15   15.51
   3  27   1  664.81   31.70
  -3  27   1  677.35   29.58
  -3 -27  -1  671.75   29.84
   3 -27  -1  703.19   30.28
  -3  27   1  715.37   32.80
  -3  29  -1   32.07    6.80
   3 -29   1   36.18    7.86
   3  29  -1   39.35    7.18
  -3  29  -1   41.22    7.40
  -3 -29   1   36.14    7.41
   3  29  -1   50.97    7.37
  -3  31  -3   36.87    8.58
  -3 -31   3   61.43   12.21
  -3  31  -3   48.65    8.48
   3 -31   3   50.68   11.47
   3  31  -3   55.88    8.73
  -4 -24  -4  110.36   12.23
   4 -24  -4  111.02   12.43
   4  24   4  120.36   16.24
  -4  24   4  113.87   15.87
  -4 -26  -2   31.18    7.06
   4  26   2   29.36    7.54
   4 -26  -2   28.89    6.95
  -4  26   2   19.14    6.81
  -4  28   0   94.00   10.50
   4  28   0  103.93   10.55
  -4 -28   0   96.76    9.48
   4  28   0  110.48   10.85
  -4  28   0   86.09    9.78
   4  30  -2   63.08    8.94
  -4  30  -2   57.07    8.89
   4  30  -2   51.80    8.03
   4 -30   2   73.10   11.16
  -4 -30   2   63.45   10.60
  -4  30  -2   66.79    9.47
  -4  32  -4    2.86    6.68
  -4 -32   4    1.67    7.80
   4  32  -4    4.94    6.47
   4 -32   4    2.15    8.58
  -5 -23  -5   76.08   11.63
   5  23   5   56.37   13.98
   5 -23  -5   80.21   11.95
  -5  23   5   59.08   13.72
  -5  25   3   88.24   12.77
   5  25   3   74.03   11.92
  -5 -25  -3  103.48   11.27
   5 -25  -3   97.31   11.13
   5 -27  -1  471.16   22.92
  -5 -27  -1  476.12   22.85
   5  27   1  455.45   24.18
  -5  27   1  432.07   22.27
  -5  27   1  410.23   23.94
   5  29  -1    7.12    4.59
   5  29  -1    7.87    4.31
  -5  29  -1    4.90    4.57
  -5 -29   1   10.18    5.18
  -5  29  -1    2.25    4.34
   5 -31   3   46.94   11.06
  -5  31  -3   28.98    8.13
   5  31  -3   33.01    7.54
  -5  31  -3   34.29    7.53
  -5 -31   3   29.74    9.58
  -6  24   4   62.28   12.51
   6 -24  -4   79.26   11.49
  -6 -24  -4   76.36   10.79
   6  24   4   84.46   14.15
   6 -26  -2  423.21   22.14
   6  26   2  390.78   24.01
  -6 -26  -2  416.00   21.71
  -6  26   2  432.00   24.89
  -6 -28   0  283.54   16.26
  -6  28   0  282.53   17.39
  -6  28   0  288.90   18.39
  -6  28   0  274.10   17.83
   6  28   0  315.67   17.74
  -6  30  -2   63.22    9.27
   6  30  -2   63.53    9.07
  -6  30  -2   84.41   10.62
  -6 -30   2   56.26   10.67
   6 -30   2   59.86   10.59
   6  32  -4   48.95    9.91
   6 -32   4   66.01   14.37
  -6 -32   4   62.39   14.12
  -6  32  -4   44.35    9.34
  -7  23   5   30.28   11.25
   7  23   5   33.89   12.55
   7 -23  -5   29.41    9.20
  -7 -23  -5   30.42    9.52
  -7 -25  -3  421.27   22.59
   7  25   3  394.24   26.05
  -7  25   3  436.95   26.89
   7 -25  -3  411.13   22.84
  -7  27   1   71.72    8.97
  -7  27   1   54.46    8.92
   7  27   1   48.68    8.30
   7 -27  -1   65.62    8.63
  -7 -27  -1   72.18    9.18
  -7  29  -1  761.95   33.46
   7  29  -1  769.49   32.33
  -7  29  -1  731.48   33.94
  -7 -29   1  832.17   35.40
   7  29  -1  764.90   33.39
  -7  31  -3  248.28   17.49
  -7  31  -3  267.47   19.17
   7  31  -3  254.69   17.36
  -7 -31   3  281.83   22.19
   7 -31   3  283.02   21.48
   8 -24  -4  430.76   23.86
   8  24   4  407.61   28.92
  -8  24   4  367.33   26.77
  -8 -24  -4  391.83   22.62
   8 -26  -2  376.69   20.82
  -8  26   2  355.20   20.62
   8  26   2  313.56   21.38
  -8  26   2  373.10   22.96
  -8 -26  -2  389.92   20.71
  -8  28   0  301.82   18.21
  -8 -28   0  304.88   17.00
  -8  28   0  288.17   18.43
   8  28   0  295.00   17.52
  -8  28   0  324.68   19.77
   8  30  -2  230.20   15.94
  -8  30  -2  214.74   15.76
  -8  30  -2  227.42   16.38
  -8 -30   2  227.37   18.27
  -8 -32   4    4.77   10.14
   8 -32   4   15.67    9.60
  -8  32  -4   15.91    7.63
  -8  32  -4   11.14    6.90
  -9  23   5   35.37   12.61
   9 -23  -5   39.69   10.23
   9  23   5   42.92   13.24
  -9 -23  -5   32.83    9.90
  -9  25   3  201.33   18.84
   9 -25  -3  198.32   15.48
  -9 -25  -3  214.62   15.59
   9  25   3  198.08   18.89
   9  27   1  222.50   15.69
  -9  27   1  230.54   16.65
   9 -27  -1  190.20   14.17
  -9 -27  -1  183.78   14.01
  -9  27   1  222.91   15.41
   9  29  -1   86.37    9.05
  -9  29  -1   88.99   10.57
  -9  29  -1   85.40   10.88
  -9 -29   1  113.31   11.95
  -9  31  -3  161.44   14.26
  -9 -31   3  171.33   18.59
  -9  31  -3  182.83   16.87
   9 -31   3  161.40   17.64
 -10  24   4    6.40    6.99
  10 -24  -4   -2.47    5.80
 -10 -24  -4   -1.11    6.15
  10  24   4    4.09    7.45
 -10  26   2  155.76   15.17
 -10 -26  -2  154.13   13.31
  10 -26  -2  131.02   12.55
 -10  26   2  150.58   13.15
  10  26   2  132.41   13.97
  10  28   0  837.70   34.70
 -10 -28   0  837.10   33.71
 -10  28   0  763.71   36.47
 -10  28   0  790.87   35.97
 -10  28   0  809.59   35.04
 -10  30  -2   61.69    9.57
 -10  30  -2   63.69   10.46
 -10 -30   2   69.14   11.40
  10 -32   4  186.05   20.74
 -10 -32   4  169.19   21.31
 -10  32  -4  143.34   16.47
 -11  23   5   28.88   11.52
  11  23   5   42.72   13.15
  11  25   3   53.97   10.98
 -11  25   3   47.19   10.58
  11 -25  -3   68.36   10.29
 -11 -25  -3   47.33    9.17
  11  27   1  499.25   26.52
 -11  27   1  518.21   26.61
  11 -27  -1  540.84   26.26
 -11  27   1  553.85   28.17
 -11 -27  -1  541.18   26.21
 -11  29  -1    0.84    4.58
 -11 -29   1   -0.12    4.79
 -11  29  -1    8.98    6.28
 -11  29  -1    7.89    5.42
 -11  31  -3   34.29    9.62
 -11 -31   3   20.94    9.22
 -11  31  -3   33.99    8.54
 -12 -24  -4   82.49   11.56
  12 -24  -4   82.87   12.05
 -12  24   4   68.78   13.23
  12  24   4   51.52   12.77
 -12  26   2   52.33    9.89
 -12  26   2   53.29    9.27
  12 -26  -2   47.24    8.48
 -12 -26  -2   44.65    8.57
  12  26   2   47.08    9.04
 -12  28   0  148.23   13.61
 -12 -28   0  193.63   13.42
  12  28   0  183.04   13.33
 -12  28   0  174.70   14.68
 -12  28   0  171.94   15.29
 -12  30  -2  248.65   18.36
 -12 -30   2  229.11   19.17
 -12  30  -2  271.99   18.01
 -12  32  -4   18.58    9.23
 -12 -32   4    4.84    9.41
 -12  32  -4   15.08    9.30
  13  23   5    5.08    8.70
 -13 -25  -3   73.46   10.73
  13 -25  -3   81.90   11.25
  13  25   3   77.54   12.42
 -13  25   3  123.60   14.86
 -13 -27  -1   44.55    9.11
 -13  27   1   71.90   10.60
 -13  27   1   65.04    9.90
  13  27   1   74.75    9.71
 -13 -29   1  489.13   26.01
 -13  29  -1  422.26   26.56
 -13  29  -1  489.92   26.05
 -13  29  -1  462.58   24.75
 -13 -31   3  179.48   19.50
 -13  31  -3  186.93   17.75
 -13  31  -3  129.52   13.77
 -14 -24  -4   23.40    8.70
 -14  24   4   16.66    9.03
  14  24   4   22.54    9.92
  14 -24  -4   16.22    8.08
 -14  26   2   13.96    7.25
  14  26   2    7.17    5.41
  14 -26  -2    1.00    4.91
 -14 -26  -2   -0.14    5.17
 -14  26   2   15.52    6.52
 -14  28   0    0.45    4.38
 -14  28   0    7.04    6.26
  14  28   0    3.49    3.54
 -14 -28   0    8.37    5.04
 -14  28   0    6.60    5.40
 -14  30  -2   27.85   10.05
 -14 -30   2   29.20    9.54
 -14  30  -2   22.03    7.15
 -14  30  -2   32.56    8.92
 -14 -32   4   18.77   10.61
 -14  32  -4   36.81   11.11
  15  23   5   11.91   10.19
  15 -25  -3  168.20   14.91
 -15  25   3  134.43   15.91
  15  25   3  122.71   15.51
 -15 -25  -3  161.54   14.84
  15  27   1  154.15   13.19
 -15  27   1  149.06   14.38
 -15  27   1  132.50   14.36
 -15  29  -1  249.72   18.12
 -15  29  -1  244.76   17.48
 -15 -29   1  244.11   17.87
 -15  29  -1  213.10   18.70
 -15  31  -3   14.88    8.76
 -15 -31   3   -0.08    7.04
 -15  31  -3   -2.44    5.30
  16  24   4  125.32   17.60
 -16 -24  -4  114.23   13.95
 -16  24   4  126.23   16.46
  16 -24  -4  108.03   13.88
 -16 -26  -2  289.50   19.01
  16 -26  -2  257.44   18.14
  16  26   2  253.92   19.08
 -16  26   2  268.69   20.17
 -16  26   2  238.58   18.65
 -16  28   0  135.65   14.37
 -16  28   0  127.94   13.92
 -16 -30   2  235.74   19.92
 -16  30  -2  230.44   17.43
 -16  30  -2  244.37   20.72
 -16  30  -2  208.90   17.52
 -16 -32   4   18.06   11.07
 -16  32  -4    9.92    9.17
  17  23   5   49.50   14.36
 -17 -25  -3  159.34   15.27
 -17  25   3  154.34   16.89
  17 -25  -3  124.58   14.19
  17  25   3  134.64   16.50
  17  27   1  368.70   21.56
 -17  27   1  356.57   22.90
 -17  27   1  336.36   22.23
 -17  29  -1  171.20   16.05
 -17  29  -1  168.08   17.15
 -17 -29   1  170.99   15.90
 -17  29  -1  133.28   13.89
 -17  31  -3   85.83   13.74
 -17  31  -3   56.48   13.60
 -17  31  -3   76.38   12.01
 -17 -31   3   73.84   14.88
  18  24   4   67.70   13.91
 -18 -24  -4   49.78   11.04
  18 -24  -4   18.81    9.31
  18 -26  -2  244.57   18.13
  18  26   2  255.45   19.27
 -18 -26  -2  260.54   18.71
 -18  26   2  252.02   19.58
 -18  26   2  255.78   19.54
 -18  28   0  431.57   25.84
 -18  28   0  410.26   24.53
 -18  30  -2   76.28   12.23
 -18  30  -2   74.88   11.31
 -18 -30   2   81.25   13.05
 -18  30  -2   82.51   14.42
 -18  32  -4   50.47   12.94
 -18  32  -4   71.77   16.54
 -18 -32   4  103.05   18.34
  19  23   5   71.50   17.01
  19  25   3  225.05   21.00
 -19  25   3  228.43   19.72
 -19  25   3  217.88   19.31
  19 -25  -3  211.45   17.76
 -19 -25  -3  229.30   18.03
 -19  27   1  316.05   21.85
  19  27   1  315.44   19.97
 -19  27   1  303.79   21.36
 -19  29  -1  133.37   16.12
  19  29  -1  107.73   12.54
 -19  29  -1  131.33   14.77
 -19  29  -1  132.67   13.90
 -19 -29   1  167.82   15.70
 -19  31  -3   17.14   11.23
 -19 -31   3   23.53   10.94
  19  31  -3   31.13    8.98
 -19  31  -3   19.89   10.13
 -19  31  -3   14.44    8.24
  20  24   4   17.52    8.86
 -20 -24  -4   35.36   10.58
  20 -24  -4   44.84   10.52
 -20 -26  -2   22.02    8.71
  20  26   2   19.35    7.47
 -20  26   2   39.76    9.96
 -20  26   2   42.72   10.20
  20 -26  -2   20.64    7.73
 -20  28   0   68.31   11.35
 -20  28   0   67.10   11.81
 -20  30  -2   28.01   11.32
  20  30  -2   22.14    7.70
 -20  30  -2   15.60    7.84
 -20 -30   2    5.53    7.55
 -20  30  -2   17.79    7.85
 -20  32  -4    7.93   11.48
 -20  32  -4    8.94    9.23
 -20 -32   4    9.69   11.55
  21 -25  -3  128.86   15.11
 -21 -25  -3  115.31   14.49
 -21  25   3  113.05   15.49
 -21  25   3  143.53   16.89
  21  25   3  158.55   17.73
 -21  27   1  161.88   16.38
 -21  27   1  122.51   15.21
  21  27   1  135.90   13.66
 -21  29  -1  297.67   21.80
 -21  29  -1  328.72   23.73
  21  29  -1  298.13   20.75
 -21 -29   1  310.58   21.76
 -21  29  -1  332.49   21.98
  21  31  -3   43.42   10.38
 -21  31  -3   34.61   11.35
 -21  31  -3   28.83    9.53
 -21 -31   3   57.92   14.10
 -21  31  -3   45.22   13.38
 -22 -24  -4    5.33    8.39
  22  24   4    6.01    7.82
  22 -24  -4    7.27    7.82
  22  26   2   25.40    8.28
 -22  26   2   28.77    9.30
 -22  26   2   27.45    8.69
 -22  28   0    6.19    6.37
 -22  28   0    6.00    7.49
 -22  30  -2   46.09   10.70
  22  30  -2   54.51   10.51
 -22 -30   2   54.42   12.95
 -22  30  -2   37.14    9.71
 -22  30  -2   42.43   12.58
 -23 -25  -3  240.56   19.83
  23 -25  -3  272.91   21.20
 -23  25   3  266.79   22.61
  23  25   3  303.89   23.62
 -23  27   1  131.52   16.12
 -23  27   1  134.70   15.47
 -23  29  -1   71.59   13.79
  23  29  -1  111.81   14.71
 -23 -29   1   75.92   12.86
 -23  29  -1   76.74   12.15
 -23  29  -1  117.42   14.81
 -23  31  -3   15.72   10.70
 -23 -31   3    4.05    8.96
  23  31  -3   14.61    8.01
 -23  31  -3   17.65    8.95
 -23  31  -3   27.63   11.08
 -24 -24  -4   20.34   10.08
  24  24   4   21.48   10.24
  24 -24  -4   26.36   11.23
 -24  26   2  165.43   17.78
  24  26   2  163.16   16.73
 -24  26   2  187.24   19.20
 -24  28   0    7.80    7.33
 -24  28   0    3.49    7.06
 -24  30  -2  208.37   21.35
 -24 -30   2  176.40   19.18
  24  30  -2  171.69   16.63
 -24  30  -2  141.90   17.01
 -24  30  -2  153.90   16.41
 -25  25   3    3.44    9.06
  25 -25  -3    4.35    7.32
  25  25   3   15.59    8.95
 -25 -25  -3    4.77    8.42
 -25  27   1  334.55   24.61
 -25  27   1  329.45   23.31
 -25  29  -1  128.37   16.23
 -25  29  -1  146.25   17.97
 -25 -29   1  125.77   16.00
 -25 -31   3    2.60    9.26
 -25  31  -3   25.20   10.29
 -25  31  -3   11.73    9.27
  25  31  -3    8.04    8.06
 -25  31  -3   -1.27    8.90
  26  24   4    7.17    8.30
 -26 -24  -4   20.83   10.81
  26 -24  -4   34.55   11.56
 -26  26   2  324.99   24.67
 -26  26   2  328.16   24.07
  26  26   2  289.19   22.21
 -26  28   0  232.05   21.71
 -26  28   0  250.41   20.27
 -26 -30   2    6.74    9.33
  26  30  -2    4.30    6.87
 -26  30  -2    9.83    9.55
 -26  30  -2    6.92    8.27
 -26  30  -2    3.72    7.56
 -27  25   3   23.00   10.51
  27  25   3   10.65    7.54
 -27 -25  -3   13.88    8.97
 -27  27   1  123.25   17.07
 -27  27   1  142.84   16.56
 -27  29  -1    4.18    7.97
 -27  29  -1    2.45    6.74
  27  31  -3   76.75   14.32
 -27  31  -3   99.61   18.54
 -27 -31   3   73.71   16.92
 -27  31  -3   92.74   16.17
  28  24   4   21.62   10.18
 -28  26   2  196.62   20.39
 -28  26   2  135.40   17.02
 -28  28   0   82.07   13.56
 -28  28   0   51.56   13.37
  28  30  -2   53.40   11.36
 -28 -30   2   58.76   14.66
 -28  30  -2   44.50   13.62
 -28  30  -2   42.83   12.65
 -28  30  -2   58.96   13.07
  29  25   3    2.78    7.08
 -29  25   3   12.26   10.24
 -29  27   1   16.82    9.66
 -29  27   1   28.78   10.07
 -29  29  -1   79.72   14.08
 -29  29  -1   75.39   15.28
 -29  31  -3   35.17   13.20
 -29  31  -3   33.78   13.52
 -29 -31   3   30.71   12.09
 -30  26   2   10.33   10.43
 -30  28   0   -1.89    7.97
 -30  28   0   12.85    8.86
 -30  30  -2   -2.19    8.66
 -30  30  -2    7.23    9.08
 -30  30  -2   -1.36    8.01
 -30 -30   2   16.28   11.21
  31  25   3  141.99   18.66
 -31  25   3  152.92   21.21
 -31  27   1   18.34    9.18
 -31  27   1    5.96    9.61
 -31  29  -1   83.53   16.53
 -31  29  -1   84.22   15.04
 -32  26   2   36.95   12.66
 -32  28   0   30.92   11.87
 -32  28   0   33.12   11.06
 -32  30  -2   66.57   16.60
 -32  30  -2   84.85   16.02
 -32 -30   2   54.12   15.31
 -33  25   3   17.06   12.61
 -33  27   1   83.09   14.84
 -33  27   1   89.25   16.80
 -33  29  -1   24.13   11.05
 -33  29  -1    9.42    8.99
 -34  26   2   50.76   14.99
 -34  28   0   71.64   16.34
 -34  28   0  123.60   16.83
 -34 -30   2   -1.39   11.16
 -34  30  -2    1.30    9.98
 -34  30  -2    6.93    9.91
 -35  27   1    6.86   10.56
 -35  29  -1   29.57   11.54
 -35  29  -1   21.66   12.19
 -36  26   2   62.57   15.93
 -36  28   0   44.20   14.84
 -36  28   0   61.33   14.15
 -37  27   1   -1.40   10.03
 -37  29  -1   96.78   16.91
 -37  29  -1  113.06   20.34
 -38  28   0   -3.30    8.56
 -38  28   0    0.24   10.97
   0 -26  -4   -5.84    5.83
   0  26   4   -2.14    5.61
   0  28   2    2.82    4.92
   0 -28  -2   -2.99    4.23
   0  30   0   -2.38    3.98
   0  30   0    5.24    4.22
   0  32  -2   -3.17    4.17
   0  32  -2   -0.39    4.67
   0 -32   2    2.54    5.40
   0  34  -4   -1.19    6.97
   0 -34   4   -9.25    7.89
  -1 -25  -5   49.69   10.92
   1 -25  -5   33.12    9.76
  -1  25   5   41.06   12.92
   1  25   5   28.51   11.93
   1  27   3   -1.01    4.72
  -1 -27  -3    0.60    5.10
  -1  27   3    1.98    5.66
   1 -27  -3    6.92    5.58
  -1  29   1  201.59   15.59
   1 -29  -1  224.78   15.03
  -1 -29  -1  200.23   14.48
   1  29   1  233.87   16.41
  -1  29   1  223.68   14.29
  -1  31  -1   38.65    7.22
  -1 -31   1   60.62    9.05
   1  31  -1   28.30    6.79
   1  31  -1   40.44    7.29
   1 -31   1   35.08    7.93
  -1  31  -1   18.73    6.22
   1 -33   3   79.79   13.48
  -1 -33   3   91.74   14.54
  -1  33  -3   80.41   10.88
   1  33  -3   81.35   10.80
  -2 -26  -4   84.62   11.65
   2 -26  -4   97.31   12.41
  -2  26   4   98.62   15.31
   2  26   4  105.00   15.73
   2  28   2  195.63   16.49
  -2  28   2  194.19   16.45
   2 -28  -2  194.54   14.71
  -2 -28  -2  199.05   14.56
  -2  30   0    2.30    3.60
   2  30   0    1.33    4.53
  -2 -30   0    2.16    3.83
   2  30   0    2.92    3.53
  -2  30   0    1.59    4.37
  -2 -32   2   49.42   10.00
   2  32  -2   42.07    8.07
  -2  32  -2   49.70    8.68
   2 -32   2   37.10    9.26
   2  32  -2   37.40    7.97
  -2  32  -2   33.88    7.82
   2  34  -4   93.00   12.59
   2 -34   4   67.91   14.97
  -2  34  -4   89.76   12.66
  -2 -34   4   96.70   16.92
  -3  25   5   -0.36    7.60
   3 -25  -5    2.18    7.49
   3  25   5    0.23    8.47
  -3 -25  -5    3.14    7.25
   3 -27  -3  232.20   16.38
  -3  27   3  222.90   19.09
   3  27   3  194.48   18.80
  -3 -27  -3  223.82   16.13
  -3 -29  -1   55.09    8.44
   3 -29  -1   53.32    8.35
   3  29   1   47.54    8.49
  -3  29   1   48.86    8.76
  -3  29   1   42.07    7.35
  -3  31  -1   94.21   10.69
  -3  31  -1   95.48   11.22
  -3 -31   1  103.01   11.16
   3  31  -1   91.44   10.46
   3  31  -1  101.61   10.58
   3 -31   1   98.67   11.53
  -3  33  -3  128.85   13.16
   3 -33   3  130.26   16.31
   3  33  -3  118.43   12.46
  -3  33  -3  120.61   13.41
  -3 -33   3  138.02   16.71
  -4  26   4  144.66   17.83
   4  26   4   91.81   15.23
  -4 -26  -4  131.50   13.50
   4 -26  -4  140.57   14.10
   4  28   2  322.79   21.64
  -4 -28  -2  325.18   19.23
  -4  28   2  341.30   22.11
   4 -28  -2  318.73   19.36
   4  30   0  251.01   16.97
  -4  30   0  263.27   17.23
  -4  30   0  265.34   17.50
  -4 -30   0  268.21   16.22
  -4  30   0  256.32   17.37
   4  30   0  255.36   16.96
  -4  32  -2  548.33   27.19
  -4 -32   2  530.83   29.84
   4  32  -2  537.20   26.83
  -4  32  -2  546.18   27.75
   4 -32   2  562.59   30.24
  -4  34  -4   18.04    8.52
   4 -34   4   16.71   10.11
  -4 -34   4    6.54    9.79
   4  34  -4   12.30    7.86
   5 -25  -5   18.44    9.54
  -5  25   5   20.82    9.84
   5  25   5   38.27   13.56
  -5  27   3  140.79   16.50
  -5 -27  -3  180.02   14.34
   5  27   3  135.59   16.12
   5 -27  -3  169.63   14.09
  -5 -29  -1   -0.81    4.18
   5  29   1    1.22    3.58
  -5  29   1    6.50    4.85
  -5  29   1    9.96    5.06
   5 -29  -1    3.58    4.39
   5  31  -1  307.60   17.84
  -5 -31   1  287.85   18.76
  -5  31  -1  282.57   18.27
   5  31  -1  268.39   17.72
  -5  31  -1  330.41   19.14
  -5 -33   3    5.38    6.86
  -5  33  -3   -0.78    5.55
   5 -33   3    3.89    7.69
  -5  33  -3    8.34    6.25
   5  33  -3    0.34    5.25
  -6  26   4  163.47   18.86
   6  26   4  140.11   17.90
   6 -26  -4  150.98   14.80
  -6 -26  -4  136.84   14.19
   6 -28  -2  188.11   14.38
  -6 -28  -2  155.02   13.13
  -6  28   2  193.58   17.31
   6  28   2  164.35   15.86
  -6  30   0 1118.28   44.41
  -6  30   0 1076.83   45.61
  -6  30   0 1118.38   45.68
   6  30   0 1078.36   44.22
  -6 -30   0 1102.31   43.30
  -6  32  -2   64.01    9.46
   6  32  -2   59.74    9.29
   6 -32   2   75.82   12.06
  -6 -32   2   64.40   11.07
  -6  32  -2   55.13    9.73
  -6  34  -4   55.77   10.81
   6 -34   4   55.12   13.18
  -6 -34   4   36.17   12.45
   6  34  -4   56.14   11.23
   7  25   5   57.47   14.80
  -7  25   5   11.03    8.89
  -7  27   3   30.26    9.54
   7 -27  -3   31.52    7.99
   7  27   3   10.14    6.91
  -7 -27  -3   22.67    6.92
  -7  29   1  811.91   35.76
   7 -29  -1  826.51   35.30
  -7 -29  -1  786.73   35.06
   7  29   1  849.47   37.66
  -7  29   1  842.48   38.36
   7  31  -1  403.44   22.00
  -7  31  -1  374.24   22.01
   7  31  -1  360.79   20.06
  -7  31  -1  358.99   21.24
  -7 -31   1  436.36   22.96
   7  33  -3  241.28   17.40
  -7  33  -3  222.00   18.32
  -7 -33   3  248.90   21.28
   7 -33   3  255.36   21.16
  -7  33  -3  261.91   18.11
  -8  26   4  193.91   20.63
   8  26   4  212.38   21.60
   8 -26  -4  224.73   17.84
  -8 -26  -4  213.61   16.71
   8 -28  -2  164.71   13.69
  -8  28   2  152.08   15.38
  -8 -28  -2  140.96   13.08
   8  28   2  153.36   15.02
  -8 -30   0   77.01    8.97
  -8  30   0  119.02   12.62
  -8  30   0   87.43   11.35
   8  30   0   76.48    9.55
  -8  30   0   71.42    9.88
  -8  32  -2  173.05   15.86
  -8 -32   2  199.95   17.52
  -8  32  -2  189.11   15.24
  -8 -34   4    3.14    9.36
  -8  34  -4    2.65    7.86
  -8  34  -4    7.26    7.87
   8 -34   4   17.37   10.99
   9  25   5   45.63   13.89
  -9  25   5   65.50   14.89
   9  27   3   64.14   11.75
  -9 -27  -3   77.78   10.72
   9 -27  -3   62.37   10.31
  -9  27   3   59.43   11.45
  -9  29   1  102.58   11.21
   9  29   1   97.81   11.45
  -9  29   1  100.92   12.39
  -9  31  -1  299.87   18.76
  -9 -31   1  259.46   18.28
   9  31  -1  280.91   16.84
  -9  31  -1  294.44   19.07
  -9  33  -3  122.01   14.49
  -9  33  -3   77.88   11.56
  -9 -33   3   98.12   15.49
 -10 -26  -4    3.37    6.85
  10 -26  -4    5.21    7.11
 -10  26   4    4.22    6.30
  10  26   4   10.15    7.42
 -10  28   2   64.60   11.31
 -10 -28  -2   73.64   10.52
  10  28   2   59.46   10.20
  10 -28  -2   69.48   10.21
 -10  28   2   58.48    9.39
  10  30   0   54.10    8.34
 -10  30   0   36.50    8.05
 -10  30   0   54.58    9.43
 -10 -30   0   37.40    7.07
 -10  30   0   40.96    8.97
 -10  32  -2   33.35    8.65
 -10  32  -2   21.32    7.25
 -10 -32   2   31.73    9.30
 -10 -34   4   26.05   11.62
 -10  34  -4   23.98    9.91
  11  25   5   11.08    9.99
 -11  25   5   -0.32    8.32
  11  27   3   68.24   12.01
 -11  27   3  115.71   15.15
 -11 -27  -3   93.69   11.81
  11 -27  -3   98.15   12.16
 -11  29   1   15.05    7.11
  11  29   1    3.92    4.41
 -11  29   1    2.30    5.04
 -11  31  -1   56.97   11.03
 -11 -31   1   53.83    9.75
 -11  31  -1   91.87   11.80
 -11  31  -1   69.12   10.08
 -11  33  -3  165.77   15.03
 -11  33  -3  150.56   16.22
 -11 -33   3  140.68   17.72
 -12  26   4   80.00   13.92
  12 -26  -4  127.46   14.46
  12  26   4  142.99   18.76
 -12 -26  -4  126.16   13.88
  12  28   2  780.07   38.46
 -12  28   2  776.06   38.50
 -12 -28  -2  747.03   34.90
  12 -28  -2  825.60   36.01
 -12  28   2  795.02   36.30
 -12  30   0   63.34   10.16
 -12  30   0   55.03   10.64
  12  30   0   68.31    9.04
 -12 -30   0   68.34    8.62
 -12  30   0   70.21   10.03
 -12 -32   2  340.19   22.89
 -12  32  -2  293.08   20.56
 -12  32  -2  274.96   19.33
 -12  34  -4   30.85   10.62
 -12 -34   4   20.05   11.82
  13  25   5    8.07   10.28
 -13  27   3  111.55   15.63
  13 -27  -3  123.42   13.57
  13  27   3  117.10   15.05
 -13 -27  -3  112.92   13.03
 -13  29   1  479.26   26.51
 -13  29   1  477.74   27.12
  13  29   1  486.23   25.92
 -13  31  -1   83.94   11.04
 -13 -31   1   70.56   10.71
 -13  31  -1   81.67   11.74
 -13  31  -1   90.27   13.06
 -13 -33   3  112.68   16.35
 -13  33  -3  121.06   14.94
 -13  33  -3   89.71   12.39
 -14 -26  -4   93.08   13.02
  14 -26  -4   67.06   12.00
  14  26   4   81.83   14.80
 -14  26   4   70.16   13.62
  14 -28  -2  171.05   14.95
 -14 -28  -2  172.08   15.16
 -14  28   2  166.33   15.51
  14  28   2  139.50   15.16
 -14  28   2  161.48   16.69
 -14  30   0  210.90   17.04
 -14  30   0  210.73   17.31
  14  30   0  237.59   15.65
 -14  32  -2   23.33    8.99
 -14  32  -2   18.28    6.90
 -14 -32   2    7.27    7.66
 -14  32  -2   12.58    7.05
 -14 -34   4   71.82   16.35
 -14  34  -4   74.12   14.40
  15  25   5   44.17   13.91
 -15 -27  -3   33.30    9.28
  15  27   3   21.75    8.84
 -15  27   3   35.45   10.30
  15 -27  -3   27.84    8.89
  15  29   1  254.48   17.82
 -15  29   1  245.02   19.05
 -15  29   1  246.48   18.52
 -15  31  -1  334.84   22.10
 -15  31  -1  344.14   21.73
 -15  31  -1  357.57   24.53
 -15 -31   1  350.69   22.54
 -15 -33   3   13.13    8.96
 -15  33  -3   22.62    8.63
 -15  33  -3   14.62    8.90
 -16  26   4   29.46   10.88
 -16 -26  -4   23.96    9.12
  16  26   4   24.06    9.94
  16 -26  -4   35.11    9.71
  16  28   2   50.92   10.05
  16 -28  -2  101.65   12.49
 -16 -28  -2   86.96   12.02
 -16  28   2   72.24   11.96
 -16  28   2   75.04   11.63
 -16  30   0    9.72    6.87
 -16  30   0   -1.05    5.18
 -16 -32   2   60.84   12.29
 -16  32  -2   70.60   11.51
 -16  32  -2   76.81   14.01
 -16  32  -2   69.59   11.77
 -16  34  -4    2.52    8.63
 -16 -34   4    8.33   10.70
  17  25   5   10.18   10.96
  17  27   3  211.60   20.70
  17 -27  -3  192.21   17.46
 -17 -27  -3  234.86   18.16
 -17  27   3  195.18   19.79
  17  29   1  171.42   15.36
 -17  29   1  184.14   16.93
 -17  29   1  183.90   17.30
 -17  31  -1   72.95   13.16
 -17  31  -1   59.92   10.61
 -17 -31   1   43.50    9.30
 -17  31  -1   83.83   12.97
 -17  33  -3   78.97   13.53
 -17 -33   3   54.40   13.46
 -17  33  -3   50.30   10.71
 -17  33  -3   42.17   12.31
 -18 -26  -4   34.80    9.64
 -18  26   4   39.14   11.69
  18 -26  -4   33.70    9.46
  18  26   4   17.29    9.06
 -18 -28  -2   11.27    7.57
  18  28   2    7.83    6.02
 -18  28   2   11.71    6.98
  18 -28  -2    4.16    6.02
 -18  28   2    7.73    6.18
 -18  30   0    4.44    6.83
 -18  30   0   12.21    6.79
 -18  32  -2   17.86    9.58
 -18  32  -2   19.40    7.86
 -18  32  -2   17.40    7.53
 -18 -32   2   17.16    9.02
 -18  34  -4   15.91   11.76
 -18 -34   4   13.63   12.28
 -18  34  -4    3.44    8.82
 -19  27   3  139.17   17.16
  19 -27  -3  172.92   16.56
 -19 -27  -3  179.69   17.05
  19  27   3  148.16   17.66
 -19  29   1  177.80   17.19
  19  29   1  163.22   15.16
 -19  29   1  172.54   16.92
 -19  31  -1   68.53   11.62
 -19  31  -1   71.91   12.15
 -19  31  -1   57.45   12.74
 -19 -31   1   58.12   10.93
  19  31  -1   72.88   10.86
 -19  33  -3   50.46   11.19
 -19  33  -3   55.96   14.34
 -19  33  -3   62.25   13.07
 -19 -33   3   52.96   13.65
  20  26   4   47.74   12.98
 -20 -26  -4   21.62    9.27
  20 -26  -4   26.26    9.40
 -20  28   2  159.28   17.40
  20  28   2  167.31   16.83
 -20  28   2  166.88   17.21
 -20  30   0  125.25   14.88
 -20  30   0  101.29   14.31
 -20  32  -2   91.33   12.91
 -20  32  -2  103.57   16.67
 -20  32  -2  107.11   14.81
[truncated: 78,732 more chars]
