# Supplementary material for: Crystal structure of poly[{μ3-(E)-3-[3-(carboxyl­atometh­oxy)phen­yl]acrylato-κ3 O,O′:O′′:O′′′}[μ2-3-(pyridin-4-yl)-1H-pyrazole-κ2 N:N′]cobalt(II)]
Source: Acta Crystallogr E Crystallogr Commun. 2016 Sep 9;72(Pt 10):1425–8. doi: 10.1107/S205698901601402X (PMC5050769; doi:10.1107/S205698901601402X)
Supplement: Supplementary file 2 [file e-72-01425-Isup3.hkl]

data_I                                                                          
_shelx_title ' a in Fdd2'                                                       
_shelx_refln_list_code          4                                               
_shelx_F_calc_maximum      653.81                                               
_exptl_crystal_F_000      3472.00                                               
_reflns_d_resolution_high  0.7683                                               
                                                                                
loop_                                                                           
 _space_group_symop_operation_xyz                                               
 'x, y, z'                                                                      
 '-x, -y, z'                                                                    
 'x+1/4, -y+1/4, z+1/4'                                                         
 '-x+1/4, y+1/4, z+1/4'                                                         
 'x, y+1/2, z+1/2'                                                              
 '-x, -y+1/2, z+1/2'                                                            
 'x+1/4, -y+3/4, z+3/4'                                                         
 '-x+1/4, y+3/4, z+3/4'                                                         
 'x+1/2, y, z+1/2'                                                              
 '-x+1/2, -y, z+1/2'                                                            
 'x+3/4, -y+1/4, z+3/4'                                                         
 '-x+3/4, y+1/4, z+3/4'                                                         
 'x+1/2, y+1/2, z'                                                              
 '-x+1/2, -y+1/2, z'                                                            
 'x+3/4, -y+3/4, z+1/4'                                                         
 '-x+3/4, y+3/4, z+1/4'                                                         
                                                                                
_cell_length_a    35.4631                                                       
_cell_length_b    40.2873                                                       
_cell_length_c     4.8423                                                       
_cell_angle_alpha  90.000                                                       
_cell_angle_beta   90.000                                                       
_cell_angle_gamma  90.000                                                       
                                                                                
_shelx_F_squared_multiplier     1.000                                           
                                                                                
loop_                                                                           
 _refln_index_h                                                                 
 _refln_index_k                                                                 
 _refln_index_l                                                                 
 _refln_F_squared_calc                                                          
 _refln_F_squared_meas                                                          
 _refln_F_squared_sigma                                                         
 _refln_observed_status                                                         
   6   0  -6       3172.87       2895.89       274.09 o                         
  10   0  -6       3095.26       3382.09       675.99 o                         
  14   0  -6       1740.06       1932.50       598.07 o                         
   2   2  -6       4558.75       4345.77       344.63 o                         
   4   2  -6       1619.14       1913.66       327.95 o                         
   6   2  -6        665.82        703.67       141.48 o                         
   8   2  -6        304.06        329.76       167.08 o                         
  10   2  -6       4664.17       5467.34       570.26 o                         
  12   2  -6        518.74        449.52       318.46 o                         
  14   2  -6       1307.58        494.79       314.84 o                         
   2   4  -6        582.18        296.62       150.60 o                         
   4   4  -6       4280.33       4725.45       281.68 o                         
   6   4  -6       4740.13       5051.72       530.00 o                         
   8   4  -6          7.75          7.51       304.17 o                         
  10   4  -6        712.90        784.33       334.24 o                         
  12   4  -6        877.53        417.55       366.46 o                         
   0   6  -6       5406.96       5405.34       434.53 o                         
   6   6  -6        667.98        876.77       506.88 o                         
   8   6  -6       2021.20       1767.25       571.96 o                         
  10   6  -6       3578.14       3071.00       470.87 o                         
  12   6  -6        593.70        537.45       333.65 o                         
   8   8  -6         93.92        196.08       408.85 o                         
  10   8  -6       1695.38       1910.24       563.40 o                         
  12   8  -6       3575.92       4015.26       698.68 o                         
   8  10  -6       5033.25       4931.42       743.63 o                         
  10  10  -6        404.97        304.39       410.13 o                         
   3   1  -5       2194.41       2570.81       508.17 o                         
   5   1  -5       7263.10       7892.81       565.15 o                         
   7   1  -5       2645.96       2532.90       142.16 o                         
   9   1  -5       7267.66       7457.85       207.22 o                         
  11   1  -5       4866.95       4854.40       180.00 o                         
  13   1  -5       4514.69       5029.21       192.46 o                         
  15   1  -5      12482.34      12593.55       315.60 o                         
  17   1  -5       1012.37        825.41       124.49 o                         
  19   1  -5       2443.06       2409.23       210.89 o                         
  21   1  -5        721.56        574.37       116.16 o                         
  23   1  -5       1535.70       1651.14       389.45 o                         
  25   1  -5       1943.08       1472.36       384.09 o                         
  27   1  -5        389.63        350.72       304.48 o                         
   1   3  -5        791.89        980.27       210.84 o                         
   3   3  -5       3143.83       3350.75       413.44 o                         
   5   3  -5      14845.61      15327.12       435.65 o                         
   7   3  -5        487.09        643.05       139.25 o                         
   9   3  -5       4980.58       5002.93       211.39 o                         
  11   3  -5       2791.64       2657.75       215.39 o                         
  13   3  -5       1863.65       1762.11       132.20 o                         
  15   3  -5       3404.15       3092.93       171.03 o                         
  17   3  -5        526.11        485.21       111.65 o                         
  19   3  -5       1955.95       2036.75       167.62 o                         
  21   3  -5       1793.99       1690.57       158.08 o                         
  23   3  -5        394.59        533.79       296.61 o                         
  25   3  -5       2125.87       1752.71       406.11 o                         
  27   3  -5        487.92        526.69       455.73 o                         
   1   5  -5      12018.67      12665.07       386.23 o                         
   3   5  -5        774.64        913.62       135.29 o                         
   5   5  -5       3721.75       3293.52       392.64 o                         
   7   5  -5       1702.87       1857.14       191.82 o                         
   9   5  -5      12383.37      12450.36       340.62 o                         
  11   5  -5       1441.41       1175.82       150.12 o                         
  13   5  -5       7515.09       7695.45       297.85 o                         
  15   5  -5       9346.42      10088.34       278.63 o                         
  17   5  -5        913.38        872.59       123.84 o                         
  19   5  -5        606.57        738.17       123.15 o                         
  21   5  -5       3891.31       3890.03       207.89 o                         
  23   5  -5       2995.70       2768.24       433.20 o                         
  25   5  -5        315.60        315.86       303.92 o                         
  27   5  -5        333.99        284.86       309.92 o                         
   1   7  -5       2765.06       2524.52       187.46 o                         
   3   7  -5        690.25        679.47       136.63 o                         
   5   7  -5       3500.98       3393.94       316.07 o                         
   7   7  -5        407.94        316.15       149.60 o                         
   9   7  -5       6907.27       7307.49       258.73 o                         
  11   7  -5        963.89        863.17       108.22 o                         
  13   7  -5       4287.59       4024.81       184.77 o                         
  15   7  -5         93.32        154.23        97.76 o                         
  17   7  -5       2992.85       2890.95       183.87 o                         
  19   7  -5       3004.30       3195.57       185.25 o                         
  21   7  -5       2308.38       2163.74       178.44 o                         
  23   7  -5       1394.39       1106.50       343.76 o                         
  25   7  -5        858.11        575.73       314.74 o                         
  27   7  -5       2236.77       1711.47       430.17 o                         
   1   9  -5       9419.71       9852.61       534.28 o                         
   3   9  -5       3525.74       3542.74       231.46 o                         
   5   9  -5        969.77       1040.59       159.19 o                         
   7   9  -5       4942.39       5208.97       274.38 o                         
   9   9  -5       6186.51       5810.39       238.62 o                         
  11   9  -5        258.19        317.56        94.47 o                         
  13   9  -5        956.14       1025.25       120.19 o                         
  15   9  -5        830.78        783.07       119.09 o                         
  17   9  -5       1363.90       1162.19       166.68 o                         
  19   9  -5       2426.26       2361.63       178.65 o                         
  21   9  -5       2305.41       2021.14       215.75 o                         
  23   9  -5       2183.25       2901.77       588.65 o                         
  25   9  -5        311.38        318.33       306.05 o                         
   1  11  -5       3805.84       3723.84       272.11 o                         
   3  11  -5       1683.35       1560.92       188.96 o                         
   5  11  -5      13679.77      12814.44       440.17 o                         
   7  11  -5       9051.21       9655.62       577.90 o                         
   9  11  -5       5947.32       6020.43       246.67 o                         
  11  11  -5        870.25        898.34       110.69 o                         
  13  11  -5         87.56         18.57        94.07 o                         
  15  11  -5       2195.17       1988.96       161.06 o                         
  17  11  -5         82.26         35.64       108.81 o                         
  19  11  -5       5415.72       5621.21       252.05 o                         
  21  11  -5        949.03        726.51       426.83 o                         
  23  11  -5       2047.09       2205.39       551.84 o                         
  25  11  -5       2755.11       3145.67       595.72 o                         
   1  13  -5       5694.30       5618.64       711.09 o                         
   3  13  -5       2846.51       2815.23       259.10 o                         
   5  13  -5       6681.41       7416.47       449.81 o                         
   7  13  -5        522.91        468.83       152.10 o                         
   9  13  -5       1165.09       1433.30       123.00 o                         
  11  13  -5       1423.12       1443.23       133.19 o                         
  13  13  -5        643.10        550.19       130.79 o                         
  15  13  -5       2291.60       2314.07       173.85 o                         
  17  13  -5       1541.42       1402.64       157.52 o                         
  19  13  -5       6366.78       6662.11       281.39 o                         
  21  13  -5       1582.56       1925.65       553.55 o                         
  23  13  -5       1238.02       1788.65       540.28 o                         
  25  13  -5        700.15        921.22       337.81 o                         
   1  15  -5       9201.44       8312.38       423.88 o                         
   3  15  -5       1168.51        967.92       215.50 o                         
   5  15  -5       4315.23       3556.35       261.74 o                         
   7  15  -5       3155.13       3029.48       185.23 o                         
   9  15  -5       1828.21       1531.39       289.51 o                         
  11  15  -5        121.33        167.69        95.87 o                         
  13  15  -5        920.76        663.82       125.25 o                         
  15  15  -5       1142.45       1305.99       164.26 o                         
  17  15  -5       1137.68       1294.74       156.87 o                         
  19  15  -5       1515.59        886.62       408.85 o                         
  21  15  -5       1359.68       1409.77       519.73 o                         
  23  15  -5       2725.66       2054.94       573.67 o                         
   1  17  -5       1450.24       1506.40       238.20 o                         
   3  17  -5       3820.82       3663.69       223.52 o                         
   5  17  -5       4127.01       4235.98       293.32 o                         
   7  17  -5       2227.00       2047.28       219.24 o                         
   9  17  -5       1103.77       1067.48       158.97 o                         
  11  17  -5       2288.68       2334.10       167.61 o                         
  13  17  -5       4619.40       4707.63       230.40 o                         
  15  17  -5        587.10        485.45       118.52 o                         
  17  17  -5       2161.49       2210.65       222.80 o                         
  19  17  -5       1163.58        464.07       366.04 o                         
  21  17  -5       1121.79       1444.45       505.17 o                         
  23  17  -5        417.34         47.95       357.47 o                         
   1  19  -5       4668.06       4713.21       316.50 o                         
   3  19  -5       4254.56       4722.18       216.87 o                         
   5  19  -5        284.60        429.21       146.89 o                         
   7  19  -5       2023.84       1984.46       180.47 o                         
   9  19  -5       1025.16       1086.78       189.89 o                         
  11  19  -5        986.99        983.69       147.62 o                         
  13  19  -5       1643.93       1501.73       157.81 o                         
  15  19  -5       1702.07       1660.94       199.22 o                         
  17  19  -5       4900.63       2981.37       577.95 o                         
  19  19  -5        688.76        524.01       392.58 o                         
  21  19  -5       2244.38       2220.62       590.79 o                         
   1  21  -5       1651.12       1719.66       156.95 o                         
   3  21  -5       1868.55       1823.75       161.22 o                         
   5  21  -5       2268.63       2464.42       225.88 o                         
   7  21  -5       3857.79       3960.34       244.31 o                         
   9  21  -5       3834.69       4004.01       299.45 o                         
  11  21  -5       1535.17       1997.03       200.56 o                         
  13  21  -5       3845.72       3520.82       408.07 o                         
  15  21  -5        837.72        967.53       414.41 o                         
  17  21  -5       2100.84       1473.13       482.05 o                         
  19  21  -5       1305.13       1384.09       493.61 o                         
  21  21  -5        480.93         33.39       329.22 o                         
   1  23  -5       1181.04       1064.06       157.84 o                         
   3  23  -5        510.62        472.82       140.69 o                         
   5  23  -5       3338.15       3494.61       266.23 o                         
   7  23  -5       1544.38       1288.44       196.61 o                         
   9  23  -5       1594.89       1587.24       187.92 o                         
  11  23  -5       1448.50       1536.77       254.65 o                         
  13  23  -5        416.56        573.24       406.28 o                         
  15  23  -5        715.33        928.58       430.68 o                         
  17  23  -5       3046.06       1852.87       547.98 o                         
  19  23  -5       3406.53       4092.32       711.95 o                         
   1  25  -5       1818.96       1809.99       178.04 o                         
   3  25  -5         53.43         28.73       108.95 o                         
   5  25  -5        934.76       1048.51       224.07 o                         
   7  25  -5       1249.19       1481.70       292.40 o                         
   9  25  -5       2383.99       2516.01       542.85 o                         
  11  25  -5         76.76        455.08       359.19 o                         
  13  25  -5        583.77        508.17       397.72 o                         
  15  25  -5       2075.66       2193.65       555.69 o                         
  17  25  -5       1204.40        862.22       447.81 o                         
  11  27  -5       2227.68       2404.71       529.57 o                         
  13  27  -5       4204.45       4070.49       654.58 o                         
  15  27  -5        143.17        212.34       347.20 o                         
  11  29  -5        915.44       1214.55       507.31 o                         
   8   0  -4      25548.95      25416.52       674.55 o                         
  12   0  -4      10227.77      10216.85       347.54 o                         
  16   0  -4      13725.83      14244.42       454.84 o                         
  20   0  -4      10138.79       9820.97       442.86 o                         
  24   0  -4       7067.03       6877.85       391.98 o                         
  28   0  -4       2757.78       2642.64       289.73 o                         
  32   0  -4       6496.37       6523.75       441.27 o                         
   4   2  -4      21348.93      21546.03       800.14 o                         
   6   2  -4        990.66        954.80       123.99 o                         
   8   2  -4       4444.61       4279.46       164.25 o                         
  10   2  -4       2955.89       2884.55       127.28 o                         
  12   2  -4      36995.41      37825.67       641.68 o                         
  14   2  -4       3619.76       3405.44       158.40 o                         
  16   2  -4      17327.66      16783.66       376.49 o                         
  18   2  -4       1140.96       1144.03       121.74 o                         
  20   2  -4       7877.76       8205.61       262.21 o                         
  22   2  -4        975.94        777.18       124.96 o                         
  24   2  -4       5861.87       5965.28       250.67 o                         
  26   2  -4        672.37        772.68       140.80 o                         
  28   2  -4       7136.02       7210.54       293.46 o                         
  30   2  -4        166.52        143.90       142.70 o                         
  32   2  -4       3155.15       2963.18       267.57 o                         
  34   2  -4        373.32        286.09       311.65 o                         
   0   4  -4       9124.38       9235.02       372.67 o                         
   2   4  -4      11560.38      11800.69       500.89 o                         
   4   4  -4        718.78        570.95        97.92 o                         
   6   4  -4       2432.52       2232.49       226.11 o                         
   8   4  -4      12646.76      12429.38       347.52 o                         
  10   4  -4      17611.60      18032.46       354.58 o                         
  12   4  -4       3714.69       3869.19       158.68 o                         
  14   4  -4        174.27        156.83        79.79 o                         
  16   4  -4       2187.31       2002.76       139.68 o                         
  18   4  -4       4143.65       3942.18       180.63 o                         
  20   4  -4       1625.45       1585.86       141.72 o                         
  22   4  -4       1484.12       1294.00       142.60 o                         
  24   4  -4       9496.91       8950.83       299.40 o                         
  26   4  -4       2607.56       2447.62       191.85 o                         
  28   4  -4       1502.41       1652.32       179.64 o                         
  30   4  -4        113.13        197.64       144.62 o                         
  32   4  -4       1597.84       1791.87       238.88 o                         
  34   4  -4       1905.71       1846.64       411.22 o                         
   2   6  -4      19422.28      19950.63       437.53 o                         
   4   6  -4       5243.73       5308.25       212.44 o                         
   6   6  -4       9785.22      10604.31       508.66 o                         
   8   6  -4        138.18        136.48        71.46 o                         
  10   6  -4       4292.89       4324.88       159.21 o                         
  12   6  -4       9131.42       8907.18       239.27 o                         
  14   6  -4      11276.78      11036.80       289.95 o                         
  16   6  -4       8761.59       9004.46       292.95 o                         
  18   6  -4       1539.98       1650.45       142.64 o                         
  20   6  -4       7565.55       7628.30       254.57 o                         
  22   6  -4       2829.60       2741.39       180.51 o                         
  24   6  -4       4312.38       4496.29       280.90 o                         
  26   6  -4       1009.72       1116.58       154.80 o                         
  28   6  -4       4168.28       4428.61       244.55 o                         
  30   6  -4       5959.11       6202.53       294.73 o                         
  32   6  -4       2521.59       2347.02       388.21 o                         
  34   6  -4        256.56         17.29       290.58 o                         
   0   8  -4       3096.08       2789.86       228.56 o                         
   2   8  -4      17537.43      18591.68       426.44 o                         
   4   8  -4       1976.52       1925.66       156.73 o                         
   6   8  -4      11918.01      12225.04       377.91 o                         
   8   8  -4        264.83        186.22        74.87 o                         
  10   8  -4      13150.01      13032.91       291.63 o                         
  12   8  -4        212.14        209.47        76.23 o                         
  14   8  -4      13356.65      13286.24       337.50 o                         
  16   8  -4       2661.94       2475.28       274.63 o                         
  18   8  -4      14509.27      14127.57       363.99 o                         
  20   8  -4       2915.97       2957.74       209.08 o                         
  22   8  -4       1259.92       1187.02       147.92 o                         
  24   8  -4       7610.02       7554.14       280.34 o                         
  26   8  -4      14394.58      14446.52       395.34 o                         
  28   8  -4        549.40        482.90       149.24 o                         
  30   8  -4       1483.01       1658.80       198.36 o                         
  32   8  -4        286.97        426.53       245.80 o                         
  34   8  -4       2237.10       2213.45       742.77 o                         
   2  10  -4       7008.60       7274.44       251.88 o                         
   4  10  -4        956.11       1052.87       139.75 o                         
   6  10  -4       6385.23       6481.48       280.03 o                         
   8  10  -4      14125.88      15122.14       362.47 o                         
  10  10  -4      13960.74      14243.38       317.96 o                         
  12  10  -4       1710.12       1792.65       123.71 o                         
  14  10  -4       4023.14       4010.35       195.20 o                         
  16  10  -4       3544.28       3301.17       173.33 o                         
  18  10  -4       4400.46       4360.09       214.12 o                         
  20  10  -4        580.33        423.75       117.43 o                         
  22  10  -4      22862.14      23449.10       538.29 o                         
  24  10  -4         53.22         80.66       116.53 o                         
  26  10  -4        511.06        486.34       132.62 o                         
  28  10  -4        952.18        494.15       144.11 o                         
  30  10  -4       3361.50       3542.36       246.43 o                         
  32  10  -4        524.99        207.32       291.08 o                         
  34  10  -4        762.39       1059.42       389.73 o                         
   0  12  -4       2142.33       2150.98       221.87 o                         
   2  12  -4       9530.30       9243.81       293.96 o                         
   4  12  -4       2354.60       2205.87       180.51 o                         
   6  12  -4      14494.98      14920.79       514.37 o                         
   8  12  -4       1325.14       1313.20       120.16 o                         
  10  12  -4       8579.81       8651.92       284.23 o                         
  12  12  -4       6315.86       6217.26       212.79 o                         
  14  12  -4       5330.42       5103.10       204.33 o                         
  16  12  -4       3315.29       3149.78       177.75 o                         
  18  12  -4      18234.57      18667.27       439.90 o                         
  20  12  -4        381.67        307.45       114.82 o                         
  22  12  -4        913.39       1058.47       151.96 o                         
  24  12  -4        938.34        780.58       148.94 o                         
  26  12  -4      11081.74      11616.34       384.42 o                         
  28  12  -4        930.03        875.09       164.04 o                         
  30  12  -4       1369.71       1119.62       206.55 o                         
  32  12  -4         41.79        -94.09       306.96 o                         
  34  12  -4       4559.20       4565.04      2109.31 o                         
   2  14  -4       6142.00       5858.39       276.26 o                         
   4  14  -4        774.84        774.28       145.55 o                         
   6  14  -4       1805.79       1802.13       133.31 o                         
   8  14  -4        925.94       1089.45       119.50 o                         
  10  14  -4      10118.74       9709.25       315.18 o                         
  12  14  -4      12308.90      12616.69       315.88 o                         
  14  14  -4       3816.70       3881.27       187.41 o                         
  16  14  -4        609.01        588.68       113.28 o                         
  18  14  -4       2255.47       2314.86       172.98 o                         
  20  14  -4      12133.53      12031.85       333.20 o                         
  22  14  -4       7278.30       7051.12       286.79 o                         
  24  14  -4       4746.32       4524.39       269.02 o                         
  26  14  -4        847.91        618.84       151.13 o                         
  28  14  -4        608.73        689.69       159.13 o                         
  30  14  -4       2368.64       2876.30       305.86 o                         
  32  14  -4       1814.72       1651.23       415.64 o                         
   0  16  -4        394.42        268.69       100.02 o                         
   2  16  -4       9815.78       9336.81       236.70 o                         
   4  16  -4       1594.81       1624.43       180.51 o                         
   6  16  -4      11517.73      11608.06       388.83 o                         
   8  16  -4       8269.42       8564.21       287.91 o                         
  10  16  -4       4762.55       4983.25       228.83 o                         
  12  16  -4       2379.30       1941.12       187.13 o                         
  14  16  -4       1546.72       1480.48       138.49 o                         
  16  16  -4      25343.34      25355.48       543.10 o                         
  18  16  -4       7490.94       7206.69       329.16 o                         
  20  16  -4       5427.71       5671.77       287.79 o                         
  22  16  -4       1135.54       1261.02       155.29 o                         
  24  16  -4       4924.32       5128.19       268.43 o                         
  26  16  -4       3777.81       3799.90       253.49 o                         
  28  16  -4       4120.83       3664.48       264.26 o                         
  30  16  -4        629.28        601.53       278.01 o                         
  32  16  -4       1533.55       1269.51       388.08 o                         
   2  18  -4       4684.46       4614.12       178.28 o                         
   4  18  -4       6424.07       6654.42       214.13 o                         
   6  18  -4       9667.15       9301.50       301.38 o                         
   8  18  -4        253.36        140.24        99.13 o                         
  10  18  -4        757.16        743.24       142.98 o                         
  12  18  -4      15847.23      16154.89       441.99 o                         
  14  18  -4       1044.68       1117.97       145.28 o                         
  16  18  -4        276.86        404.09       142.27 o                         
  18  18  -4       1407.29       1315.98       154.88 o                         
  20  18  -4       7788.19       8526.43       294.54 o                         
  22  18  -4       2714.77       2572.26       193.49 o                         
  24  18  -4       3408.51       3585.86       224.39 o                         
  26  18  -4        881.29        982.72       176.29 o                         
  28  18  -4       3360.59       2623.46       333.14 o                         
  30  18  -4         97.78        396.00       436.67 o                         
   0  20  -4      12939.00      12700.33       489.81 o                         
   2  20  -4       9210.13       9372.88       264.41 o                         
   4  20  -4       1215.12       1259.64       121.27 o                         
   6  20  -4       1142.35       1154.20       120.70 o                         
   8  20  -4       2429.00       2575.75       204.35 o                         
  10  20  -4        630.97        554.01       131.60 o                         
  12  20  -4       3754.19       3376.86       219.91 o                         
  14  20  -4        448.04        375.15       131.89 o                         
  16  20  -4      19110.73      19706.45       543.09 o                         
  18  20  -4        537.38        444.07       129.47 o                         
  20  20  -4       1598.66       1791.11       244.01 o                         
  22  20  -4        315.39        360.94       132.13 o                         
  24  20  -4       3555.92       3391.39       230.36 o                         
  26  20  -4       1905.41       2160.48       213.27 o                         
  28  20  -4       2968.81       2768.69       350.13 o                         
  30  20  -4        266.87       -164.82       352.34 o                         
   2  22  -4         23.12         18.75        86.36 o                         
   4  22  -4      17844.66      17975.75       416.29 o                         
   6  22  -4       2042.32       2018.97       152.26 o                         
   8  22  -4      12418.53      12207.56       385.89 o                         
  10  22  -4       3278.75       3234.15       220.24 o                         
  12  22  -4       7068.89       6913.55       309.61 o                         
  14  22  -4       2612.13       2361.31       208.45 o                         
  16  22  -4       2488.45       2246.73       185.97 o                         
  18  22  -4       2306.23       2270.69       208.11 o                         
  20  22  -4       8100.37       8134.28       306.25 o                         
  22  22  -4       5001.36       4961.40       287.34 o                         
  24  22  -4       4675.42       4534.05       262.10 o                         
  26  22  -4         84.96       -119.80       175.04 o                         
  28  22  -4       1573.39       1979.38       429.90 o                         
   0  24  -4       8057.48       8137.10       415.46 o                         
   2  24  -4       2880.58       2683.12       185.95 o                         
   4  24  -4       5063.22       4951.33       217.61 o                         
   6  24  -4       3769.42       3897.28       202.63 o                         
   8  24  -4      18427.39      17871.36       492.39 o                         
  10  24  -4        170.89        132.07       126.12 o                         
  12  24  -4       3334.67       3316.35       238.03 o                         
  14  24  -4        850.26        905.37       172.50 o                         
  16  24  -4       4987.72       4768.26       249.98 o                         
  18  24  -4       1448.83       1728.49       186.77 o                         
  20  24  -4       1566.88       1740.30       184.77 o                         
  22  24  -4        515.46        334.54       140.27 o                         
  24  24  -4       1144.40        988.59       228.83 o                         
  26  24  -4       1134.16       1439.60       255.19 o                         
  28  24  -4       1017.15        811.13       357.07 o                         
   2  26  -4       4704.43       4257.44       234.96 o                         
   4  26  -4       6009.98       5920.80       245.89 o                         
   6  26  -4       6744.31       6684.36       263.98 o                         
   8  26  -4       9181.72       9058.05       351.66 o                         
  10  26  -4        319.46        192.18       129.05 o                         
  12  26  -4       5498.16       5322.48       292.94 o                         
  14  26  -4       3296.79       3298.93       252.98 o                         
  16  26  -4       1025.08        981.55       182.60 o                         
  18  26  -4       1170.99       1169.79       173.93 o                         
  20  26  -4       1588.35       1577.22       211.05 o                         
  22  26  -4       4035.06       3704.12       325.92 o                         
  24  26  -4         35.37        -21.24       187.57 o                         
  26  26  -4        225.14         55.88       284.13 o                         
   0  28  -4        773.38        345.00       188.22 o                         
   2  28  -4       3942.44       4634.79       253.22 o                         
   4  28  -4       5248.60       5200.75       266.89 o                         
   6  28  -4       5035.71       5032.93       243.63 o                         
   8  28  -4       3746.22       3535.59       252.47 o                         
  10  28  -4       8805.27       9501.49       452.82 o                         
  12  28  -4       1404.60       1379.06       201.63 o                         
  14  28  -4        315.37        113.43       155.63 o                         
  16  28  -4        137.59        182.87       159.10 o                         
  18  28  -4       2057.70       2120.33       217.46 o                         
  20  28  -4        872.84        563.60       208.75 o                         
  22  28  -4        566.57        366.35       198.22 o                         
  24  28  -4        120.89         88.81       309.33 o                         
   2  30  -4       7596.39       7573.58       324.64 o                         
   4  30  -4        587.80        274.32       144.71 o                         
   6  30  -4       7865.60       7895.45       309.16 o                         
   8  30  -4       2649.60       2429.82       229.52 o                         
  10  30  -4       5364.24       5499.48       357.27 o                         
  12  30  -4         65.39        -52.15       138.35 o                         
  14  30  -4       4946.18       4936.83       472.34 o                         
  16  30  -4        540.51        339.16       170.72 o                         
  18  30  -4        268.42        193.97       188.99 o                         
  20  30  -4       1810.73       1895.25       280.34 o                         
  22  30  -4       2006.23       2220.03       349.30 o                         
   0  32  -4       3808.90       3857.63       373.33 o                         
   2  32  -4       5889.30       6023.23       310.34 o                         
   4  32  -4         48.47        112.96       144.05 o                         
   6  32  -4       2278.20       2303.47       225.92 o                         
   8  32  -4        685.51        518.25       161.73 o                         
  10  32  -4       6488.75       6294.09       410.66 o                         
  12  32  -4        531.89        597.14       188.37 o                         
  14  32  -4        699.00        869.17       310.21 o                         
  16  32  -4        644.42        467.53       247.59 o                         
  18  32  -4       3335.80       3361.82       379.18 o                         
  20  32  -4        647.58        363.46       307.96 o                         
   2  34  -4       3901.98       4100.47       287.94 o                         
   4  34  -4        554.40        688.14       185.98 o                         
   6  34  -4       2555.05       2426.88       245.75 o                         
   8  34  -4        501.43        332.81       173.02 o                         
  10  34  -4       1134.05       1074.02       247.96 o                         
  12  34  -4        899.38       1209.32       280.59 o                         
  14  34  -4       3444.37       3411.44       372.21 o                         
  16  34  -4        345.39        423.91       250.93 o                         
  18  34  -4        394.39        376.07       302.08 o                         
   0  36  -4       3476.92       4076.06       632.75 o                         
   2  36  -4       1222.72        881.78       302.52 o                         
   4  36  -4        271.40        -50.45       268.35 o                         
   6  36  -4       2457.93       2824.86       681.13 o                         
   8  36  -4       5181.02       4830.61       516.19 o                         
  10  36  -4        741.81       1152.79       282.02 o                         
  12  36  -4        323.44        463.20       251.46 o                         
  14  36  -4        568.91        810.24       352.31 o                         
  16  36  -4        702.34        355.33       412.70 o                         
   2  38  -4        797.59       1150.01       346.85 o                         
   4  38  -4       1989.78       1778.77       382.41 o                         
   6  38  -4        218.55        549.54       331.41 o                         
   8  38  -4         27.31        -98.00       423.40 o                         
  10  38  -4        730.13        659.72       473.49 o                         
  12  38  -4       2738.61       3277.20       649.45 o                         
   5   1  -3       5650.44       5312.87       250.45 o                         
   7   1  -3       9575.80       9962.74       172.09 o                         
   9   1  -3      23003.57      23543.86       303.17 o                         
  11   1  -3      25413.27      26303.73       467.25 o                         
  13   1  -3       8796.11       8988.84       227.18 o                         
  15   1  -3      26043.89      26074.53       428.95 o                         
  17   1  -3       7178.21       7530.88       218.17 o                         
  19   1  -3      13847.20      13592.08       313.90 o                         
  21   1  -3       1961.66       1859.19       139.74 o                         
  23   1  -3       6257.29       6128.01       232.80 o                         
  25   1  -3      11384.50      10607.13       311.77 o                         
  27   1  -3       9684.22      10086.72       312.40 o                         
  29   1  -3      10935.85      10922.16       337.39 o                         
  31   1  -3       4234.88       4759.95       247.27 o                         
  33   1  -3        628.03        431.91       134.19 o                         
  35   1  -3       2231.53       2400.81       247.77 o                         
  37   1  -3       1332.36       1180.77       230.71 o                         
  39   1  -3        631.27        496.40       223.97 o                         
   3   3  -3      13500.28      12700.21       274.43 o                         
   5   3  -3      17313.98      17535.96       337.08 o                         
   7   3  -3       1278.80       1308.15        61.00 o                         
   9   3  -3       9092.74       9535.83       163.67 o                         
  11   3  -3      20604.63      21204.63       390.30 o                         
  13   3  -3      20718.53      21257.05       413.05 o                         
  15   3  -3       8326.88       8421.76       217.66 o                         
  17   3  -3       4743.36       5087.10       177.65 o                         
  19   3  -3      10871.74      11099.92       261.97 o                         
  21   3  -3       6236.03       5718.07       212.02 o                         
  23   3  -3       5195.04       5199.35       299.11 o                         
  25   3  -3       9275.00       9349.01       290.97 o                         
  27   3  -3       5079.10       5642.06       244.64 o                         
  29   3  -3       2692.53       2378.03       191.20 o                         
  31   3  -3        629.52        580.87       138.41 o                         
  33   3  -3       1129.79       1217.14       166.92 o                         
  35   3  -3       2849.96       2886.32       229.28 o                         
  37   3  -3        501.85        713.81       169.51 o                         
  39   3  -3       1122.09       1060.70       334.65 o                         
   1   5  -3      45269.76      46368.81       807.27 o                         
   3   5  -3       2002.59       2049.32        99.26 o                         
   5   5  -3      24685.13      25805.35       433.18 o                         
   7   5  -3       9628.07       9502.83       334.35 o                         
   9   5  -3      11635.12      11239.23       197.22 o                         
  11   5  -3        400.07        383.64        66.61 o                         
  13   5  -3      37100.26      38035.60       642.61 o                         
  15   5  -3      13961.91      14138.34       323.56 o                         
  17   5  -3      10593.45      10964.92       266.67 o                         
  19   5  -3       1730.94       1921.90       131.21 o                         
  21   5  -3       6384.52       6303.43       206.82 o                         
  23   5  -3       9473.07       9931.32       287.11 o                         
  25   5  -3        236.46         98.87        94.54 o                         
  27   5  -3       2305.61       2534.50       181.84 o                         
  29   5  -3      10568.00      10797.81       337.69 o                         
  31   5  -3      12309.54      12921.01       375.95 o                         
  33   5  -3        247.25         96.25       124.27 o                         
  35   5  -3        736.65        549.66       157.75 o                         
  37   5  -3       3922.69       3752.99       287.14 o                         
  39   5  -3       2267.07       2293.56       344.53 o                         
   1   7  -3       8130.42       7949.83       193.33 o                         
   3   7  -3      18003.26      17871.13       349.22 o                         
   5   7  -3      62654.29      64343.98       966.36 o                         
   7   7  -3       5080.04       5599.16       159.86 o                         
   9   7  -3      15663.66      16220.22       286.80 o                         
  11   7  -3       8832.68       8687.38       224.90 o                         
  13   7  -3      13658.26      13994.48       308.32 o                         
  15   7  -3       1055.90       1013.83       104.07 o                         
  17   7  -3      26383.48      26602.73       473.67 o                         
  19   7  -3       3302.19       3059.69       157.86 o                         
  21   7  -3       3920.82       3853.92       178.58 o                         
  23   7  -3        887.21        995.77       113.28 o                         
  25   7  -3       6296.92       6309.40       248.47 o                         
  27   7  -3       9604.92      10087.11       309.68 o                         
  29   7  -3        851.11        905.35       143.71 o                         
  31   7  -3       1811.07       2193.16       196.88 o                         
  33   7  -3       3953.63       4047.74       354.13 o                         
  35   7  -3       4596.86       4131.38       258.10 o                         
  37   7  -3        428.50        413.35       175.91 o                         
  39   7  -3       3453.39       3843.13       402.53 o                         
   1   9  -3      26160.76      26870.69       525.20 o                         
   3   9  -3       4993.40       4588.58       176.57 o                         
   5   9  -3       2050.96       1950.88       125.58 o                         
   7   9  -3      19431.02      20018.56       301.68 o                         
   9   9  -3      40162.07      39602.66       649.72 o                         
  11   9  -3      11831.65      11640.22       273.01 o                         
  13   9  -3      31132.51      30693.94       557.81 o                         
  15   9  -3      13588.18      12638.72       311.39 o                         
  17   9  -3       8044.57       8117.94       234.35 o                         
  19   9  -3       2480.54       2435.41       145.84 o                         
  21   9  -3       1928.63       1991.61       144.85 o                         
  23   9  -3       7555.96       7509.73       253.99 o                         
  25   9  -3       3029.99       2918.61       171.51 o                         
  27   9  -3       2306.08       2159.01       163.24 o                         
  29   9  -3       5283.23       5615.77       255.97 o                         
  31   9  -3       5509.14       5719.46       271.46 o                         
  33   9  -3       2393.47       2295.00       205.52 o                         
  35   9  -3       5815.42       5848.99       295.59 o                         
  37   9  -3       3713.60       3837.77       293.99 o                         
  39   9  -3       1488.01       1048.45       481.63 o                         
   1  11  -3      27630.88      28275.88       568.27 o                         
   3  11  -3       9327.51       9018.66       269.54 o                         
   5  11  -3      17849.16      18208.07       313.58 o                         
   7  11  -3      26782.76      27299.54       603.68 o                         
   9  11  -3       4856.19       4661.71       179.59 o                         
  11  11  -3       9529.04       9149.21       271.59 o                         
  13  11  -3       6120.26       6186.20       202.32 o                         
  15  11  -3      11329.15      11761.58       293.93 o                         
  17  11  -3       2872.65       2975.67       152.76 o                         
  19  11  -3       3366.28       3391.10       187.76 o                         
  21  11  -3       4927.25       4711.04       213.21 o                         
  23  11  -3       4927.55       4862.28       212.44 o                         
  25  11  -3       2756.60       2771.36       186.19 o                         
  27  11  -3       8749.45       8749.00       277.04 o                         
  29  11  -3        962.51       1119.37       144.34 o                         
  31  11  -3       2983.61       3016.80       214.47 o                         
  33  11  -3       2505.13       2289.13       239.03 o                         
  35  11  -3       1720.76       1726.83       218.14 o                         
  37  11  -3       5585.65       5536.64       380.36 o                         
  39  11  -3       1229.94       1137.07       518.02 o                         
   1  13  -3      13576.41      13957.60       231.40 o                         
   3  13  -3      52162.88      54081.44       656.31 o                         
   5  13  -3      12167.63      12896.27       211.66 o                         
   7  13  -3       3889.05       4411.57       180.75 o                         
   9  13  -3      10108.85      10098.88       285.65 o                         
  11  13  -3      16051.88      16131.71       429.39 o                         
  13  13  -3        660.19        646.63        92.49 o                         
  15  13  -3       4078.13       3915.32       179.44 o                         
  17  13  -3         69.48         45.42        73.78 o                         
  19  13  -3       3831.85       3516.52       177.95 o                         
  21  13  -3       4545.88       4428.76       203.67 o                         
  23  13  -3       2658.09       2679.99       174.72 o                         
  25  13  -3       1488.04       1635.67       154.15 o                         
  27  13  -3       3258.76       3571.68       304.14 o                         
  29  13  -3       1421.62       1485.84       160.13 o                         
  31  13  -3       1496.94       1285.84       159.61 o                         
  33  13  -3       4339.40       4582.20       262.73 o                         
  35  13  -3       6435.17       6012.46       333.38 o                         
  37  13  -3        397.01        567.95       261.53 o                         
   1  15  -3      31367.63      30966.63       411.62 o                         
   3  15  -3       3168.68       3361.44       204.43 o                         
   5  15  -3      23415.47      24169.13       399.36 o                         
   7  15  -3      24415.03      24080.95       458.75 o                         
   9  15  -3       6488.86       6459.31       231.09 o                         
  11  15  -3       5176.64       5281.73       222.36 o                         
  13  15  -3       4801.59       4898.94       225.03 o                         
  15  15  -3      12478.95      12992.03       339.20 o                         
  17  15  -3      36419.94      37025.87       685.14 o                         
  19  15  -3       5932.53       5930.51       317.74 o                         
  21  15  -3      10751.70      10093.17       308.76 o                         
  23  15  -3       5088.92       5510.91       304.96 o                         
  25  15  -3       3535.03       3277.16       201.29 o                         
  27  15  -3       3782.06       3540.92       215.07 o                         
  29  15  -3       2631.67       2769.75       207.48 o                         
  31  15  -3       6120.82       6501.05       273.74 o                         
  33  15  -3        567.79        642.30       144.20 o                         
  35  15  -3          9.73        -10.03       183.98 o                         
  37  15  -3       5115.32       4875.90       514.92 o                         
   1  17  -3      11459.24      11103.17       244.32 o                         
   3  17  -3      39876.52      39875.90       611.25 o                         
   5  17  -3       6884.49       6893.50       253.83 o                         
   7  17  -3       8632.51       8916.15       277.27 o                         
   9  17  -3      23913.13      23521.75       512.20 o                         
  11  17  -3       3420.04       3157.82       211.95 o                         
  13  17  -3        156.51        109.03        85.75 o                         
  15  17  -3       4201.83       4476.23       200.42 o                         
  17  17  -3      22869.75      23305.68       509.39 o                         
  19  17  -3      13715.58      14168.37       350.54 o                         
  21  17  -3       3002.20       3270.92       188.63 o                         
  23  17  -3       2131.79       2108.66       184.31 o                         
  25  17  -3       4211.49       4063.72       223.93 o                         
  27  17  -3      12279.57      13007.48       375.48 o                         
  29  17  -3         93.35         54.64       118.85 o                         
  31  17  -3        573.38        466.50       143.75 o                         
  33  17  -3       1582.37       1468.05       190.92 o                         
  35  17  -3       1834.59       2022.03       245.07 o                         
  37  17  -3         73.87        530.43       452.94 o                         
   1  19  -3      11051.80      11322.44       251.74 o                         
   3  19  -3      17112.26      17425.45       338.01 o                         
   5  19  -3       4232.49       4234.42       174.66 o                         
   7  19  -3      23070.43      23271.88       468.01 o                         
   9  19  -3      10844.99      10874.74       324.09 o                         
  11  19  -3       1203.62       1051.45       148.36 o                         
  13  19  -3       9837.51      10000.38       328.81 o                         
  15  19  -3       5723.14       5654.93       265.22 o                         
  17  19  -3      12267.51      12514.26       354.96 o                         
  19  19  -3        378.29        390.21       103.50 o                         
  21  19  -3       8705.48       8596.93       291.34 o                         
  23  19  -3       3426.51       3626.10       212.30 o                         
  25  19  -3       1225.03       1072.00       150.98 o                         
  27  19  -3       7708.30       7649.27       303.97 o                         
  29  19  -3       2945.81       3433.99       233.87 o                         
  31  19  -3       2777.74       2888.09       251.13 o                         
  33  19  -3        990.74        603.82       179.89 o                         
  35  19  -3        389.68        450.76       219.09 o                         
   1  21  -3       6104.60       6176.48       187.94 o                         
   3  21  -3       6548.15       6497.74       200.11 o                         
   5  21  -3       2882.31       2950.50       173.48 o                         
   7  21  -3       8472.94       8614.18       254.03 o                         
   9  21  -3       3399.91       3331.43       293.58 o                         
  11  21  -3        211.73        287.10       102.43 o                         
  13  21  -3      36190.46      36431.83       773.26 o                         
  15  21  -3       7484.60       7867.21       314.82 o                         
  17  21  -3        641.56        782.08       132.88 o                         
  19  21  -3       3749.09       3669.06       201.94 o                         
  21  21  -3      11435.83      11326.58       382.11 o                         
  23  21  -3      12882.61      13034.54       372.06 o                         
  25  21  -3       1557.87       1794.68       179.63 o                         
  27  21  -3       3861.46       3837.51       239.16 o                         
  29  21  -3       1587.58       1293.14       177.61 o                         
  31  21  -3       4181.13       3573.04       308.90 o                         
  33  21  -3       1390.34       1889.11       269.44 o                         
  35  21  -3        780.75        897.41       355.06 o                         
   1  23  -3        696.06        634.18        89.38 o                         
   3  23  -3       9372.90       9395.84       272.03 o                         
   5  23  -3       5537.19       5512.14       211.47 o                         
   7  23  -3       9657.89       9828.62       286.86 o                         
   9  23  -3        703.55        724.32       150.45 o                         
  11  23  -3      18124.17      17839.02       476.31 o                         
  13  23  -3       5672.30       6175.67       284.05 o                         
  15  23  -3       7909.72       8157.97       383.73 o                         
  17  23  -3      17378.18      17610.50       452.39 o                         
  19  23  -3       7044.14       7105.46       303.46 o                         
  21  23  -3      14078.68      14258.96       387.76 o                         
  23  23  -3       4090.49       4015.02       230.76 o                         
  25  23  -3        786.24        652.41       146.77 o                         
  27  23  -3       8225.55       8238.28       327.89 o                         
  29  23  -3       1958.61       1771.48       216.87 o                         
  31  23  -3       2123.17       2173.81       273.10 o                         
  33  23  -3       3216.08       2566.94       358.28 o                         
  35  23  -3        502.84        -78.31       299.03 o                         
   1  25  -3       1514.78       1684.14       128.58 o                         
   3  25  -3       6665.24       6145.80       229.63 o                         
   5  25  -3       5271.91       4707.98       210.68 o                         
   7  25  -3      18912.78      18196.62       429.80 o                         
   9  25  -3       9226.41       8637.56       321.94 o                         
  11  25  -3       2496.52       2233.88       205.83 o                         
  13  25  -3       3032.53       3243.56       228.63 o                         
  15  25  -3       7652.03       7490.33       320.97 o                         
  17  25  -3       6163.27       5788.09       477.97 o                         
  19  25  -3       9684.37       9480.77       314.36 o                         
  21  25  -3       5021.06       4959.57       250.06 o                         
  23  25  -3      10893.20      11194.22       361.70 o                         
  25  25  -3        405.53        271.63       134.66 o                         
  27  25  -3        334.28        423.21       153.29 o                         
  29  25  -3         24.33        174.98       170.71 o                         
  31  25  -3       6471.50       7067.35       453.13 o                         
  33  25  -3        197.25         91.68       449.30 o                         
   1  27  -3        324.17        194.44        89.61 o                         
   3  27  -3       9720.90      10165.90       303.83 o                         
   5  27  -3       6978.70       7267.89       259.01 o                         
   7  27  -3       1349.05       1114.24       133.85 o                         
   9  27  -3       2632.48       2819.24       212.45 o                         
  11  27  -3       4592.71       4274.55       253.99 o                         
  13  27  -3       4564.96       4709.12       271.37 o                         
  15  27  -3       1286.36       1200.80       185.37 o                         
  17  27  -3       8630.46       9061.09       496.88 o                         
  19  27  -3       6770.48       7110.70       288.38 o                         
  21  27  -3       2811.02       2967.79       215.44 o                         
  23  27  -3       3248.95       3468.36       231.05 o                         
  25  27  -3       3537.51       3450.70       462.59 o                         
  27  27  -3       2436.11       2500.46       273.15 o                         
  29  27  -3        139.91         51.22       180.39 o                         
  31  27  -3       2821.24       2438.40       786.87 o                         
   1  29  -3       1526.24       1499.11       148.51 o                         
   3  29  -3       3515.59       3599.38       200.22 o                         
   5  29  -3       3094.77       3060.65       193.18 o                         
   7  29  -3      11047.85      10530.74       370.70 o                         
   9  29  -3      11693.43      11106.22       390.52 o                         
  11  29  -3       2763.93       3095.91       238.17 o                         
  13  29  -3       9745.29       9277.03       373.60 o                         
  15  29  -3       1486.48       1613.18       204.87 o                         
  17  29  -3       3710.89       4212.36       263.88 o                         
  19  29  -3       2351.64       1957.13       196.40 o                         
  21  29  -3       8173.42       8168.67       338.85 o                         
  23  29  -3       2344.93       2511.54       236.51 o                         
  25  29  -3        559.56        532.25       193.04 o                         
  27  29  -3       1406.51       1137.38       224.97 o                         
  29  29  -3       1157.48       1645.04       308.58 o                         
  31  29  -3       2951.71       2642.30       470.06 o                         
   1  31  -3       2435.10       2064.58       171.67 o                         
   3  31  -3       1869.93       2095.82       173.05 o                         
   5  31  -3       1799.28       1494.86       157.88 o                         
   7  31  -3      10902.09      10860.29       346.99 o                         
   9  31  -3       7136.19       7072.54       331.22 o                         
  11  31  -3       1263.12       1281.41       188.44 o                         
  13  31  -3       7287.42       6838.22       526.91 o                         
  15  31  -3        159.42         90.17       156.15 o                         
  17  31  -3       3147.28       3409.76       307.50 o                         
  19  31  -3        891.19        971.84       183.04 o                         
  21  31  -3       1990.98       1633.25       233.41 o                         
  23  31  -3        953.08        790.33       201.93 o                         
  25  31  -3        709.19        443.08       193.21 o                         
  27  31  -3       4092.49       3802.48       397.31 o                         
  29  31  -3       1415.38       1476.27       404.35 o                         
   1  33  -3       3649.63       3257.27       239.39 o                         
   3  33  -3       5171.82       5178.93       255.83 o                         
   5  33  -3          8.34         46.77       110.96 o                         
   7  33  -3      10910.20      10682.28       355.14 o                         
   9  33  -3       4263.23       4265.34       283.18 o                         
  11  33  -3       6326.89       6782.50       340.68 o                         
  13  33  -3       4355.40       4339.92       295.17 o                         
  15  33  -3        923.88       1062.06       202.64 o                         
  17  33  -3       2832.44       2819.20       438.36 o                         
  19  33  -3       2505.32       2398.83       313.04 o                         
  21  33  -3        940.34        668.80       202.28 o                         
  23  33  -3         52.66        100.82       187.84 o                         
  25  33  -3       2093.33       2220.82       332.59 o                         
  27  33  -3       3814.92       4072.21       529.41 o                         
   1  35  -3       3049.60       3510.67       256.42 o                         
   3  35  -3       2033.04       1876.82       189.28 o                         
   5  35  -3        827.90       1021.34       156.87 o                         
   7  35  -3       4436.18       4131.20       311.55 o                         
   9  35  -3       3602.22       3205.51       263.40 o                         
  11  35  -3       1322.22       1134.39       229.59 o                         
  13  35  -3        482.32        820.30       261.82 o                         
  15  35  -3       2494.30       2453.15       540.06 o                         
  17  35  -3       1304.17       1099.62       261.56 o                         
  19  35  -3        581.81        441.03       229.57 o                         
  21  35  -3        424.04        217.99       188.20 o                         
  23  35  -3       2789.07       2950.96       359.53 o                         
  25  35  -3       2123.93       1740.59       439.46 o                         
   1  37  -3        548.98        545.32       160.53 o                         
   3  37  -3       5462.69       5189.29       434.03 o                         
   5  37  -3       2020.11       2367.23       269.97 o                         
   7  37  -3        261.61        -43.84       196.30 o                         
   9  37  -3       1210.14       1559.41       669.35 o                         
  11  37  -3       5254.38       5302.82       454.50 o                         
  13  37  -3       3371.68       3284.36       670.64 o                         
  15  37  -3        183.78        229.50       202.90 o                         
  17  37  -3       2313.78       2121.51       486.42 o                         
  19  37  -3       2474.62       1952.52       316.25 o                         
  21  37  -3        977.68        774.96       463.22 o                         
  23  37  -3        630.24        706.38       342.02 o                         
   1  39  -3       4363.29       4039.20       395.53 o                         
   3  39  -3       1239.62       1055.97       401.57 o                         
   5  39  -3       2645.03       2699.16       290.36 o                         
   7  39  -3       3564.09       3750.93       589.30 o                         
   9  39  -3       1711.10       1560.28       315.48 o                         
  11  39  -3         27.80         18.78       232.43 o                         
  13  39  -3       1450.37       1655.11       350.55 o                         
  15  39  -3       1082.48       1091.01       269.32 o                         
  17  39  -3        358.95        265.71       276.76 o                         
  19  39  -3       1509.86       1319.36       388.12 o                         
  21  39  -3       1521.95       1423.38       409.83 o                         
   1  41  -3        496.72        600.27       287.70 o                         
   3  41  -3        370.64        565.64       286.32 o                         
   5  41  -3       3611.20       3595.67       429.04 o                         
   7  41  -3       1115.77        963.39       305.24 o                         
   9  41  -3        373.58        384.44       277.37 o                         
  11  41  -3        783.98        591.21       321.51 o                         
  13  41  -3       1492.43        961.11       469.21 o                         
  15  41  -3       2101.89       2155.63       432.36 o                         
  17  41  -3       2147.71       1730.66       410.46 o                         
   7  43  -3        105.21        419.12       357.05 o                         
   9  43  -3       3538.47       3647.94       634.03 o                         
  11  43  -3       1746.80       2358.90       575.38 o                         
  13  43  -3       1921.97       1537.23       403.71 o                         
   6   0  -2      65930.51      67209.45      1070.15 o                         
  10   0  -2      58732.71      61315.38       983.65 o                         
  14   0  -2     110669.39     112128.47      1510.74 o                         
  18   0  -2      16716.59      16991.36       458.13 o                         
  22   0  -2      31128.12      31702.31       682.78 o                         
  26   0  -2       1360.14       1308.36       157.13 o                         
  30   0  -2      22856.94      24523.96       731.30 o                         
  34   0  -2        916.91       1588.96       415.19 o                         
   4   2  -2      10140.22      10687.07       200.22 o                         
   6   2  -2      17021.54      17496.69       228.50 o                         
   8   2  -2       5256.02       5053.26       103.15 o                         
  10   2  -2      31459.51      29799.14       365.08 o                         
  12   2  -2      10443.10      11077.44       164.94 o                         
  14   2  -2      11569.27      11185.07       175.09 o                         
  16   2  -2      22233.13      22831.20       348.63 o                         
  18   2  -2      18358.27      17441.42       299.49 o                         
  20   2  -2       5067.80       5015.03       155.20 o                         
  22   2  -2       9975.10      10072.12       229.96 o                         
  24   2  -2       2103.21       2055.60       122.73 o                         
  26   2  -2      21951.75      22358.41       427.05 o                         
  28   2  -2        977.48        881.39       114.31 o                         
  30   2  -2       5860.70       6054.09       230.29 o                         
  32   2  -2       3475.63       3312.29       204.43 o                         
  34   2  -2      23301.41      24745.37       549.39 o                         
  36   2  -2       1985.50       2037.82       279.86 o                         
  38   2  -2       1684.17       1811.34       467.93 o                         
   2   4  -2       3280.58       3216.14        86.45 o                         
   4   4  -2      29343.12      27645.49       442.31 o                         
   6   4  -2      30286.91      30396.26       396.61 o                         
   8   4  -2      29273.13      30995.38       367.56 o                         
  10   4  -2     105450.46     108507.61      1097.60 o                         
  12   4  -2      12037.45      11459.80       201.71 o                         
  14   4  -2      90424.55      91158.51       961.99 o                         
  16   4  -2       6803.63       6708.45       169.04 o                         
  18   4  -2        221.14        241.62        62.42 o                         
  20   4  -2      28627.58      28687.27       430.39 o                         
  22   4  -2      15752.21      15600.60       319.44 o                         
  24   4  -2       2829.61       3048.07       152.24 o                         
  26   4  -2        315.05        282.22        87.70 o                         
  28   4  -2       1908.81       1914.73       145.04 o                         
  30   4  -2      13171.28      13893.62       337.26 o                         
  32   4  -2      12075.66      12413.36       358.20 o                         
  34   4  -2       4714.39       4620.28       325.89 o                         
  36   4  -2       6695.85       7055.76       713.62 o                         
  38   4  -2       9194.85       9393.21       862.65 o                         
   0   6  -2      43914.85      46170.08      1218.06 o                         
   2   6  -2      43577.26      46070.72       780.44 o                         
   4   6  -2      18862.72      19929.79       342.82 o                         
   6   6  -2      19475.54      20884.90       264.49 o                         
   8   6  -2      59749.48      60531.47       706.06 o                         
  10   6  -2      96461.31      99091.93      1012.36 o                         
  12   6  -2      17580.41      18845.17       247.48 o                         
  14   6  -2       9345.70       9122.96       169.37 o                         
  16   6  -2      11405.91      10809.25       222.47 o                         
  18   6  -2      27253.64      27995.44       493.40 o                         
  20   6  -2       9403.77       9373.40       246.61 o                         
  22   6  -2        238.91        233.92        78.59 o                         
  24   6  -2      31937.97      32565.85       539.73 o                         
  26   6  -2       9724.50       9566.85       261.69 o                         
  28   6  -2       7989.94       7958.96       270.98 o                         
  30   6  -2       2629.43       2527.52       169.44 o                         
  32   6  -2       4647.13       5095.78       262.74 o                         
  34   6  -2       4306.58       4644.89       249.65 o                         
  36   6  -2       7126.34       7722.78       559.11 o                         
  38   6  -2        104.34        473.06       384.02 o                         
  40   6  -2        367.62        401.57       373.31 o                         
   2   8  -2        109.23         53.24        38.46 o                         
   4   8  -2      67384.53      67106.96       891.83 o                         
   6   8  -2      28511.34      29967.52       368.83 o                         
   8   8  -2         44.71        -27.76        31.58 o                         
  10   8  -2       1268.78       1436.69        70.93 o                         
  12   8  -2      34118.94      34175.61       563.79 o                         
  14   8  -2      11882.58      11581.65       327.62 o                         
  16   8  -2       4464.75       4413.52       175.31 o                         
  18   8  -2       2003.57       2138.54       125.42 o                         
  20   8  -2      22588.21      22079.14       421.49 o                         
  22   8  -2      12392.91      12537.43       311.58 o                         
  24   8  -2       8579.92       8742.07       242.81 o                         
  26   8  -2       4356.61       4174.70       186.85 o                         
  28   8  -2       3482.76       3476.40       181.75 o                         
  30   8  -2       2331.94       2286.82       179.22 o                         
  32   8  -2      13513.61      13622.72       353.58 o                         
  34   8  -2         15.08         31.80       127.96 o                         
  36   8  -2       5320.51       5974.70       534.41 o                         
  38   8  -2        785.68        526.58       371.60 o                         
  40   8  -2       3931.88       3727.57       637.46 o                         
   0  10  -2     105010.45     102378.21      1644.79 o                         
   2  10  -2       9343.13      10056.47       146.31 o                         
   4  10  -2      30888.35      31920.06       392.86 o                         
   6  10  -2      10410.32      11076.03       177.84 o                         
   8  10  -2     102457.81     104455.91      1268.50 o                         
  10  10  -2      12931.74      12970.75       276.69 o                         
  12  10  -2       2744.64       2651.42       104.35 o                         
  14  10  -2       7512.47       7214.62       197.19 o                         
  16  10  -2      52689.11      52118.55       786.06 o                         
  18  10  -2       8103.15       8200.83       276.64 o                         
  20  10  -2      38950.30      40511.34       668.89 o                         
  22  10  -2       1614.30       1632.70       147.40 o                         
  24  10  -2      12177.60      12994.12       324.20 o                         
  26  10  -2       1499.14       1648.77       137.43 o                         
  28  10  -2      12518.85      12942.18       325.07 o                         
  30  10  -2       6207.64       5761.06       234.42 o                         
  32  10  -2        834.68        859.71       146.68 o                         
  34  10  -2        636.00        484.59       170.33 o                         
  36  10  -2       5629.92       5645.18       530.09 o                         
  38  10  -2        247.29        -36.00       238.94 o                         
  40  10  -2       4773.97       4911.30       684.98 o                         
   2  12  -2      23219.62      25889.53       305.70 o                         
   4  12  -2     126208.14     131421.98      1482.16 o                         
   6  12  -2      12597.57      11537.11       202.95 o                         
   8  12  -2      10101.83       9917.01       290.35 o                         
  10  12  -2        298.76        320.66        57.55 o                         
  12  12  -2      64758.46      62663.42      1079.11 o                         
  14  12  -2       1419.35       1613.93       116.21 o                         
  16  12  -2      20097.15      19984.79       389.02 o                         
  18  12  -2        614.24        606.27        91.21 o                         
  20  12  -2      37271.75      37500.82       639.68 o                         
  22  12  -2      29505.89      29029.34       543.95 o                         
  24  12  -2      25060.52      25238.88       503.81 o                         
  26  12  -2       7124.47       6747.84       250.21 o                         
  28  12  -2       4968.40       5406.14       222.04 o                         
  30  12  -2       5276.85       5121.42       252.63 o                         
  32  12  -2       4636.86       4707.92       248.37 o                         
  34  12  -2        911.58        696.48       184.93 o                         
  36  12  -2       1497.67       1650.86       381.31 o                         
  38  12  -2        132.98        203.99       255.43 o                         
  40  12  -2       1910.64       2127.47       397.75 o                         
  42  12  -2       1313.13       1049.73       497.47 o                         
   0  14  -2      68579.11      66457.66      1139.66 o                         
   2  14  -2      24417.34      25229.00       331.08 o                         
   4  14  -2       2990.88       3093.84       129.13 o                         
   6  14  -2      16871.89      17756.05       285.91 o                         
   8  14  -2      47987.02      48553.93      1002.63 o                         
  10  14  -2       4831.94       5058.27       201.63 o                         
  12  14  -2      10557.81      10040.96       351.48 o                         
  14  14  -2       2067.95       2077.55       130.48 o                         
  16  14  -2      24639.48      24237.51       449.01 o                         
  18  14  -2      16896.35      16642.08       379.45 o                         
  20  14  -2      12289.48      12455.01       305.19 o                         
  22  14  -2       1767.40       1638.83       141.01 o                         
  24  14  -2       7439.45       7293.31       253.16 o                         
  26  14  -2       1842.15       1780.17       159.14 o                         
  28  14  -2      16311.23      17522.30       424.70 o                         
  30  14  -2       4924.53       4649.27       239.89 o                         
  32  14  -2       3857.62       3979.97       321.33 o                         
  34  14  -2        546.33        480.44       185.07 o                         
  36  14  -2       3417.27       3818.47       687.33 o                         
  38  14  -2        233.69         51.66       243.29 o                         
  40  14  -2       1369.98        550.85       424.69 o                         
  42  14  -2       1547.84       1562.61       524.44 o                         
   2  16  -2      47734.86      47885.31       594.01 o                         
   4  16  -2      24836.68      24130.29       348.26 o                         
   6  16  -2      23007.42      22558.76       325.93 o                         
   8  16  -2       7428.27       8051.67       250.11 o                         
  10  16  -2      24716.03      25921.09       541.05 o                         
  12  16  -2      30023.70      30379.54       801.04 o                         
  14  16  -2      23750.56      24666.77       562.22 o                         
  16  16  -2      10574.85       9836.12       263.60 o                         
  18  16  -2      20749.62      20838.69       423.46 o                         
  20  16  -2       3118.29       3246.39       179.04 o                         
  22  16  -2      25254.55      25807.19       518.04 o                         
  24  16  -2       9280.71       9015.83       287.06 o                         
  26  16  -2       4886.63       4668.54       268.68 o                         
  28  16  -2       4633.77       4712.05       234.28 o                         
  30  16  -2       4361.76       4630.91       265.83 o                         
  32  16  -2       3714.32       3548.84       281.44 o                         
  34  16  -2       1689.13       1676.36       233.61 o                         
  36  16  -2        155.94        126.32       237.07 o                         
  38  16  -2        746.94        685.02       316.08 o                         
  40  16  -2       2631.30       1831.99       476.27 o                         
   0  18  -2      88344.38      89817.27      1465.18 o                         
   2  18  -2       6823.90       7252.79       160.57 o                         
   4  18  -2      15045.94      16143.42       305.09 o                         
   6  18  -2      38848.92      38124.77       592.68 o                         
   8  18  -2       1267.23       1307.20       102.36 o                         
  10  18  -2      37739.69      36818.51       725.95 o                         
  12  18  -2        689.57        658.95       110.06 o                         
  14  18  -2       6717.77       7092.40       262.14 o                         
  16  18  -2       3503.37       3527.00       169.00 o                         
  18  18  -2      53327.23      52418.18       841.76 o                         
  20  18  -2        734.49        890.20       116.53 o                         
  22  18  -2       2682.39       2655.80       172.97 o                         
  24  18  -2        127.20        185.62        98.20 o                         
  26  18  -2      14964.97      15482.35       438.04 o                         
  28  18  -2       4843.13       4900.06       268.10 o                         
  30  18  -2       1889.12       1810.69       226.10 o                         
  32  18  -2       1650.74       2211.85       253.86 o                         
  34  18  -2       3170.41       3507.91       376.68 o                         
  36  18  -2        779.86        662.70       287.41 o                         
  38  18  -2        884.89        854.77       341.28 o                         
  40  18  -2        227.36        316.68       300.82 o                         
   2  20  -2      68481.66      68144.65       968.23 o                         
   4  20  -2       1732.17       2024.01       112.14 o                         
   6  20  -2      18269.80      17770.57       338.54 o                         
   8  20  -2       1630.13       1621.51       148.19 o                         
  10  20  -2       2728.03       2852.93       234.69 o                         
  12  20  -2       9833.37       9981.27       320.46 o                         
  14  20  -2      14556.52      14283.95       408.97 o                         
  16  20  -2       4379.36       4734.01       222.54 o                         
  18  20  -2      14609.51      14950.94       355.79 o                         
  20  20  -2       1157.90       1163.39       131.31 o                         
  22  20  -2      33469.97      34459.05       642.95 o                         
  24  20  -2        631.15        490.19       119.56 o                         
  26  20  -2      17569.21      17153.28       431.58 o                         
  28  20  -2       2700.90       2503.15       277.20 o                         
  30  20  -2      16737.64      17408.72       564.14 o                         
  32  20  -2       5121.26       4459.33       319.88 o                         
  34  20  -2        277.15         73.98       199.53 o                         
  36  20  -2        441.56        354.90       277.70 o                         
  38  20  -2       3415.22       3023.23       466.44 o                         
  40  20  -2       2195.62       1740.70       544.99 o                         
   0  22  -2      10302.34      10445.20       349.13 o                         
   2  22  -2      28678.09      29456.12       493.19 o                         
   4  22  -2       1060.82       1198.02       124.58 o                         
   6  22  -2      24726.14      24685.65       441.69 o                         
   8  22  -2       1480.06       1375.00       120.46 o                         
  10  22  -2      15241.82      15217.03       789.65 o                         
  12  22  -2       8629.58       8378.33       299.38 o                         
  14  22  -2       8189.03       8436.55       304.44 o                         
  16  22  -2       7046.30       6910.97       268.13 o                         
  18  22  -2      57224.46      60011.56       965.14 o                         
  20  22  -2        132.46        108.32        92.52 o                         
  22  22  -2        825.96        942.87       133.08 o                         
  24  22  -2       2980.05       2570.73       190.14 o                         
  26  22  -2      15678.65      14618.44       573.95 o                         
  28  22  -2       1805.65       1670.76       216.64 o                         
  30  22  -2       2426.58       2410.64       252.63 o                         
  32  22  -2         77.83         77.87       159.22 o                         
  34  22  -2       4219.85       4552.97       506.82 o                         
  36  22  -2        201.19        244.64       283.46 o                         
  38  22  -2       1910.68       1663.20       407.29 o                         
   2  24  -2      17500.79      17255.03       379.22 o                         
   4  24  -2       5131.01       5082.15       180.76 o                         
   6  24  -2      12205.86      11931.41       272.09 o                         
   8  24  -2       3784.36       3642.80       179.99 o                         
  10  24  -2       3146.84       3197.16       200.19 o                         
  12  24  -2       7297.20       6889.43       278.76 o                         
  14  24  -2       4624.61       4318.02       242.67 o                         
  16  24  -2       4303.39       4432.18       231.07 o                         
  18  24  -2       1835.26       2171.49       163.88 o                         
  20  24  -2      15761.84      15388.37       392.05 o                         
  22  24  -2       7284.29       7923.10       314.73 o                         
  24  24  -2       1158.00       1079.79       174.25 o                         
  26  24  -2       4862.49       4980.49       311.28 o                         
  28  24  -2       1310.61       1410.35       210.06 o                         
  30  24  -2      10475.98      11507.93       469.50 o                         
  32  24  -2        513.02        667.28       233.67 o                         
  34  24  -2       1037.19       1010.98       332.40 o                         
  36  24  -2        540.39        306.72       299.12 o                         
  38  24  -2       3354.65       2802.52       464.48 o                         
   0  26  -2      28050.41      28721.46       734.50 o                         
   2  26  -2       5150.29       5166.77       187.41 o                         
   4  26  -2       1220.90       1319.11       113.32 o                         
   6  26  -2      18064.37      17948.78       410.58 o                         
   8  26  -2      15860.75      15987.10       387.17 o                         
  10  26  -2       5917.80       6346.25       306.06 o                         
  12  26  -2       1825.60       2110.19       183.40 o                         
  14  26  -2        146.14        155.71       113.46 o                         
  16  26  -2      10938.80      11258.14       356.45 o                         
  18  26  -2       9123.17       9904.88       385.78 o                         
  20  26  -2        956.69       1092.69       145.21 o                         
  22  26  -2        760.04        602.11       160.07 o                         
  24  26  -2       7479.70       8074.92       379.65 o                         
  26  26  -2      12158.15      11898.18       623.74 o                         
  28  26  -2       6944.79       7034.03       383.90 o                         
  30  26  -2       1189.27        993.76       209.91 o                         
  32  26  -2       1452.66       1194.28       266.97 o                         
  34  26  -2       3202.53       2657.56       591.65 o                         
  36  26  -2       2088.64       1644.19       407.26 o                         
   2  28  -2       8278.97       8704.33       249.07 o                         
   4  28  -2      14006.58      13957.08       325.38 o                         
   6  28  -2       7157.67       7346.14       256.49 o                         
   8  28  -2       6548.91       6338.12       248.46 o                         
  10  28  -2       2884.58       2797.40       208.26 o                         
  12  28  -2      33106.19      33942.34       759.67 o                         
  14  28  -2       7402.02       7634.68       323.19 o                         
  16  28  -2       3576.96       3562.59       225.66 o                         
  18  28  -2        336.15        252.44       125.75 o                         
  20  28  -2       5914.32       6188.07       328.80 o                         
  22  28  -2       8740.41       7931.54       379.73 o                         
  24  28  -2       2593.77       2443.02       286.35 o                         
  26  28  -2        610.54        553.78       241.55 o                         
  28  28  -2       6292.35       6708.10       385.94 o                         
  30  28  -2       1423.22       1460.28       365.28 o                         
  32  28  -2       7277.78       7716.19       636.42 o                         
  34  28  -2        155.35        130.87       293.46 o                         
  36  28  -2       2518.22       2514.64       800.14 o                         
   0  30  -2      15685.70      14943.37       498.03 o                         
   2  30  -2       6139.16       6104.99       222.63 o                         
   4  30  -2       2787.11       2640.44       159.82 o                         
   6  30  -2       2823.03       2907.78       187.23 o                         
   8  30  -2       8307.41       9391.65       307.81 o                         
  10  30  -2       2768.99       2721.70       217.34 o                         
  12  30  -2      11065.15      10966.19       388.53 o                         
  14  30  -2       1632.40       1241.94       173.26 o                         
  16  30  -2       9645.64       9969.48       395.96 o                         
  18  30  -2       4452.08       3313.05       308.06 o                         
  20  30  -2        897.47        869.14       179.05 o                         
  22  30  -2       2299.28       1963.50       229.78 o                         
  24  30  -2       7316.38       7190.02       520.67 o                         
  26  30  -2        251.93        253.74       168.87 o                         
  28  30  -2       1884.73       2183.19       269.46 o                         
  30  30  -2        110.42         45.64       211.30 o                         
  32  30  -2       2888.47       3302.12       493.50 o                         
  34  30  -2        103.32        176.59       301.05 o                         
   2  32  -2       2048.27       1838.03       146.96 o                         
   4  32  -2      23148.59      23435.45       528.30 o                         
   6  32  -2       2869.95       2620.66       187.83 o                         
   8  32  -2       9478.16       8416.88       377.00 o                         
  10  32  -2       1400.30       1331.74       180.08 o                         
  12  32  -2      11829.41      12147.69       602.92 o                         
  14  32  -2        577.19        756.04       185.09 o                         
  16  32  -2       3285.91       3080.17       303.77 o                         
  18  32  -2       1016.93        780.45       202.45 o                         
  20  32  -2       4305.53       4300.90       302.16 o                         
  22  32  -2        351.24        158.54       149.26 o                         
  24  32  -2       6931.06       6798.13       537.56 o                         
  26  32  -2        135.84        121.03       167.83 o                         
  28  32  -2       2930.93       2759.11       349.32 o                         
  30  32  -2        366.82        204.02       276.80 o                         
  32  32  -2       6004.64       6471.07      1047.16 o                         
   0  34  -2      16137.32      15686.19       654.04 o                         
   2  34  -2       2151.28       2146.77       190.87 o                         
   4  34  -2       2528.02       2230.93       233.33 o                         
   6  34  -2       2789.32       2296.92       241.61 o                         
   8  34  -2       8957.13       9175.02       511.68 o                         
  10  34  -2        776.33        540.65       205.83 o                         
  12  34  -2      11205.32      10268.05      1069.00 o                         
  14  34  -2       3943.23       3684.61       328.41 o                         
  16  34  -2      11558.42      11042.25       515.96 o                         
  18  34  -2       1101.74       1255.75       310.97 o                         
  20  34  -2       1213.40        796.17       182.13 o                         
  22  34  -2        413.90        182.98       164.03 o                         
  24  34  -2       1553.96       1513.18       237.31 o                         
  26  34  -2       1019.45        746.33       249.89 o                         
  28  34  -2       3125.18       3012.23       461.24 o                         
  30  34  -2        365.55        434.44       322.38 o                         
   2  36  -2       2130.98       2416.09       212.60 o                         
   4  36  -2      10271.70       9613.22       429.80 o                         
   6  36  -2       2975.58       2413.96       254.04 o                         
   8  36  -2       1418.58        633.64       238.07 o                         
  10  36  -2        532.35        872.46       247.31 o                         
  12  36  -2      13866.78      13189.84       670.65 o                         
  14  36  -2       8901.97       9443.85       489.15 o                         
  16  36  -2       1634.12       1283.54       249.30 o                         
  18  36  -2       1045.89       1030.33       269.29 o                         
  20  36  -2       2157.04       1902.55       245.51 o                         
  22  36  -2        985.44       1070.96       224.22 o                         
  24  36  -2       1938.32       1773.35       254.78 o                         
  26  36  -2         22.68        -12.55       279.30 o                         
  28  36  -2       1355.32       1462.77       422.97 o                         
  30  36  -2       1875.01       1863.07       820.90 o                         
   0  38  -2       2843.73       3048.47       333.15 o                         
   2  38  -2       5675.63       6076.84       366.62 o                         
   4  38  -2        123.84         43.18       151.23 o                         
   6  38  -2       1477.61       1375.77       218.43 o                         
   8  38  -2       4747.09       4208.56      1062.79 o                         
  10  38  -2      15160.00      15672.06       733.83 o                         
  12  38  -2       1075.51        485.30       203.92 o                         
  14  38  -2        138.44         22.75       182.63 o                         
  16  38  -2       3463.52       3703.52       365.13 o                         
  18  38  -2       1920.71       2329.56       424.67 o                         
  20  38  -2        785.01        781.76       245.75 o                         
  22  38  -2        511.03        541.77       199.76 o                         
  24  38  -2        190.43        621.34       323.50 o                         
  26  38  -2       3602.21       4771.99       577.18 o                         
  28  38  -2       1600.58       1290.23       409.99 o                         
   2  40  -2       4410.98       4820.32       340.25 o                         
   4  40  -2        264.00        165.10       170.34 o                         
   6  40  -2       2178.22       2394.05       279.56 o                         
   8  40  -2       1792.86       1391.56       411.63 o                         
  10  40  -2       1598.91       1398.40       301.90 o                         
  12  40  -2         53.44         46.20       177.96 o                         
  14  40  -2       9016.87       9325.98       525.00 o                         
  16  40  -2        109.88         83.07       203.74 o                         
  18  40  -2        642.97        465.28       233.19 o                         
  20  40  -2       1043.54       1100.21       277.21 o                         
  22  40  -2       2149.46       2260.96       536.64 o                         
  24  40  -2        621.81        961.30       550.34 o                         
  26  40  -2        191.93        693.11       482.05 o                         
   0  42  -2       4756.40       3867.56       573.67 o                         
   2  42  -2       7506.44       7733.89       431.82 o                         
   4  42  -2       1275.27       1389.62       241.46 o                         
   6  42  -2       1649.36       1971.94       365.39 o                         
   8  42  -2        632.58        642.08       268.87 o                         
  10  42  -2       5832.45       6126.22       958.33 o                         
  12  42  -2       1556.97       1855.55       328.63 o                         
  14  42  -2       3508.47       3124.90       358.81 o                         
  16  42  -2       1022.26       1330.72       455.53 o                         
  18  42  -2       5944.56       5362.47       451.12 o                         
  20  42  -2         79.66        229.59       288.49 o                         
  22  42  -2         50.94        -49.08       258.39 o                         
   2  44  -2       1763.17       2121.71       285.69 o                         
   4  44  -2       1446.40       1617.42       271.03 o                         
   6  44  -2       4088.40       4693.58       716.87 o                         
   8  44  -2        437.27        680.12       280.89 o                         
  10  44  -2       3594.09       3797.13       386.99 o                         
  12  44  -2         61.13        126.49       218.72 o                         
  14  44  -2       5779.67       5726.27       541.03 o                         
  16  44  -2         28.13         53.14       286.05 o                         
  18  44  -2        117.98        350.71       320.50 o                         
  20  44  -2        610.07        965.39       386.85 o                         
   0  46  -2        938.02        583.94       391.29 o                         
   2  46  -2       1000.90        797.77       297.39 o                         
   4  46  -2          4.73        100.05       192.48 o                         
   6  46  -2        149.45        363.87       269.37 o                         
   8  46  -2        595.65        931.25       327.51 o                         
  10  46  -2       2785.68       2783.15       471.03 o                         
  12  46  -2        734.83        434.34       317.70 o                         
  14  46  -2         66.48         26.59       289.02 o                         
  16  46  -2       1418.03       1288.91       398.22 o                         
   4  48  -2       3754.35       4892.89       703.39 o                         
   6  48  -2        945.23        971.81       444.38 o                         
   8  48  -2         16.50       -207.36       258.99 o                         
  10  48  -2       1258.77        522.69       308.54 o                         
   3   1  -1     208129.16     206458.45      3154.74 o                         
   5   1  -1     208492.28     207784.75      2221.47 o                         
   7   1  -1      34946.67      33300.33       376.42 o                         
   9   1  -1      50965.70      47823.62       571.34 o                         
  11   1  -1      17628.18      17701.73       259.01 o                         
  13   1  -1       2474.25       2046.86        82.06 o                         
  15   1  -1      45991.08      45089.34       582.49 o                         
  17   1  -1       7765.74       7247.24       169.91 o                         
  19   1  -1      34873.76      35400.60       504.17 o                         
  21   1  -1       9917.70       9286.47       209.62 o                         
  23   1  -1      19384.72      20021.51       345.10 o                         
  25   1  -1      16292.11      16461.74       314.38 o                         
  27   1  -1       4634.82       4996.87       175.19 o                         
  29   1  -1       6118.61       6010.18       198.64 o                         
  31   1  -1       9434.12       9186.46       285.27 o                         
  33   1  -1       6999.74       7026.19       470.27 o                         
  35   1  -1       3905.95       3715.74       388.93 o                         
  37   1  -1       5352.62       5308.52       461.73 o                         
  39   1  -1       5645.31       5203.27       680.70 o                         
   1   3  -1      73113.31      71711.55      1283.64 o                         
   3   3  -1      20010.99      20103.35       341.25 o                         
   5   3  -1     159679.44     160283.39      1879.40 o                         
   7   3  -1      33444.10      33535.61       402.48 o                         
   9   3  -1      28269.12      28205.26       356.45 o                         
  11   3  -1      64233.91      63294.38       802.86 o                         
  13   3  -1     128782.35     129187.97      1555.08 o                         
  15   3  -1       5836.96       5858.28       137.51 o                         
  17   3  -1      78188.18      80108.27       975.15 o                         
  19   3  -1      82675.55      83108.20      1029.51 o                         
  21   3  -1       4939.13       4953.08       152.37 o                         
  23   3  -1       9934.29       9659.19       220.45 o                         
  25   3  -1      48196.83      47269.62       662.03 o                         
  27   3  -1      18701.59      18848.06       347.48 o                         
  29   3  -1       1980.12       1881.88       130.29 o                         
  31   3  -1       8928.47       9057.92       306.16 o                         
  33   3  -1       6726.55       7377.80       380.60 o                         
  35   3  -1       1220.11       1635.30       306.24 o                         
  37   3  -1       5842.55       6649.44       721.37 o                         
  39   3  -1       5318.29       4636.45       661.86 o                         
  41   3  -1       3081.39       3223.26       620.76 o                         
   1   5  -1      42662.02      41327.57       770.68 o                         
   3   5  -1      42810.57      41131.03       490.81 o                         
   5   5  -1      21689.14      20368.70       276.23 o                         
   7   5  -1      87743.00      85213.63      1219.89 o                         
   9   5  -1      71105.03      69029.95       854.66 o                         
  11   5  -1       5882.38       5579.31       129.02 o                         
  13   5  -1        250.99        330.46        50.38 o                         
  15   5  -1      24506.43      23488.13       380.85 o                         
  17   5  -1      17494.59      16290.02       289.59 o                         
  19   5  -1       1676.41       1979.28        99.39 o                         
  21   5  -1      98357.64      99627.56      1213.54 o                         
  23   5  -1      32344.50      32111.47       518.43 o                         
  25   5  -1       3628.34       3928.96       153.21 o                         
  27   5  -1        704.50        859.30        98.01 o                         
  29   5  -1       8504.98       8572.17       233.73 o                         
  31   5  -1       1400.38       1110.73       174.86 o                         
  33   5  -1       2610.85       2201.52       289.56 o                         
  35   5  -1       3609.50       3485.26       571.53 o                         
  37   5  -1       3125.51       3138.06       559.54 o                         
  39   5  -1       4280.09       4089.75       644.31 o                         
  41   5  -1       2334.03       2565.25       602.35 o                         
  43   5  -1        298.50        405.42       416.12 o                         
   1   7  -1     296991.19     292681.91      3129.55 o                         
   3   7  -1     133250.17     131597.30      1656.26 o                         
   5   7  -1      17462.75      17466.13       380.93 o                         
   7   7  -1      37655.95      39404.86       552.08 o                         
   9   7  -1      33079.57      33856.66       450.64 o                         
  11   7  -1     114458.67     113448.89      1364.38 o                         
  13   7  -1      37589.26      38076.36       534.81 o                         
  15   7  -1       4728.92       4792.63       139.34 o                         
  17   7  -1      37893.45      36901.77       557.95 o                         
  19   7  -1      30353.04      29886.60       476.16 o                         
  21   7  -1       3105.76       3319.63       152.95 o                         
  23   7  -1      10100.31       9694.51       220.01 o                         
  25   7  -1      50600.27      51109.30       706.40 o                         
  27   7  -1      19799.29      20872.04       376.12 o                         
  29   7  -1       1874.78       1824.61       154.25 o                         
  31   7  -1       7732.81       7651.38       385.36 o                         
  33   7  -1      14434.87      13827.69       648.99 o                         
  35   7  -1       6674.24       6756.36       481.79 o                         
  37   7  -1        663.57       1053.16       417.84 o                         
  39   7  -1       3365.67       4668.99       690.12 o                         
  41   7  -1       3121.97       3512.23       656.72 o                         
  43   7  -1       2038.79       2389.72       634.03 o                         
  45   7  -1       1359.18       1797.21       587.80 o                         
   1   9  -1        267.99        212.86        31.35 o                         
   3   9  -1      69688.51      70749.05       942.67 o                         
   5   9  -1      26957.98      25580.67       343.80 o                         
   7   9  -1      62127.55      61959.49       820.44 o                         
   9   9  -1      48611.09      47323.86       847.84 o                         
  11   9  -1      98585.17     102005.91      1388.61 o                         
  13   9  -1       2476.33       2902.63       101.96 o                         
  15   9  -1      33044.62      32043.94       465.84 o                         
  17   9  -1      18917.06      19407.26       335.92 o                         
  19   9  -1      36635.95      37650.08       561.36 o                         
  21   9  -1      15783.26      15327.71       305.47 o                         
  23   9  -1      27267.97      27255.46       437.54 o                         
  25   9  -1      19425.73      20066.38       358.35 o                         
  27   9  -1       3764.69       3781.75       160.60 o                         
  29   9  -1      22491.44      22064.04       579.48 o                         
  31   9  -1       1588.80       1160.94       204.83 o                         
  33   9  -1      13608.26      13797.72       784.52 o                         
  35   9  -1       4779.06       4129.76       404.57 o                         
  37   9  -1       3838.52       3933.49       653.73 o                         
  39   9  -1       6950.68       7398.63       837.82 o                         
  41   9  -1       1066.07       1881.12       548.41 o                         
  43   9  -1       1229.06       1426.47       565.11 o                         
   1  11  -1      61319.23      62088.41       803.85 o                         
   3  11  -1      54174.72      53846.90       666.15 o                         
   5  11  -1      10379.11       9372.88       170.91 o                         
   7  11  -1     121438.20     121065.58      1754.45 o                         
   9  11  -1       9775.68       8697.19       236.64 o                         
  11  11  -1     114189.44     112579.25      1668.97 o                         
  13  11  -1      37642.02      37299.45       534.36 o                         
  15  11  -1      26674.22      25827.90       411.81 o                         
  17  11  -1      22185.15      21822.34       372.98 o                         
  19  11  -1       4573.83       4194.02       151.26 o                         
  21  11  -1       8746.07       8248.15       212.61 o                         
  23  11  -1      13545.10      13595.62       297.95 o                         
  25  11  -1       7133.21       7114.49       203.58 o                         
  27  11  -1       1892.48       2269.99       147.98 o                         
  29  11  -1       3319.04       3178.82       232.90 o                         
  31  11  -1      13084.66      12171.63       499.75 o                         
  33  11  -1       2693.47       2902.02       353.71 o                         
  35  11  -1       6208.59       6335.74      1021.90 o                         
  37  11  -1       2138.96       1822.37       336.91 o                         
  39  11  -1       1410.16        729.93       443.95 o                         
  41  11  -1       1584.31       1809.63       596.36 o                         
  43  11  -1        761.96        160.97       447.38 o                         
   1  13  -1      45833.43      49037.37       646.00 o                         
   3  13  -1      84063.30      83516.04      1016.37 o                         
   5  13  -1      52081.97      50745.89       760.93 o                         
   7  13  -1       6809.08       6488.51       200.79 o                         
   9  13  -1      27536.80      26753.00       520.26 o                         
  11  13  -1      45771.33      44871.15       766.00 o                         
  13  13  -1      21346.11      20059.48       343.37 o                         
  15  13  -1      34954.70      34837.72       519.48 o                         
  17  13  -1      28738.32      28032.64       454.04 o                         
  19  13  -1      18060.45      16871.86       319.39 o                         
  21  13  -1       7010.97       7273.01       207.27 o                         
  23  13  -1       6896.59       7038.60       231.56 o                         
  25  13  -1      11797.24      11676.05       310.40 o                         
  27  13  -1      32051.38      33125.19       679.39 o                         
  29  13  -1      15229.46      15888.88       553.91 o                         
  31  13  -1       8313.32       8110.85       429.91 o                         
  33  13  -1      16132.76      16735.22       754.31 o                         
  35  13  -1       2352.03       2483.61       368.64 o                         
  37  13  -1       1805.73       1463.73       307.81 o                         
  39  13  -1       1947.12       1576.31       525.29 o                         
  41  13  -1       5028.85       5953.33       835.67 o                         
  43  13  -1        144.59         90.76       425.54 o                         
   1  15  -1      49040.86      48787.96       679.03 o                         
   3  15  -1       3851.82       3807.98       133.72 o                         
   5  15  -1      82511.56      85130.75      1239.37 o                         
   7  15  -1      64611.45      63293.95      1111.82 o                         
   9  15  -1      31054.87      31783.28       623.36 o                         
  11  15  -1      14224.91      14708.48       289.72 o                         
  13  15  -1      13419.31      13806.51       322.13 o                         
  15  15  -1      24376.54      23174.42       386.66 o                         
  17  15  -1       4474.45       4384.25       196.65 o                         
  19  15  -1       4904.88       4927.21       189.02 o                         
  21  15  -1      20906.84      20893.43       427.47 o                         
  23  15  -1       8624.61       8351.00       255.19 o                         
  25  15  -1       3640.88       3480.78       218.45 o                         
  27  15  -1        281.86        253.78       119.42 o                         
  29  15  -1       4317.59       3971.60       307.39 o                         
  31  15  -1      21435.15      21642.50       870.78 o                         
  33  15  -1       1660.94       2012.73       336.59 o                         
  35  15  -1       1773.14       1794.58       336.10 o                         
  37  15  -1       7795.37       8031.42       639.39 o                         
  39  15  -1       1320.42       1284.34       510.31 o                         
  41  15  -1         40.33        318.94       419.55 o                         
  43  15  -1       2632.58       3077.27       737.21 o                         
   1  17  -1      24375.73      26094.23       415.83 o                         
   3  17  -1      79139.22      78198.88      1045.58 o                         
   5  17  -1      43378.76      42529.91       661.74 o                         
   7  17  -1        821.61       1037.73        79.76 o                         
   9  17  -1      62092.84      62858.94       969.95 o                         
  11  17  -1      29571.03      28884.23       490.77 o                         
  13  17  -1      44960.54      46741.82       704.05 o                         
  15  17  -1        345.69        355.68        66.16 o                         
  17  17  -1      30314.23      29356.98       533.10 o                         
  19  17  -1      18121.77      18620.30       391.84 o                         
  21  17  -1       1919.49       1832.84       139.87 o                         
  23  17  -1       2530.53       2421.08       166.98 o                         
  25  17  -1      15785.33      17339.56       499.76 o                         
  27  17  -1       2280.99       2436.51       282.21 o                         
  29  17  -1       2733.98       2630.89       236.87 o                         
  31  17  -1        913.35       1585.49       308.84 o                         
  33  17  -1       6669.01       7036.03       528.41 o                         
  35  17  -1       5533.88       5777.01       505.50 o                         
  37  17  -1        610.41        533.06       288.34 o                         
  39  17  -1       2565.75       2743.05       417.25 o                         
  41  17  -1       3813.94       3715.16       755.19 o                         
   1  19  -1      30690.98      30266.02       497.02 o                         
   3  19  -1      13995.40      13253.66       289.14 o                         
   5  19  -1       1561.86       2085.06       107.51 o                         
   7  19  -1      26029.73      25484.68       398.15 o                         
   9  19  -1      16026.94      14822.60       316.10 o                         
  11  19  -1      12538.32      12086.46       267.92 o                         
  13  19  -1      14649.50      14384.84       352.48 o                         
  15  19  -1      12025.81      12009.72       326.13 o                         
  17  19  -1      10504.44      10690.05       284.40 o                         
  19  19  -1       6941.18       6994.95       315.81 o                         
  21  19  -1      25534.19      25467.12       539.40 o                         
  23  19  -1       4912.56       4480.75       230.37 o                         
  25  19  -1       4378.43       4850.09       278.17 o                         
  27  19  -1       3447.59       3100.91       243.03 o                         
  29  19  -1      17462.29      17716.00       637.12 o                         
  31  19  -1      11666.70      12555.51       656.89 o                         
  33  19  -1        593.63        278.89       238.14 o                         
  35  19  -1       4385.55       4288.89       455.21 o                         
  37  19  -1       1250.46       1623.94       355.83 o                         
  39  19  -1        763.82        628.30       305.45 o                         
  41  19  -1       2079.61       1490.69       558.69 o                         
   1  21  -1      21657.64      21352.79       374.53 o                         
   3  21  -1      35363.91      35419.06       580.33 o                         
   5  21  -1      32864.46      32975.67       524.25 o                         
   7  21  -1      63274.00      62478.58       919.60 o                         
   9  21  -1       4699.11       4883.69       156.71 o                         
  11  21  -1      15849.11      14976.47       320.12 o                         
  13  21  -1      13722.02      13698.09       345.37 o                         
  15  21  -1      16987.82      16556.94       425.77 o                         
  17  21  -1      11333.81      11664.70       303.79 o                         
  19  21  -1      10408.67      10843.41       296.64 o                         
  21  21  -1        657.01        564.17       119.11 o                         
  23  21  -1        985.04        592.29       145.46 o                         
  25  21  -1       3715.63       4322.86       446.82 o                         
  27  21  -1       9947.11       9409.79       385.66 o                         
  29  21  -1      13600.13      13615.17       697.09 o                         
  31  21  -1       4202.77       4919.53       594.22 o                         
  33  21  -1       3475.14       2971.69       857.51 o                         
  35  21  -1       1949.72       2134.71       380.98 o                         
  37  21  -1       2218.21       1489.94       369.67 o                         
  39  21  -1        704.75        444.34       297.06 o                         
  41  21  -1       1004.39       1434.48       415.48 o                         
   1  23  -1      15993.02      15516.70       318.02 o                         
   3  23  -1      15665.71      14442.53       338.82 o                         
   5  23  -1       6585.55       6030.03       183.52 o                         
   7  23  -1      31035.69      31127.83       529.92 o                         
   9  23  -1      10695.32      11009.61       286.39 o                         
  11  23  -1      45229.39      47332.94       748.00 o                         
  13  23  -1       2431.64       2499.71       167.62 o                         
  15  23  -1       3400.42       3087.62       184.20 o                         
  17  23  -1       4511.13       4433.06       218.52 o                         
  19  23  -1      14348.44      14263.93       388.19 o                         
  21  23  -1       7727.26       8041.07       333.72 o                         
  23  23  -1       3240.80       3173.65       353.33 o                         
  25  23  -1       2321.61       2544.00       232.69 o                         
  27  23  -1      11111.50      11138.36       617.29 o                         
  29  23  -1       1065.96        654.50       253.62 o                         
  31  23  -1        758.34        844.62       277.62 o                         
  33  23  -1       4504.09       5402.33       513.73 o                         
  35  23  -1       3399.87       2988.62      1176.67 o                         
  37  23  -1        277.41        155.57       267.83 o                         
  39  23  -1        442.30        450.25       315.00 o                         
   1  25  -1      35251.38      34735.66       584.65 o                         
   3  25  -1       1413.81       1352.14       105.31 o                         
   5  25  -1       7770.99       7703.65       255.95 o                         
   7  25  -1      29589.82      28715.98       576.44 o                         
   9  25  -1       7551.06       8011.73       246.80 o                         
  11  25  -1        721.89        886.91       100.10 o                         
  13  25  -1       8500.98       8211.43       300.43 o                         
  15  25  -1       9213.47       9036.68       392.66 o                         
  17  25  -1      31649.23      31374.26      1298.66 o                         
  19  25  -1       3066.94       3313.69       237.35 o                         
  21  25  -1       4328.89       4608.15       277.11 o                         
  23  25  -1       8103.29       8306.40       360.32 o                         
  25  25  -1       5775.85       5717.54       320.96 o                         
  27  25  -1       7446.21       7566.44       446.81 o                         
  29  25  -1       7755.99       8115.15       785.80 o                         
  31  25  -1       4270.39       4309.24       462.53 o                         
  33  25  -1        225.09        102.38       239.76 o                         
  35  25  -1       1085.25       1118.12       539.21 o                         
  37  25  -1       2843.83       2314.02       420.38 o                         
  39  25  -1       2793.18       2654.21       471.57 o                         
   1  27  -1        279.74        216.28        73.33 o                         
   3  27  -1      29995.39      29412.46       521.47 o                         
   5  27  -1      21116.18      20048.98       396.94 o                         
   7  27  -1       2923.88       3050.76       154.35 o                         
   9  27  -1       8306.43       8014.58       263.20 o                         
  11  27  -1      22496.39      22422.31       505.40 o                         
  13  27  -1       2178.58       1937.72       193.38 o                         
  15  27  -1       6433.25       6057.72       349.19 o                         
  17  27  -1      14341.25      14130.91       530.30 o                         
  19  27  -1      14054.55      13910.19       451.66 o                         
  21  27  -1       6709.40       6893.25       335.76 o                         
  23  27  -1       5222.81       5438.22       314.73 o                         
  25  27  -1      14934.72      14591.68       590.35 o                         
  27  27  -1       3563.62       3555.26       424.93 o                         
  29  27  -1        693.94        879.61       293.45 o                         
  31  27  -1        496.07        560.22       273.37 o                         
  33  27  -1       3284.13       3060.23       447.88 o                         
  35  27  -1        756.57        585.97       308.04 o                         
  37  27  -1        119.28        267.24       598.93 o                         
   1  29  -1       9151.48       8692.11       249.42 o                         
   3  29  -1       1827.99       1959.78       149.15 o                         
   5  29  -1        220.32        175.16        76.72 o                         
   7  29  -1      33583.39      33116.93       591.92 o                         
   9  29  -1       3582.90       3720.69       248.80 o                         
  11  29  -1        360.98        233.76       130.84 o                         
  13  29  -1      19574.09      19712.93       704.11 o                         
  15  29  -1      10698.78      10172.40       446.87 o                         
  17  29  -1       6329.04       6707.65       497.68 o                         
  19  29  -1       6437.65       5377.95       302.97 o                         
  21  29  -1      13434.93      13444.39       470.70 o                         
  23  29  -1       4166.85       4119.43       499.90 o                         
  25  29  -1       6201.09       5864.39       515.65 o                         
  27  29  -1        163.16        138.82       220.33 o                         
  29  29  -1       3783.25       3330.35       443.28 o                         
  31  29  -1       3048.31       3592.24       476.25 o                         
  33  29  -1        567.63        685.79       314.88 o                         
  35  29  -1       2250.08       1101.25       358.77 o                         
  37  29  -1       4508.66       4454.62       556.68 o                         
   1  31  -1       1406.56       1413.71       198.11 o                         
   3  31  -1       3928.52       4102.30       229.60 o                         
   5  31  -1      13340.16      12759.40       537.91 o                         
   7  31  -1      16154.11      16023.56       455.54 o                         
   9  31  -1      12282.40      12463.68       448.35 o                         
  11  31  -1       3577.49       3179.78       404.18 o                         
  13  31  -1       3371.22       3640.98       293.18 o                         
  15  31  -1      14477.36      14767.26       560.83 o                         
  17  31  -1       3027.76       3078.44       298.27 o                         
  19  31  -1       3009.33       2942.84       252.18 o                         
  21  31  -1      12523.71      12394.81       545.17 o                         
  23  31  -1       8690.66       8923.99       890.05 o                         
  25  31  -1       2824.69       2533.52       388.92 o                         
  27  31  -1       2071.57       2418.10       397.78 o                         
  29  31  -1       1644.77       1172.43       346.59 o                         
  31  31  -1        345.88        556.79       311.45 o                         
  33  31  -1       3039.20       3181.62       480.19 o                         
  35  31  -1       3896.29       4663.22       553.87 o                         
   1  33  -1      23134.70      22891.96       571.57 o                         
   3  33  -1        110.86        104.04       111.23 o                         
   5  33  -1      13894.59      13269.32       615.76 o                         
   7  33  -1       7895.21       7850.05       363.58 o                         
   9  33  -1       2349.60       2443.63       297.54 o                         
  11  33  -1       7853.96       7639.25       411.00 o                         
  13  33  -1       8442.80       7934.53       775.70 o                         
  15  33  -1       2239.37       2314.78       605.44 o                         
  17  33  -1       2014.81       1783.82       259.60 o                         
  19  33  -1       5599.54       5615.43       341.96 o                         
  21  33  -1       2312.57       2812.33       385.32 o                         
  23  33  -1         34.15        -96.96       221.66 o                         
  25  33  -1       2059.11       1585.23       343.00 o                         
  27  33  -1       2198.57       2729.16       422.69 o                         
  29  33  -1       1467.35       1881.30       395.61 o                         
  31  33  -1       2185.41       1844.99       401.09 o                         
  33  33  -1        713.30       1109.32       433.25 o                         
  35  33  -1       1269.86       1719.11       434.05 o                         
   1  35  -1       9825.51      10027.09       368.66 o                         
   3  35  -1       7636.33       7622.80       323.34 o                         
   5  35  -1       1739.77       1694.03       209.54 o                         
   7  35  -1       5692.14       5764.65       340.53 o                         
   9  35  -1       7387.96       6800.53       390.58 o                         
  11  35  -1        696.97        740.25       197.79 o                         
  13  35  -1       5948.20       6486.57       485.20 o                         
  15  35  -1      18155.99      18228.59      1082.70 o                         
  17  35  -1       1307.72       1152.94       235.33 o                         
  19  35  -1       3897.82       3151.51       416.25 o                         
  21  35  -1       5315.94       4739.91       623.12 o                         
  23  35  -1       7871.49       7434.36       589.90 o                         
  25  35  -1        249.75         49.13       251.49 o                         
  27  35  -1       1792.16       2023.69       442.24 o                         
  29  35  -1       3397.52       4385.83       534.74 o                         
  31  35  -1       1056.32       1436.60       418.42 o                         
  33  35  -1       1183.31        753.63       367.77 o                         
   1  37  -1       3450.65       3291.78       272.99 o                         
   3  37  -1      23252.95      22894.32       606.57 o                         
   5  37  -1       2468.20       2757.30       226.90 o                         
   7  37  -1       4134.57       3995.90       748.55 o                         
   9  37  -1        518.95        607.31       273.01 o                         
  11  37  -1       9556.26       9784.86       511.78 o                         
  13  37  -1        112.65         60.69       169.81 o                         
  15  37  -1       1154.89       1157.71       272.87 o                         
  17  37  -1       4604.54       4684.29       736.99 o                         
  19  37  -1       4698.84       5340.87       513.13 o                         
  21  37  -1       2433.41       2582.22       408.04 o                         
  23  37  -1        706.65        425.24       282.53 o                         
  25  37  -1       3405.91       3422.92       478.11 o                         
  27  37  -1       2447.20       2295.48       450.96 o                         
  29  37  -1        295.00        263.26       299.21 o                         
  31  37  -1         68.04         46.05       308.54 o                         
   1  39  -1      19125.60      18382.76       546.63 o                         
   3  39  -1        797.71        946.18       184.07 o                         
   5  39  -1       5499.49       6167.47       326.57 o                         
   7  39  -1       3784.03       3881.97       449.73 o                         
   9  39  -1       7029.17       6854.96       515.04 o                         
  11  39  -1       2912.91       3270.66       321.28 o                         
  13  39  -1       5376.85       5612.01       513.40 o                         
  15  39  -1       2466.49       2595.53       394.69 o                         
  17  39  -1       1220.19       1440.71       336.17 o                         
  19  39  -1        519.70         31.20       237.20 o                         
  21  39  -1        196.97        449.95       272.28 o                         
  23  39  -1       2154.23       1957.26       496.40 o                         
  25  39  -1        300.79        159.11       338.21 o                         
  27  39  -1        369.93        680.18       334.39 o                         
  29  39  -1       3006.40       3741.37       532.31 o                         
   1  41  -1       5395.39       5610.46       321.58 o                         
   3  41  -1       6608.82       6844.20       352.11 o                         
   5  41  -1       1509.31       1705.79       241.94 o                         
   7  41  -1       1348.17       1343.59       299.10 o                         
   9  41  -1       5815.01       5901.22       512.14 o                         
  11  41  -1       5079.25       4396.43       468.78 o                         
  13  41  -1        292.50        703.52       270.90 o                         
  15  41  -1       1703.65       2084.35       380.22 o                         
  17  41  -1       2548.33       1860.61       375.88 o                         
  19  41  -1        149.88         23.00       254.83 o                         
  21  41  -1       3062.32       3248.43       474.20 o                         
  23  41  -1       1342.49       1507.29       379.44 o                         
  25  41  -1       1479.78        968.04       368.37 o                         
  27  41  -1       1524.75       1951.50       438.00 o                         
   1  43  -1       4820.08       5687.16       468.45 o                         
   3  43  -1       1541.25       2083.32       319.24 o                         
   5  43  -1       4123.63       5098.39       644.74 o                         
   7  43  -1       2776.96       3528.67       426.36 o                         
   9  43  -1       2915.11       2467.16       389.29 o                         
  11  43  -1       2265.21       2558.50       403.94 o                         
  13  43  -1       1042.72       1356.16       353.05 o                         
  15  43  -1       3193.11       2923.73       433.34 o                         
  17  43  -1         11.07        -37.20       233.98 o                         
  19  43  -1       1074.74       1240.50       688.40 o                         
  21  43  -1       1409.38       1476.47       391.78 o                         
  23  43  -1        210.73        373.33       324.74 o                         
  25  43  -1        117.21        222.88       321.36 o                         
   1  45  -1       1271.31       1242.17       296.21 o                         
   3  45  -1       2081.29       1765.96       326.18 o                         
   5  45  -1       5037.51       4784.20       486.07 o                         
   7  45  -1       8133.18       7868.47       918.73 o                         
   9  45  -1       1849.82       1585.51       347.16 o                         
  11  45  -1       1103.26       1536.16       358.58 o                         
  13  45  -1         98.83         90.81       254.51 o                         
  15  45  -1       5145.39       5056.31       548.29 o                         
  17  45  -1        534.09        303.84       288.44 o                         
  19  45  -1       1743.75       1958.60       835.67 o                         
  21  45  -1       1914.63       1473.39       398.90 o                         
   1  47  -1       1594.50       2292.73       365.08 o                         
   3  47  -1       5030.89       6426.39       768.03 o                         
   5  47  -1        555.46        646.81       305.75 o                         
   7  47  -1        355.41        459.14       500.25 o                         
   9  47  -1        768.80        926.62       326.02 o                         
  11  47  -1       1222.61       1706.78       390.85 o                         
  13  47  -1       2664.61       2668.00       623.55 o                         
  15  47  -1        295.00         76.75       280.50 o                         
  17  47  -1        172.76        110.85       271.25 o                         
  19  47  -1       1201.61       1608.85       585.66 o                         
   1  49  -1       2019.51       2415.38       392.19 o                         
   3  49  -1        650.19       1028.14       327.72 o                         
   5  49  -1       1135.38       1542.84       359.29 o                         
   7  49  -1       2667.91       2483.95       433.68 o                         
   9  49  -1       4632.52       3652.70       494.62 o                         
  11  49  -1          9.19        250.10       272.06 o                         
  13  49  -1        759.39       1124.09       372.28 o                         
   1  51  -1        324.69        296.25       349.34 o                         
   3  51  -1        944.69       1658.08       518.44 o                         
   5  51  -1        889.09        717.65       390.01 o                         
   7  51  -1        257.92        136.47       289.32 o                         
   4   0   0      21394.06      20142.17       477.99 o                         
   8   0   0       5811.13       6044.98       195.16 o                         
  12   0   0      35300.73      34392.98       726.17 o                         
  16   0   0       3691.30       3334.90       178.75 o                         
  20   0   0       7408.70       6922.20       206.97 o                         
  24   0   0      21558.03      20575.22       435.06 o                         
  28   0   0      55741.63      54016.19      2200.92 o                         
  32   0   0       2449.72       2815.27       496.18 o                         
  36   0   0      10143.35      11256.78       890.04 o                         
  40   0   0        546.61         59.94       379.31 o                         
   2   2   0       2356.22       2319.21       163.75 o                         
   4   2   0     219603.58     217730.62      3313.42 o                         
   6   2   0       3451.44       3778.21        95.60 o                         
   8   2   0      17519.40      16211.63       258.31 o                         
  10   2   0      35626.77      35015.54       507.94 o                         
  12   2   0        168.08        207.20        45.06 o                         
  14   2   0       7540.97       6643.72       166.32 o                         
  16   2   0      20894.67      21997.16       325.76 o                         
  18   2   0       1235.65       1254.35        66.07 o                         
  20   2   0      26534.21      27020.29       354.50 o                         
  22   2   0       8645.21       9121.68       177.63 o                         
  24   2   0      12165.16      11123.95       207.52 o                         
  26   2   0       5762.57       5663.62       218.45 o                         
  28   2   0      17528.96      17904.11       721.91 o                         
  30   2   0       1088.97       1015.80       242.01 o                         
  32   2   0       3002.22       2862.68       345.14 o                         
  34   2   0       1422.12       1376.00       311.24 o                         
  36   2   0       4670.42       4704.44       446.43 o                         
  38   2   0       3978.58       3838.41       455.51 o                         
  40   2   0      19670.30      19543.17       911.64 o                         
  42   2   0         59.28       -242.01       242.01 o                         
  44   2   0       3410.23       3580.20       495.30 o                         
  46   2   0        262.72        292.27       338.82 o                         
   0   4   0     335797.84     327166.25      9926.21 o                         
   2   4   0      69810.62      68131.20      1501.80 o                         
   4   4   0      19751.63      19851.08       343.41 o                         
   6   4   0        373.98        285.78        38.43 o                         
   8   4   0      26453.13      25462.65       377.81 o                         
  10   4   0      77413.05      76880.94      1031.84 o                         
  12   4   0      23699.39      23592.94       380.03 o                         
  14   4   0      56951.37      60942.82       743.75 o                         
  16   4   0      18345.95      17496.39       278.39 o                         
  18   4   0      23341.49      21936.29       338.27 o                         
  20   4   0      36838.25      37175.45       480.96 o                         
  22   4   0        820.88        915.55        74.92 o                         
  24   4   0      43942.67      44331.62       610.49 o                         
  26   4   0        182.96        127.62        98.69 o                         
  28   4   0      16090.22      16781.49       668.79 o                         
  30   4   0      11890.43      11325.48      1158.90 o                         
  32   4   0       2658.15       2586.85       330.47 o                         
  34   4   0         56.37        109.11       200.13 o                         
  36   4   0       6269.52       5579.51       472.65 o                         
  38   4   0       1763.31       2087.80       358.94 o                         
  40   4   0        424.50         80.28       259.79 o                         
  42   4   0        929.14        933.72       332.31 o                         
  44   4   0      12924.90      13027.84       796.88 o                         
   2   6   0     329585.28     317628.72      4819.31 o                         
   4   6   0     134010.52     135342.23      2112.63 o                         
   6   6   0     427469.69     418799.38      5256.84 o                         
   8   6   0     198970.66     195670.56      2500.16 o                         
  10   6   0        118.42         53.13        33.99 o                         
  12   6   0       4606.77       4018.80       112.95 o                         
  14   6   0     114296.87     110134.46      1365.50 o                         
  16   6   0         89.27        154.36        47.22 o                         
  18   6   0       1810.98       1810.66        97.99 o                         
  20   6   0       4397.56       4185.18       121.35 o                         
  22   6   0       1232.50       1044.31        77.04 o                         
  24   6   0      30215.29      31014.58       501.91 o                         
  26   6   0       2149.63       2201.36       179.78 o                         
  28   6   0         22.32         51.55       116.83 o                         
  30   6   0      40828.58      41697.32      1311.88 o                         
  32   6   0        877.01        707.80       225.06 o                         
  34   6   0       6384.83       6192.53       481.45 o                         
  36   6   0         73.83        237.34       222.61 o                         
  38   6   0      13194.48      13705.96       995.15 o                         
  40   6   0       4006.12       4422.65       489.70 o                         
  42   6   0        671.26        915.47       341.34 o                         
  44   6   0        351.14        396.43       450.37 o                         
   0   8   0       8329.04       9112.80       277.98 o                         
   2   8   0       9790.63       9496.38       231.24 o                         
   4   8   0     128823.16     126967.20      1797.75 o                         
   6   8   0      24980.68      22390.28       420.70 o                         
   8   8   0      12614.63      12070.35       220.91 o                         
  10   8   0     194068.86     188246.64      2245.76 o                         
  12   8   0      76942.91      76168.38       968.65 o                         
  14   8   0        522.86        845.34        68.70 o                         
  16   8   0      13348.80      12441.14       242.81 o                         
  18   8   0      31443.13      29115.74       455.42 o                         
  20   8   0       4710.69       4621.39       129.10 o                         
  22   8   0       3470.77       3843.40       151.82 o                         
  24   8   0      33983.68      33364.51       644.36 o                         
  26   8   0      23071.25      24418.07       681.93 o                         
  28   8   0       3791.67       3430.25       258.96 o                         
  30   8   0      26071.23      27101.57       771.91 o                         
  32   8   0         30.20        108.62       181.63 o                         
  34   8   0      36759.29      36986.41      1725.08 o                         
  36   8   0       6216.23       6148.82       499.29 o                         
  38   8   0        403.31        679.90       288.74 o                         
  40   8   0         66.81        235.23       278.94 o                         
  42   8   0       5411.88       5374.52       797.14 o                         
  44   8   0        716.01       1138.35       504.32 o                         
   2  10   0       1315.93       1086.69        59.99 o                         
   4  10   0       1371.36       1392.78        72.55 o                         
   6  10   0     114069.61     116757.65      1674.74 o                         
   8  10   0      25672.76      25384.44       397.80 o                         
  10  10   0      19198.38      19129.11       301.90 o                         
  12  10   0      12718.75      14507.19       255.60 o                         
  14  10   0     291501.88     292952.62      3479.20 o                         
  16  10   0       3744.32       3787.85       131.13 o                         
  18  10   0      10904.92      10215.50       226.89 o                         
  20  10   0      34979.43      37066.00       516.23 o                         
  22  10   0      78092.51      78382.73       986.12 o                         
  24  10   0      17510.11      18660.30       434.80 o                         
  26  10   0        185.20        379.90       135.77 o                         
  28  10   0        452.29        346.74       144.20 o                         
  30  10   0      19428.77      21105.93       758.12 o                         
  32  10   0        117.44          4.63       177.09 o                         
  34  10   0         97.68        406.72       230.08 o                         
  36  10   0       2051.94       2242.73       362.11 o                         
  38  10   0       8228.70       9156.77       622.20 o                         
  40  10   0         39.20        162.68       343.77 o                         
  42  10   0       6076.72       6091.18       835.25 o                         
  44  10   0          0.08        -90.33       407.13 o                         
   0  12   0      32944.36      32925.52       680.04 o                         
   2  12   0        845.86        730.84        60.57 o                         
   4  12   0       1635.86       2036.25       105.13 o                         
   6  12   0        363.20        449.41        52.15 o                         
   8  12   0       1010.26       1041.37        95.06 o                         
  10  12   0      59299.05      55371.94       731.69 o                         
  12  12   0       8140.44       8032.26       181.47 o                         
  14  12   0      79842.73      81795.43      1146.56 o                         
  16  12   0       3967.52       3982.60       138.86 o                         
  18  12   0      12772.33      11344.95       245.88 o                         
  20  12   0        106.04        173.38        54.18 o                         
  22  12   0        809.03        753.31        98.35 o                         
  24  12   0         84.31        103.34        80.02 o                         
  26  12   0      25879.35      25971.70       728.22 o                         
  28  12   0        750.29        876.14       175.15 o                         
  30  12   0       5853.75       5808.50       345.85 o                         
  32  12   0       1331.52       1489.25       223.72 o                         
  34  12   0      18039.08      17421.77       804.53 o                         
  36  12   0       2869.94       2214.77       377.24 o                         
  38  12   0        326.10        422.55       373.74 o                         
  40  12   0        690.54         90.33       390.01 o                         
  42  12   0       1296.42        977.81       523.58 o                         
  44  12   0       1125.12       1273.21       523.58 o                         
   2  14   0       1064.91        903.06        63.76 o                         
   4  14   0      49847.11      47453.86       741.88 o                         
   6  14   0        817.17        689.44        61.99 o                         
   8  14   0      11582.61      11413.93       233.60 o                         
  10  14   0      12155.60      10534.33       228.65 o                         
  12  14   0      14071.99      13298.96       253.41 o                         
  14  14   0     128047.33     127484.06      1591.73 o                         
  16  14   0       1695.76       1636.79        90.81 o                         
  18  14   0       9961.60       9407.56       206.81 o                         
  20  14   0       2158.91       2166.19       118.69 o                         
  22  14   0      20806.94      20179.05       456.70 o                         
  24  14   0        946.59       1344.21       160.93 o                         
  26  14   0        965.01        988.02       175.66 o                         
  28  14   0      15543.87      14776.42       530.56 o                         
  30  14   0      64319.63      65984.81      1524.17 o                         
  32  14   0       2698.15       2716.15       275.88 o                         
  34  14   0        356.85        321.13       230.20 o                         
  36  14   0       2488.39       1965.03       515.45 o                         
  38  14   0       2582.46       2828.96       630.18 o                         
  40  14   0       4836.15       3830.32       690.12 o                         
  42  14   0        520.74        194.36       424.69 o                         
  44  14   0       1008.83       1237.24       574.10 o                         
   0  16   0      17584.13      16937.75       368.61 o                         
   2  16   0       4704.46       4317.60       120.10 o                         
   4  16   0       3633.31       4172.35       119.77 o                         
   6  16   0        174.24        117.36        39.60 o                         
   8  16   0     150230.77     158236.86      1930.17 o                         
  10  16   0     141740.59     144769.47      1781.61 o                         
  12  16   0      18174.67      17467.86       287.53 o                         
  14  16   0       5573.98       5608.00       156.86 o                         
  16  16   0      66289.60      68738.45       928.27 o                         
  18  16   0      26222.13      25321.37       398.78 o                         
  20  16   0        187.87        436.31        96.59 o                         
  22  16   0       2919.60       3058.13       180.89 o                         
  24  16   0       6044.37       6211.86       331.32 o                         
  26  16   0       7892.98       7963.22       601.13 o                         
  28  16   0      13961.89      14820.90       541.19 o                         
  30  16   0       1225.72       1191.96       494.83 o                         
  32  16   0        803.87       1146.60       272.63 o                         
  34  16   0       6425.88       6955.59       575.38 o                         
  36  16   0       4784.92       4529.85       709.38 o                         
  38  16   0         10.04        -83.91       345.06 o                         
  40  16   0       1110.50       1381.95       528.72 o                         
  42  16   0        170.39        320.66       440.10 o                         
   2  18   0         54.83        123.76        41.09 o                         
   4  18   0      46426.69      45797.45       627.94 o                         
   6  18   0      39951.55      40418.43       620.72 o                         
   8  18   0       1385.40       1251.63        83.12 o                         
  10  18   0      14011.46      14203.07       269.54 o                         
  12  18   0      16676.06      14689.95       280.90 o                         
  14  18   0      56160.05      58351.79       755.08 o                         
  16  18   0       4699.55       5060.25       155.98 o                         
  18  18   0         49.95        145.95        70.19 o                         
  20  18   0      16468.10      16452.96       404.54 o                         
  22  18   0       2587.10       2275.15       191.91 o                         
  24  18   0       5087.77       5034.10       310.10 o                         
  26  18   0         12.35         50.42       128.58 o                         
  28  18   0      11996.41      11274.05       473.12 o                         
  30  18   0       1413.95       1273.95       278.95 o                         
  32  18   0      27328.56      29174.55      1456.87 o                         
  34  18   0        637.81        261.70       247.73 o                         
  36  18   0        308.44        690.54       402.43 o                         
  38  18   0       3211.92       3446.30       698.25 o                         
  40  18   0       1926.55       1400.78       547.13 o                         
  42  18   0        538.74        558.26       479.91 o                         
   0  20   0      34201.71      32721.14       641.54 o                         
   2  20   0       1937.02       2026.77        97.22 o                         
   4  20   0       1014.38       1115.42        78.20 o                         
   6  20   0        500.74        605.94        68.82 o                         
   8  20   0      77284.86      75930.41      1000.75 o                         
  10  20   0       1061.55       1192.16        88.63 o                         
  12  20   0         27.52         38.39        53.96 o                         
  14  20   0       6854.99       7006.62       180.18 o                         
  16  20   0      42961.39      42149.79       688.95 o                         
  18  20   0       5249.39       5646.00       201.13 o                         
  20  20   0       9236.27       9510.27       301.66 o                         
  22  20   0         20.44        114.28       109.26 o                         
  24  20   0        760.30        946.25       177.96 o                         
  26  20   0        310.41        396.10       191.64 o                         
  28  20   0      15510.96      16522.83       744.59 o                         
  30  20   0         15.52        131.63       189.54 o                         
  32  20   0       4772.67       5465.29       487.01 o                         
  34  20   0        143.77        231.50       246.02 o                         
  36  20   0       9152.73       9176.90       629.81 o                         
  38  20   0        120.37        205.49       398.57 o                         
  40  20   0       2117.83       2263.86       652.01 o                         
  42  20   0        217.80        219.62       480.34 o                         
   2  22   0      16645.99      17416.84       312.17 o                         
   4  22   0     145096.41     148617.33      1833.74 o                         
   6  22   0        720.52        728.23        75.13 o                         
   8  22   0      16250.34      17061.07       317.35 o                         
  10  22   0       6480.29       6690.99       213.53 o                         
  12  22   0      54085.84      54403.59       837.09 o                         
  14  22   0       7101.42       7933.82       250.97 o                         
  16  22   0       3442.18       3795.71       171.24 o                         
  18  22   0       6288.87       6117.42       244.81 o                         
  20  22   0      10703.51      10757.40       329.01 o                         
  22  22   0        152.96        188.79       135.21 o                         
  24  22   0       5589.13       5362.33       433.89 o                         
  26  22   0       1346.83       1432.69       299.89 o                         
  28  22   0         52.18        145.02       200.62 o                         
  30  22   0       4557.67       4468.39       443.29 o                         
  32  22   0      11351.26      11486.08       835.25 o                         
  34  22   0       4761.20       5147.82       505.10 o                         
  36  22   0       2043.80       1938.13       375.16 o                         
  38  22   0        121.27       -247.88       366.89 o                         
  40  22   0       3271.67       3850.44       764.61 o                         
   0  24   0      19351.76      17844.42       432.47 o                         
   2  24   0      22227.71      21857.71       375.88 o                         
   4  24   0        166.15        125.51        52.14 o                         
   6  24   0        462.05        868.49        84.05 o                         
   8  24   0     110042.37     111356.01      1433.88 o                         
  10  24   0       8222.03       8051.34       262.63 o                         
  12  24   0      11635.63      12844.94       334.24 o                         
  14  24   0       7815.43       7997.97       362.87 o                         
  16  24   0       6295.88       5752.71       208.71 o                         
  18  24   0        353.12        302.80       102.17 o                         
  20  24   0      12511.91      13478.59       497.28 o                         
  22  24   0        120.76        211.46       173.95 o                         
  24  24   0      10250.14      10506.18       581.52 o                         
  26  24   0       5009.13       5472.76       462.03 o                         
  28  24   0        137.79        166.99       222.77 o                         
  30  24   0         28.67        244.64       237.68 o                         
  32  24   0       6889.86       6701.64       545.78 o                         
  34  24   0       8314.26       8441.41       621.31 o                         
  36  24   0       7981.40       7346.25       609.74 o                         
  38  24   0         13.24       -260.29       397.29 o                         
  40  24   0       1669.26       1541.63       592.94 o                         
   2  26   0       4226.32       3800.29       179.06 o                         
   4  26   0      51052.79      51682.07       916.33 o                         
   6  26   0      23220.16      22497.82       531.79 o                         
   8  26   0       2637.85       2802.09       161.21 o                         
  10  26   0       4173.36       4462.90       200.86 o                         
  12  26   0       6629.74       6023.70       253.46 o                         
  14  26   0      32133.55      31662.76       631.18 o                         
  16  26   0       1352.49       1264.57       124.37 o                         
  18  26   0        267.27        235.78       122.77 o                         
  20  26   0       2728.41       2706.04       433.68 o                         
  22  26   0         56.99        166.68       202.05 o                         
  24  26   0        667.79       1027.40       418.48 o                         
  26  26   0        127.62          4.03       206.56 o                         
  28  26   0       3688.67       4159.43       441.48 o                         
  30  26   0       2372.17       2707.75       390.82 o                         
  32  26   0      17700.24      18772.22      1013.34 o                         
  34  26   0          4.35        105.25       252.47 o                         
  36  26   0        124.80        139.47       285.02 o                         
  38  26   0       1331.27       1713.55       403.86 o                         
  40  26   0        774.73        887.48       577.10 o                         
   0  28   0      19474.44      18240.35      1907.45 o                         
   2  28   0      23832.04      25150.43       520.15 o                         
   4  28   0       3636.22       4211.74       195.14 o                         
   6  28   0      12720.58      12389.83       334.61 o                         
   8  28   0      12366.09      12959.23       346.83 o                         
  10  28   0      34576.00      34686.11       672.74 o                         
  12  28   0       7322.81       7534.24       268.11 o                         
  14  28   0        329.50        206.97        89.05 o                         
  16  28   0       5505.62       5641.88       428.04 o                         
  18  28   0      18715.91      18007.70       761.63 o                         
  20  28   0       2838.58       2899.79       350.34 o                         
  22  28   0        112.02        261.26       207.74 o                         
  24  28   0         26.60        239.94       217.69 o                         
  26  28   0      10028.16      10369.12       634.29 o                         
  28  28   0       2989.10       3000.78       653.08 o                         
  30  28   0          4.52        217.92       315.52 o                         
  32  28   0       1311.61       1372.48       346.42 o                         
  34  28   0       4522.21       4444.47      1112.24 o                         
  36  28   0       1921.97       2334.04       438.42 o                         
  38  28   0         10.04        -74.85       288.91 o                         
   2  30   0         74.78         90.47        74.90 o                         
   4  30   0      11536.20      11137.40       297.57 o                         
   6  30   0      46981.23      47055.83       854.22 o                         
   8  30   0       4114.51       3664.35       287.41 o                         
  10  30   0       1759.23       1932.20       166.76 o                         
  12  30   0       3020.30       2826.22       183.96 o                         
  14  30   0       9996.95       9488.66       410.73 o                         
  16  30   0        279.78        153.25       230.54 o                         
  18  30   0        315.49        356.89       206.15 o                         
  20  30   0       4949.64       4883.59       512.88 o                         
  22  30   0      22934.62      23155.81       946.98 o                         
  24  30   0        602.03         90.61       226.99 o                         
  26  30   0       3978.22       4080.87       499.82 o                         
  28  30   0          0.61        -42.32       223.85 o                         
  30  30   0       5236.59       5442.86       595.50 o                         
  32  30   0          5.78       -185.12       248.84 o                         
  34  30   0        195.52        -65.77       246.21 o                         
  36  30   0        235.69        866.48       355.63 o                         
   0  32   0      15558.44      15635.46       998.36 o                         
   2  32   0      56893.20      56726.58      1116.89 o                         
   4  32   0       8058.38       7967.47       256.98 o                         
   6  32   0       2745.15       2745.84       180.94 o                         
   8  32   0         41.93        -30.23        78.39 o                         
  10  32   0      12397.84      11960.28       394.43 o                         
  12  32   0        483.27        474.50       192.97 o                         
  14  32   0       2117.01       2301.31       243.19 o                         
  16  32   0       3183.29       2886.42       355.31 o                         
  18  32   0      34666.03      35824.20      1238.26 o                         
  20  32   0        851.68        544.66       238.80 o                         
  22  32   0       2101.80       2305.04       370.32 o                         
  24  32   0       1084.90       1220.19       308.57 o                         
  26  32   0      11387.89      11258.60       857.51 o                         
  28  32   0       3473.68       2694.03       435.39 o                         
  30  32   0        687.25        876.00       317.62 o                         
  32  32   0        620.76        533.60       311.89 o                         
  34  32   0       4312.02       5239.53       562.45 o                         
  36  32   0        618.58        395.39       328.63 o                         
   2  34   0       4835.59       5338.01       400.47 o                         
   4  34   0       2877.39       2928.84       211.34 o                         
   6  34   0       1793.22       2179.36       193.19 o                         
   8  34   0       2666.07       2453.99       275.84 o                         
  10  34   0      15454.05      13910.05       523.71 o                         
  12  34   0        294.45        331.01       148.74 o                         
  14  34   0       4564.30       4951.94       442.11 o                         
  16  34   0       1147.47       1139.87       274.15 o                         
  18  34   0        573.19       1065.24       336.50 o                         
  20  34   0      10755.46       9946.41      1068.78 o                         
  22  34   0      17694.45      18555.29       866.24 o                         
  24  34   0       5654.87       5954.55       541.76 o                         
  26  34   0        155.01        251.42       259.48 o                         
  28  34   0          5.44       -163.68       260.19 o                         
  30  34   0       3817.29       4421.95       610.92 o                         
  32  34   0        338.18        466.31       313.06 o                         
  34  34   0        273.22        331.56       307.77 o                         
   0  36   0      26278.25      28203.17      1420.05 o                         
   2  36   0      12498.42      13230.67       808.06 o                         
   4  36   0       1226.11        977.79       182.99 o                         
   6  36   0        347.76        230.09       115.19 o                         
   8  36   0        632.10        715.31       222.31 o                         
  10  36   0       6084.34       6154.22       373.61 o                         
  12  36   0         51.98         81.16       144.79 o                         
  14  36   0       3518.55       3645.03       400.15 o                         
  16  36   0         36.31        289.48       224.88 o                         
  18  36   0      30266.03      29621.21      1133.47 o                         
  20  36   0       1057.75       1018.25       305.30 o                         
  22  36   0        602.11        575.83       273.48 o                         
  24  36   0       5759.59       6294.40       567.44 o                         
  26  36   0       4913.76       4668.09       521.84 o                         
  28  36   0        345.35        231.55       442.24 o                         
  30  36   0         21.40         18.05       289.03 o                         
  32  36   0        770.34        814.42       499.82 o                         
   2  38   0       1538.04       1583.51       219.50 o                         
   4  38   0      31005.51      30887.26       884.57 o                         
   6  38   0        826.75        813.64       183.50 o                         
   8  38   0        419.45        250.26       169.26 o                         
  10  38   0        212.74        244.35       141.26 o                         
  12  38   0       8240.91       9282.45       837.60 o                         
  14  38   0       2069.49       2119.55       337.88 o                         
  16  38   0       7749.00       7839.69       573.75 o                         
  18  38   0       3300.28       3493.79       428.61 o                         
  20  38   0      12638.55      13957.99       760.43 o                         
  22  38   0      11319.33      12227.86       731.51 o                         
  24  38   0       1951.19       2138.18       402.09 o                         
  26  38   0       1220.79       1457.65       384.86 o                         
  28  38   0       3516.19       3839.24       520.26 o                         
  30  38   0        862.59        931.87       373.39 o                         
   0  40   0      10596.64      10868.91       854.51 o                         
   2  40   0       8649.78       8839.96       446.55 o                         
   4  40   0       2290.05       2454.63       273.02 o                         
   6  40   0        190.85        326.84       156.95 o                         
   8  40   0       2241.13       2679.20       284.21 o                         
  10  40   0         24.07        -56.64       134.65 o                         
  12  40   0       1046.33        910.70       400.50 o                         
  14  40   0       2456.27       2014.43       349.04 o                         
  16  40   0       5896.85       6232.87      1002.85 o                         
  18  40   0         62.92        164.27       238.48 o                         
  20  40   0       1038.77        941.46       439.24 o                         
  22  40   0        180.59        614.68       291.01 o                         
  24  40   0       6485.32       8400.49       830.54 o                         
  26  40   0        524.38        408.76       305.44 o                         
  28  40   0       3377.52       3436.59       520.33 o                         
   2  42   0        324.54        516.01       212.91 o                         
   4  42   0       5775.30       6498.97       497.92 o                         
   6  42   0       1646.39       1545.17       246.72 o                         
   8  42   0       3989.18       3510.18       423.08 o                         
  10  42   0       5046.78       4914.97       406.70 o                         
  12  42   0       6020.28       6243.20       653.73 o                         
  14  42   0        897.49        774.18       270.71 o                         
  16  42   0       4380.07       4000.62       468.43 o                         
  18  42   0       1446.82       1185.23       324.67 o                         
  20  42   0      12135.63      13030.98       793.88 o                         
  22  42   0       1932.31       1482.12       381.72 o                         
  24  42   0      10946.09      10478.60       757.20 o                         
  26  42   0        113.92        116.17       313.67 o                         
   0  44   0       8549.10       7913.22       795.43 o                         
   2  44   0        620.15        687.83       304.82 o                         
   4  44   0       1418.95        921.37       796.29 o                         
   6  44   0        571.50        565.13       204.69 o                         
   8  44   0       5115.07       5531.20       479.10 o                         
  10  44   0       1070.11       1210.79       380.81 o                         
  12  44   0        227.11        243.26       249.00 o                         
  14  44   0        852.18        765.32       301.52 o                         
  16  44   0       2500.52       2400.41       409.51 o                         
  18  44   0       2625.92       2465.99       432.93 o                         
  20  44   0       1459.94       1622.17       372.43 o                         
  22  44   0        785.18        683.47       329.59 o                         
  24  44   0       4544.22       3962.62       541.56 o                         
   2  46   0        111.40        166.05       210.15 o                         
   4  46   0       7118.02       6503.47      1759.33 o                         
   6  46   0        342.48        556.83       407.35 o                         
   8  46   0       1071.26       1018.05       270.43 o                         
  10  46   0       2348.52       1664.08       355.03 o                         
  12  46   0       2929.02       2372.06       406.20 o                         
  14  46   0        470.39        573.05       300.46 o                         
  16  46   0        257.34        234.83       272.12 o                         
  18  46   0        197.71        151.01       277.83 o                         
  20  46   0         16.81         40.39       271.92 o                         
  22  46   0       1987.58       1647.38       586.09 o                         
   0  48   0       5340.56       6255.15       776.60 o                         
   2  48   0        167.87        556.00       266.20 o                         
   4  48   0         18.41       -112.78       198.75 o                         
   6  48   0       5799.67       6275.94       549.09 o                         
   8  48   0       3425.00       3970.74       681.55 o                         
  10  48   0      10981.63      12858.77      1090.40 o                         
  12  48   0       1501.22       1873.42       536.00 o                         
  14  48   0       1200.03        959.76       541.13 o                         
  16  48   0        177.74        448.07       285.02 o                         
  18  48   0       3390.71       3412.32       522.12 o                         
   2  50   0         76.89        208.67       237.14 o                         
   4  50   0       1023.66        823.88       269.78 o                         
   6  50   0       1593.74        878.06       417.84 o                         
   8  50   0         29.14        300.96       359.19 o                         
  10  50   0        641.03       1438.03       506.46 o                         
  12  50   0       1120.60       1746.70       547.56 o                         
   0  52   0       2021.56        915.30       453.80 o                         
   2  52   0        531.56        904.99       317.33 o                         
   4  52   0       1149.87        672.81       355.33 o                         
   1   1   1      39195.57      39557.36       965.79 o                         
   3   1   1     207511.92     208859.58      3849.75 o                         
   5   1   1     196430.66     201650.62      3810.23 o                         
   7   1   1      36526.65      34820.56       887.10 o                         
   9   1   1      50211.48      47538.13       878.20 o                         
  11   1   1      17659.25      18089.09       399.97 o                         
  13   1   1       3399.12       2790.27       100.72 o                         
  15   1   1      46006.62      45998.80       589.40 o                         
  17   1   1       9072.77       8942.80       184.71 o                         
  19   1   1      36659.55      37686.70       554.54 o                         
  21   1   1      11488.75      11282.66       335.05 o                         
  23   1   1      20356.10      20792.76       517.90 o                         
  25   1   1      17826.29      17489.22       475.07 o                         
  27   1   1       4258.15       4396.12       251.14 o                         
  29   1   1       5329.32       5312.80       281.53 o                         
  31   1   1       8604.40       8342.57       352.56 o                         
  33   1   1       6239.35       5952.00       370.06 o                         
  35   1   1       2953.63       3116.27       404.79 o                         
  37   1   1       5690.76       6138.80       528.43 o                         
  39   1   1       4612.09       4822.82       510.93 o                         
  41   1   1        813.22        466.42       313.31 o                         
  43   1   1       1180.10       1010.13       349.03 o                         
  45   1   1       2414.59       2532.45       473.71 o                         
   1   3   1      75686.23      75094.86      1768.34 o                         
   3   3   1      25290.38      25508.38       671.47 o                         
   5   3   1     167711.31     168580.33      4046.38 o                         
   7   3   1      35960.75      34660.38       893.38 o                         
   9   3   1      25990.19      26378.58       541.36 o                         
  11   3   1      62855.41      62761.97       980.55 o                         
  13   3   1     124202.58     126356.70      2026.44 o                         
  15   3   1       4915.88       5048.54       147.39 o                         
  17   3   1      77682.57      81103.99       983.89 o                         
  19   3   1      84778.08      86738.70      1212.87 o                         
  21   3   1       4918.77       4818.51       221.43 o                         
  23   3   1      10879.05      10910.34       346.18 o                         
  25   3   1      49426.49      48183.49      1121.83 o                         
  27   3   1      17115.42      17058.82       497.80 o                         
  29   3   1       1816.51       1306.36       168.32 o                         
  31   3   1       8616.66       8839.78       357.31 o                         
  33   3   1       5963.28       6115.93       390.34 o                         
  35   3   1       1436.16       1867.14       564.68 o                         
  37   3   1       5729.91       5202.87       503.49 o                         
  39   3   1       5077.89       4948.47       598.50 o                         
  41   3   1       3167.73       3281.85       473.64 o                         
  43   3   1       4941.09       4300.10       543.33 o                         
  45   3   1       1691.71       2317.88       479.07 o                         
   1   5   1      40233.41      40460.91      1015.48 o                         
   3   5   1      40293.70      38894.89       822.56 o                         
   5   5   1      23670.43      21859.90       482.21 o                         
   7   5   1      96787.41      88473.91      1681.61 o                         
   9   5   1      69258.27      66354.90      1347.35 o                         
  11   5   1       6083.23       5664.98       153.44 o                         
  13   5   1        159.98        310.50        57.36 o                         
  15   5   1      27136.08      26582.00       444.62 o                         
  17   5   1      16044.65      15843.76       256.33 o                         
  19   5   1       1790.78       2008.58       118.57 o                         
  21   5   1     101439.09     102160.38      2038.28 o                         
  23   5   1      33077.29      32801.27       719.27 o                         
  25   5   1       4452.35       4619.71       280.85 o                         
  27   5   1        494.09        770.72       134.39 o                         
  29   5   1       8489.96       8540.14       342.92 o                         
  31   5   1       2085.24       2370.72       242.66 o                         
  33   5   1       2541.50       2138.41       260.83 o                         
  35   5   1       3965.61       2909.92       300.86 o                         
  37   5   1       2757.79       3320.75       440.91 o                         
  39   5   1       4096.65       3938.20       480.41 o                         
  41   5   1       2334.84       2722.85       434.82 o                         
  43   5   1        412.37        362.24       311.64 o                         
  45   5   1        902.96       1118.18       393.43 o                         
   1   7   1     289496.16     282728.97      6523.64 o                         
   3   7   1     131585.23     131535.94      2481.71 o                         
   5   7   1      16841.88      16583.04       417.85 o                         
   7   7   1      39191.68      39885.09       730.73 o                         
   9   7   1      29171.89      30648.62       548.45 o                         
  11   7   1     108818.16     107977.24      1652.17 o                         
  13   7   1      37694.35      38877.29       551.75 o                         
  15   7   1       4626.72       4900.44       134.55 o                         
  17   7   1      40825.20      40517.75       505.35 o                         
  19   7   1      32587.26      31996.63       591.69 o                         
  21   7   1       3255.00       3212.88       169.49 o                         
  23   7   1       8831.65       8152.99       270.77 o                         
  25   7   1      50926.72      50828.88      1037.91 o                         
  27   7   1      19805.73      20300.69       553.11 o                         
  29   7   1       1416.39       1525.59       177.04 o                         
  31   7   1       7716.52       8269.63       420.79 o                         
  33   7   1      14075.95      14285.60       574.82 o                         
  35   7   1       5628.30       5441.94       499.03 o                         
  37   7   1        700.70        301.28       250.63 o                         
  39   7   1       2851.37       3174.61       626.54 o                         
  41   7   1       3067.23       2615.59       444.36 o                         
  43   7   1       1695.73       1826.02       411.39 o                         
  45   7   1       1267.83       1447.02       439.71 o                         
   1   9   1         43.37         59.55        49.27 o                         
   3   9   1      75479.77      75211.42      1234.58 o                         
   5   9   1      25469.43      24035.33       364.50 o                         
   7   9   1      58151.21      58743.42       781.77 o                         
   9   9   1      51910.60      50602.45       670.84 o                         
  11   9   1     101089.81     106516.91      1321.69 o                         
  13   9   1       1470.63       1727.25        94.93 o                         
  15   9   1      30350.62      30028.03       474.23 o                         
  17   9   1      15805.04      17054.56       302.70 o                         
  19   9   1      34829.64      36845.73       686.35 o                         
  21   9   1      16329.26      15769.74       380.46 o                         
  23   9   1      29333.45      29043.61       684.73 o                         
  25   9   1      19392.25      19358.68       462.19 o                         
  27   9   1       2684.41       2699.67       213.24 o                         
  29   9   1      21636.46      21946.35       596.73 o                         
  31   9   1       2601.53       2875.98       285.49 o                         
  33   9   1      14594.52      13727.10      1158.26 o                         
  35   9   1       5948.93       5751.85       507.77 o                         
  37   9   1       4188.83       4091.58       730.57 o                         
  39   9   1       6431.31       5869.38       560.26 o                         
  41   9   1       1070.64        565.33       314.97 o                         
  43   9   1       1285.12       1341.61       399.09 o                         
   1  11   1      54693.15      57652.26       835.66 o                         
   3  11   1      51470.83      51645.64       698.25 o                         
   5  11   1      10692.04      10026.92       196.44 o                         
   7  11   1     124204.77     125304.95      1530.65 o                         
   9  11   1       9108.31       8515.51       188.22 o                         
  11  11   1     114079.80     114468.18      1431.34 o                         
  13  11   1      37480.74      37900.71       555.95 o                         
  15  11   1      28189.51      27070.73       401.22 o                         
  17  11   1      23225.53      22843.45       391.38 o                         
  19  11   1       4638.24       4479.66       237.72 o                         
  21  11   1       8218.40       7269.87       256.18 o                         
  23  11   1      13779.14      14183.84       370.96 o                         
  25  11   1       7774.10       7858.05       272.43 o                         
  27  11   1       1631.62       1611.81       177.37 o                         
  29  11   1       3897.19       4025.32       470.07 o                         
  31  11   1      13443.25      12911.17       667.50 o                         
  33  11   1       2195.91       1861.41       346.83 o                         
  35  11   1       6340.00       5602.99       652.01 o                         
  37  11   1       2741.56       2720.38       413.88 o                         
  39  11   1       2029.68       1824.61       393.64 o                         
  41  11   1       1866.85       1503.81       391.07 o                         
  43  11   1        488.33        519.11       340.62 o                         
   1  13   1      50014.36      53513.66       689.59 o                         
   3  13   1      82474.52      81942.53      1146.59 o                         
   5  13   1      46894.88      47438.85       722.49 o                         
   7  13   1       6835.44       6869.91       176.79 o                         
   9  13   1      24799.76      25232.96       434.97 o                         
  11  13   1      49190.25      49248.75       676.31 o                         
  13  13   1      23283.71      22949.26       375.89 o                         
  15  13   1      35120.79      35437.48       544.24 o                         
  17  13   1      29828.96      29633.03       519.48 o                         
  19  13   1      16736.08      15828.66       395.75 o                         
  21  13   1       8519.30       9115.98       312.27 o                         
  23  13   1       6765.55       6865.27       289.15 o                         
  25  13   1       9733.18      10383.79       365.85 o                         
  27  13   1      33422.52      33259.57       904.26 o                         
  29  13   1      15628.96      15336.49       723.09 o                         
  31  13   1       9056.22       9329.98       602.35 o                         
  33  13   1      17333.67      16327.89       797.46 o                         
  35  13   1       1991.28       2188.81       378.34 o                         
  37  13   1       1885.02       1689.51       413.77 o                         
  39  13   1       1934.76       2253.78       424.41 o                         
  41  13   1       4817.29       4797.80       693.54 o                         
  43  13   1         27.91        173.68       318.49 o                         
   1  15   1      44807.69      46123.21       598.82 o                         
   3  15   1       3967.54       3664.50       116.14 o                         
   5  15   1      76961.09      82497.11      1174.83 o                         
   7  15   1      68441.69      67251.57      1045.22 o                         
   9  15   1      32146.99      32611.00       531.02 o                         
  11  15   1      14665.54      15703.95       315.89 o                         
  13  15   1      12692.01      12834.63       291.64 o                         
  15  15   1      24158.09      23302.43       436.18 o                         
  17  15   1       5245.90       5289.87       233.94 o                         
  19  15   1       4474.88       4583.87       245.13 o                         
  21  15   1      21810.46      21071.56       535.83 o                         
  23  15   1       7303.20       7087.25       300.89 o                         
  25  15   1       2898.82       2904.30       229.31 o                         
  27  15   1        205.78        180.49       146.70 o                         
  29  15   1       5608.23       5507.23       462.94 o                         
  31  15   1      20570.36      19514.81       866.56 o                         
  33  15   1       1613.35       1312.90       606.42 o                         
  35  15   1       2023.98       2455.71       402.37 o                         
  37  15   1       8802.46       8074.98       626.79 o                         
  39  15   1       1374.81       1293.37       367.19 o                         
  41  15   1         50.81        234.02       313.30 o                         
  43  15   1       2609.13       1410.63       632.75 o                         
   1  17   1      22442.23      24844.14       367.76 o                         
   3  17   1      74756.38      74140.42       993.83 o                         
   5  17   1      41919.45      41886.55       728.65 o                         
   7  17   1       1106.41       1258.14       105.38 o                         
   9  17   1      61400.84      62317.35       925.13 o                         
  11  17   1      31832.10      31494.13       525.68 o                         
  13  17   1      41725.70      43875.12       717.60 o                         
  15  17   1        350.04        228.15       106.84 o                         
  17  17   1      31162.34      31889.99       690.81 o                         
  19  17   1      16725.50      17726.20       481.92 o                         
  21  17   1       2514.48       2685.41       199.02 o                         
  23  17   1       3030.22       3318.52       255.14 o                         
  25  17   1      14688.91      15094.82       468.07 o                         
  27  17   1       3396.75       3518.00       292.71 o                         
  29  17   1       2604.51       2441.68       275.22 o                         
  31  17   1        912.77       1408.05       304.80 o                         
  33  17   1       6553.71       6790.90       556.07 o                         
  35  17   1       5223.94       5034.61       523.80 o                         
  37  17   1        708.26        552.32       301.83 o                         
  39  17   1       2707.35       2290.25       421.85 o                         
  41  17   1       3772.42       2845.23       679.84 o                         
   1  19   1      32573.07      33831.67       465.28 o                         
   3  19   1      13678.42      13392.79       259.91 o                         
   5  19   1       2281.14       3005.97       134.66 o                         
   7  19   1      28472.65      27846.20       523.07 o                         
   9  19   1      15520.01      14380.25       365.99 o                         
  11  19   1      12618.28      12768.85       293.81 o                         
  13  19   1      15378.18      14916.62       401.22 o                         
  15  19   1      13314.41      14076.08       399.32 o                         
  17  19   1      12480.42      12787.12       385.82 o                         
  19  19   1       8259.13       8025.99       309.97 o                         
  21  19   1      25285.26      26253.80       644.43 o                         
  23  19   1       4593.15       4566.11       288.45 o                         
  25  19   1       4139.88       4570.86       384.64 o                         
  27  19   1       4036.95       4040.52       380.22 o                         
  29  19   1      17924.39      17346.74       638.83 o                         
  31  19   1      11602.03      11164.90       877.63 o                         
  33  19   1        788.52        527.41       272.33 o                         
  35  19   1       4473.64       4113.73       480.02 o                         
  37  19   1       1400.49       1505.16       375.01 o                         
  39  19   1        667.55       1080.13       515.02 o                         
  41  19   1       1897.92       1667.50       619.91 o                         
   1  21   1      19342.12      19452.36       325.33 o                         
   3  21   1      39117.60      39518.85       572.32 o                         
   5  21   1      30368.81      31361.94       550.37 o                         
   7  21   1      63136.66      65339.21      1057.59 o                         
   9  21   1       4651.29       4616.56       195.50 o                         
  11  21   1      16838.20      16095.47       432.54 o                         
  13  21   1      12540.36      13094.79       394.31 o                         
  15  21   1      16334.44      16419.18       459.17 o                         
  17  21   1      11583.96      12172.92       387.76 o                         
  19  21   1       9891.76       9945.76       362.37 o                         
  21  21   1       1202.76       1394.81       169.06 o                         
  23  21   1       1677.52       1575.75       186.14 o                         
  25  21   1       4125.00       4225.04       395.96 o                         
  27  21   1       9836.19       9491.85       460.64 o                         
  29  21   1      13439.00      13733.85       566.90 o                         
  31  21   1       3580.51       4117.89       355.24 o                         
  33  21   1       3256.32       2992.22       437.49 o                         
  35  21   1       1642.36       1134.11       329.51 o                         
  37  21   1       2316.62       1905.10       579.66 o                         
  39  21   1        657.68        803.14       527.43 o                         
  41  21   1        923.21        314.23       538.57 o                         
   1  23   1      15434.19      15677.50       284.67 o                         
   3  23   1      15479.84      14826.48       324.53 o                         
   5  23   1       5709.79       5480.67       196.23 o                         
   7  23   1      31884.82      32408.48       618.17 o                         
   9  23   1      10042.62      10474.86       340.83 o                         
  11  23   1      46193.12      47133.27       957.31 o                         
  13  23   1       3394.54       3379.36       209.47 o                         
  15  23   1       3816.91       3921.66       231.00 o                         
  17  23   1       4972.05       5139.30       266.19 o                         
  19  23   1      12984.82      13198.79       431.97 o                         
  21  23   1       8423.48       7886.97       336.23 o                         
  23  23   1       3151.38       3701.10       288.41 o                         
  25  23   1       2015.58       2563.96       308.98 o                         
  27  23   1      11431.58      11834.14       527.97 o                         
  29  23   1        676.83        832.69       224.79 o                         
  31  23   1        446.58        442.08       201.34 o                         
  33  23   1       4828.67       5679.22       765.89 o                         
  35  23   1       2852.99       3099.96       681.13 o                         
  37  23   1        246.77        185.80       431.97 o                         
  39  23   1        325.32         -9.42       438.81 o                         
   1  25   1      37019.44      36529.41       610.88 o                         
   3  25   1       1027.27        927.71        97.10 o                         
   5  25   1       7206.64       7078.91       249.46 o                         
   7  25   1      31554.18      30978.41       683.75 o                         
   9  25   1       5524.43       5577.31       377.37 o                         
  11  25   1        760.05        944.76       135.70 o                         
  13  25   1      10095.28       9665.00       342.57 o                         
  15  25   1       9215.38       8881.72       336.66 o                         
  17  25   1      31353.01      32550.53       759.43 o                         
  19  25   1       2796.60       2769.01       231.66 o                         
  21  25   1       4715.35       5549.35       303.05 o                         
  23  25   1       7800.34       8793.64       445.43 o                         
  25  25   1       5309.45       5221.29       645.29 o                         
  27  25   1       7466.13       6371.41       415.55 o                         
  29  25   1       7143.24       7474.60       643.14 o                         
  31  25   1       4610.46       4448.56       517.24 o                         
  33  25   1        293.86        735.28       307.08 o                         
  35  25   1       1078.82       1250.94       557.40 o                         
  37  25   1       2430.84       1910.24       653.30 o                         
  39  25   1       2286.08       2691.97       715.80 o                         
   1  27   1        146.11         73.53        64.79 o                         
   3  27   1      31169.95      29600.08       601.58 o                         
   5  27   1      19801.29      18808.85       502.47 o                         
   7  27   1       2555.72       2550.54       188.19 o                         
   9  27   1       9861.17       9659.28       337.49 o                         
  11  27   1      23255.92      22590.47       578.57 o                         
  13  27   1       2821.22       3115.90       216.76 o                         
  15  27   1       6065.20       6499.13       302.12 o                         
  17  27   1      15697.61      15290.60       473.73 o                         
  19  27   1      12854.90      12988.16       446.07 o                         
  21  27   1       5790.79       6010.89       321.96 o                         
  23  27   1       5215.68       5949.89       388.78 o                         
  25  27   1      13620.09      14411.65       592.85 o                         
  27  27   1       4778.85       5297.18       399.52 o                         
  29  27   1        899.45        974.67       244.34 o                         
  31  27   1        358.82        526.22       284.18 o                         
  33  27   1       3303.12       3677.43       476.15 o                         
  35  27   1        721.94        293.68       452.09 o                         
  37  27   1        150.46        -59.94       429.40 o                         
   1  29   1       9398.38       9445.69       295.45 o                         
   3  29   1       1579.48       1808.53       151.54 o                         
   5  29   1        327.29        274.33        96.49 o                         
   7  29   1      35840.00      35685.14       786.27 o                         
   9  29   1       4245.27       4446.47       250.95 o                         
  11  29   1        159.55        189.96       110.14 o                         
  13  29   1      20882.76      20690.18       564.62 o                         
  15  29   1      10952.44      10604.38       391.60 o                         
  17  29   1       7113.24       7588.97       349.27 o                         
  19  29   1       6640.90       7276.67       346.28 o                         
  21  29   1      12779.81      13303.46       548.64 o                         
  23  29   1       3527.52       4126.90       406.53 o                         
  25  29   1       5651.17       5772.37       410.76 o                         
  27  29   1         43.13       -165.45       206.25 o                         
  29  29   1       3687.71       5238.78       578.59 o                         
  31  29   1       3325.68       4304.63       501.80 o                         
  33  29   1        387.95        643.92       301.62 o                         
  35  29   1       1859.24       1712.45       618.62 o                         
  37  29   1       5251.31       4910.87       885.76 o                         
   1  31   1       1810.57       2095.99       185.82 o                         
   3  31   1       4754.33       4314.89       218.05 o                         
   5  31   1      12548.25      12137.99       402.34 o                         
   7  31   1      16394.31      17304.07       494.26 o                         
   9  31   1      11404.20      11260.00       396.79 o                         
  11  31   1       3426.78       3402.14       299.34 o                         
  13  31   1       2705.42       2671.75       219.88 o                         
  15  31   1      14038.02      15293.59       491.35 o                         
  17  31   1       2231.20       2057.49       212.89 o                         
  19  31   1       2151.68       2426.24       229.23 o                         
  21  31   1      12246.10      12943.03       557.53 o                         
  23  31   1       8066.72       7865.27       466.88 o                         
  25  31   1       2873.27       2685.17       399.73 o                         
  27  31   1       1988.55       1994.38       373.71 o                         
  29  31   1       1898.91       2121.05       394.60 o                         
  31  31   1        279.02        424.23       281.74 o                         
  33  31   1       2812.01       3055.42       478.27 o                         
  35  31   1       3901.80       3187.31       496.53 o                         
   1  33   1      23158.85      22712.40       608.68 o                         
   3  33   1        444.64        578.02       160.50 o                         
   5  33   1      13020.58      13475.77       439.47 o                         
   7  33   1       7715.21       7502.14       334.75 o                         
   9  33   1       1804.39       2065.68       200.15 o                         
  11  33   1       9103.50       8438.11       357.90 o                         
  13  33   1       8895.37       8638.58       363.29 o                         
  15  33   1       2771.64       2967.33       288.76 o                         
  17  33   1       1741.80       1891.87       213.58 o                         
  19  33   1       5098.87       5875.95       336.48 o                         
  21  33   1       2162.32       2592.76       307.01 o                         
  23  33   1        126.58        416.06       275.92 o                         
  25  33   1       2129.58       2531.75       477.99 o                         
  27  33   1       2060.00       2048.64       392.96 o                         
  29  33   1       1514.61       1642.27       379.84 o                         
  31  33   1       2117.56       1706.87       396.17 o                         
  33  33   1        819.74        801.41       367.35 o                         
  35  33   1       1589.38       1756.14       436.97 o                         
   1  35   1      10822.52      11283.00       453.74 o                         
   3  35   1       8115.13       8381.92       443.77 o                         
   5  35   1       1649.42       1761.74       297.86 o                         
   7  35   1       7335.53       7645.60       346.22 o                         
   9  35   1       6352.21       6603.71       334.44 o                         
  11  35   1        562.63        433.95       142.56 o                         
  13  35   1       5416.47       5552.06       315.74 o                         
  15  35   1      17498.60      19155.30       683.18 o                         
  17  35   1       1601.36       1831.13       212.87 o                         
  19  35   1       3660.19       4485.77       364.98 o                         
  21  35   1       5573.35       5926.43       524.26 o                         
  23  35   1       8042.35       7900.87       610.57 o                         
  25  35   1        248.72        186.05       374.81 o                         
  27  35   1       1968.32       1269.18       348.69 o                         
  29  35   1       3316.57       4280.18       582.66 o                         
  31  35   1       1019.69       1024.16       342.50 o                         
  33  35   1       1293.05       1405.29       412.77 o                         
   1  37   1       3001.88       2877.66       277.58 o                         
   3  37   1      24444.95      22642.23       737.68 o                         
   5  37   1       2590.08       2772.89       272.91 o                         
   7  37   1       3976.70       3514.36       322.91 o                         
   9  37   1        240.03        250.22       133.55 o                         
  11  37   1       8549.86       8763.26       391.62 o                         
  13  37   1        345.40        285.06       137.34 o                         
  15  37   1       1137.22       1055.66       228.18 o                         
  17  37   1       3958.98       4067.95       346.68 o                         
  19  37   1       4223.55       3845.57       445.56 o                         
  21  37   1       2487.43       3088.50       431.75 o                         
  23  37   1        878.51        939.33       315.17 o                         
  25  37   1       3721.17       4322.77       520.65 o                         
  27  37   1       2503.50       2381.44       713.23 o                         
  29  37   1        300.41        135.92       358.33 o                         
  31  37   1        110.28         77.72       306.08 o                         
   1  39   1      19108.08      18980.77       670.82 o                         
   3  39   1        815.69        681.79       256.55 o                         
   5  39   1       5891.39       5990.05       386.20 o                         
   7  39   1       3077.23       3212.35       305.92 o                         
   9  39   1       5740.91       6089.19       540.52 o                         
  11  39   1       2499.68       2392.14       277.65 o                         
  13  39   1       5703.16       6267.79       542.97 o                         
  15  39   1       2614.84       2791.63       308.92 o                         
  17  39   1       1223.88       1024.22       302.39 o                         
  19  39   1        499.52        106.68       318.30 o                         
  21  39   1        186.22       -114.38       223.98 o                         
  23  39   1       2614.87       2136.73       405.26 o                         
  25  39   1        377.40        407.46       300.33 o                         
  27  39   1        504.64        168.71       459.15 o                         
  29  39   1       3014.19       2328.95       451.89 o                         
   1  41   1       5072.49       6404.66       514.50 o                         
   3  41   1       7455.95       7539.25       442.43 o                         
   5  41   1       1217.50       1526.79       236.47 o                         
   7  41   1       1288.30       1489.49       234.55 o                         
   9  41   1       5417.91       5617.94       392.54 o                         
  11  41   1       4502.48       4650.20       386.28 o                         
  13  41   1        400.72        636.68       284.05 o                         
  15  41   1       1678.09       1570.81       253.76 o                         
  17  41   1       2641.57       2359.89       400.34 o                         
  19  41   1         28.41         31.00       238.66 o                         
  21  41   1       3154.33       2345.53       469.64 o                         
  23  41   1       1598.09       1505.87       612.41 o                         
  25  41   1       1678.35       1548.59       398.74 o                         
  27  41   1       1420.43       1782.82       449.95 o                         
   1  43   1       5404.76       5856.17       826.68 o                         
   3  43   1       1553.67       1680.39       263.65 o                         
   5  43   1       3846.04       3962.26       350.01 o                         
   7  43   1       3033.20       3501.45       334.34 o                         
   9  43   1       2863.93       3634.48       461.72 o                         
  11  43   1       2680.89       2416.52       377.96 o                         
  13  43   1       1115.80       1318.84       308.47 o                         
  15  43   1       2862.41       2373.88       572.81 o                         
  17  43   1         44.47        511.59       413.56 o                         
  19  43   1        864.57        957.05       341.97 o                         
  21  43   1       1583.38       1917.03       407.58 o                         
  23  43   1        288.09        669.58       337.66 o                         
  25  43   1        160.23         23.78       296.97 o                         
   1  45   1       1473.63       1638.38       334.93 o                         
   3  45   1       2054.07       1658.38       324.70 o                         
   5  45   1       4906.22       4885.81       392.17 o                         
   7  45   1       7896.62       7738.64       597.88 o                         
   9  45   1       1881.95       1989.15       353.43 o                         
  11  45   1        966.04        740.04       305.03 o                         
  13  45   1         57.61         -4.69       198.29 o                         
  15  45   1       5399.15       6835.24       885.76 o                         
  17  45   1        553.17        291.54       399.86 o                         
  19  45   1       1890.55       1968.89       591.22 o                         
  21  45   1       1899.37       2375.88       451.79 o                         
   1  47   1       1603.37       1521.93       313.26 o                         
   3  47   1       4576.00       4878.93       512.82 o                         
   5  47   1        460.06        726.81       282.27 o                         
   7  47   1        408.87        379.17       226.63 o                         
   9  47   1       1013.17       1169.80       323.17 o                         
  11  47   1       1638.20       2320.67       401.36 o                         
  13  47   1       2270.93       2282.27       592.08 o                         
  15  47   1        297.22         87.33       348.48 o                         
  17  47   1        324.98        940.56       497.89 o                         
  19  47   1       1321.14       1574.17       554.83 o                         
   1  49   1       2174.15       2809.52       430.17 o                         
   3  49   1        777.70        872.06       305.76 o                         
   5  49   1        950.54        795.37       305.69 o                         
   7  49   1       2946.80       3016.80       437.21 o                         
   9  49   1       4750.10       4313.70       757.33 o                         
  11  49   1         29.84         94.12       212.85 o                         
  13  49   1        840.16       1574.17       560.40 o                         
   1  51   1        442.05        750.82       312.48 o                         
   3  51   1       1242.60       1940.29       397.01 o                         
   5  51   1        845.30        990.73       321.80 o                         
   7  51   1        331.18        237.58       249.34 o                         
   2   0   2       2561.00       1936.94       118.32 o                         
   6   0   2      68955.00      69907.41      1386.94 o                         
  10   0   2      52740.49      55077.51      1546.29 o                         
  14   0   2     114474.11     115377.22      2782.95 o                         
  18   0   2      17754.44      17755.52       676.82 o                         
  22   0   2      30567.19      31924.31      1061.50 o                         
  26   0   2       1335.97        996.42       231.34 o                         
  30   0   2      23873.26      25239.35      1339.13 o                         
  34   0   2        699.38        667.51       245.18 o                         
  38   0   2      10627.10      11221.65      1314.95 o                         
  42   0   2       5454.10       5265.78       845.09 o                         
   0   2   2      14010.44      13729.29       330.05 o                         
   2   2   2      47362.11      46513.82       598.72 o                         
   4   2   2      10330.60      11227.26       216.66 o                         
   6   2   2      15138.84      15451.95       309.10 o                         
   8   2   2       5323.92       5096.06       154.52 o                         
  10   2   2      32907.11      31113.11       647.30 o                         
  12   2   2      10517.75      11543.81       342.53 o                         
  14   2   2      11479.24      11347.61       351.13 o                         
  16   2   2      21708.18      21994.11       551.30 o                         
  18   2   2      18741.90      17561.26       480.95 o                         
  20   2   2       4590.58       4585.18       255.03 o                         
  22   2   2       9877.36       9983.82       368.94 o                         
  24   2   2       2095.07       2035.46       197.28 o                         
  26   2   2      23035.15      22217.15       615.72 o                         
  28   2   2        885.43        965.57       167.59 o                         
  30   2   2       5604.60       5789.54       332.75 o                         
  32   2   2       3358.82       3280.03       350.92 o                         
  34   2   2      23035.99      24962.17      1089.76 o                         
  36   2   2       1895.26       1537.54       222.99 o                         
  38   2   2       1769.16       1484.39       283.38 o                         
  40   2   2        356.21        324.58       283.59 o                         
  42   2   2       3868.52       4790.21       585.64 o                         
   2   4   2       2957.69       2903.33       107.64 o                         
   4   4   2      30167.94      29184.58       432.16 o                         
   6   4   2      30016.77      30279.97       455.09 o                         
   8   4   2      30409.54      31981.87       521.66 o                         
  10   4   2     102707.53     107918.37      1653.80 o                         
  12   4   2      12067.93      11065.18       291.69 o                         
  14   4   2      90825.92      91569.47      1438.65 o                         
  16   4   2       5796.29       5922.48       221.55 o                         
  18   4   2        347.02        547.93       115.17 o                         
  20   4   2      26687.28      25737.92       654.89 o                         
  22   4   2      15090.76      14733.40       461.96 o                         
  24   4   2       2629.90       2211.49       284.43 o                         
  26   4   2        308.57        434.86       132.59 o                         
  28   4   2       1749.00       1707.50       277.81 o                         
  30   4   2      12018.17      12288.00       463.58 o                         
  32   4   2      12648.82      12103.58       468.51 o                         
  34   4   2       4320.28       3599.15       299.32 o                         
  36   4   2       7141.29       6764.63       392.22 o                         
  38   4   2       9325.10       9525.39       677.30 o                         
  40   4   2       1906.38       1581.44       303.92 o                         
  42   4   2       1195.64       1472.42       408.35 o                         
   0   6   2      52699.96      54993.93       938.15 o                         
   2   6   2      44673.95      47140.33       647.58 o                         
   4   6   2      19405.29      20308.26       331.17 o                         
   6   6   2      17082.95      18373.52       363.94 o                         
   8   6   2      60932.85      59716.16       894.90 o                         
  10   6   2      98109.99      99211.23      1531.37 o                         
  12   6   2      16984.16      17434.82       398.79 o                         
  14   6   2       8400.74       8442.05       275.84 o                         
  16   6   2       9840.26       9755.44       290.36 o                         
  18   6   2      29475.29      29898.39       589.09 o                         
  20   6   2       8310.32       8084.14       377.99 o                         
  22   6   2        285.05        176.82       115.76 o                         
  24   6   2      30676.79      31413.57       765.93 o                         
  26   6   2       9940.71       9102.69       424.63 o                         
  28   6   2       9266.56       9189.55       380.02 o                         
  30   6   2       2582.21       2226.73       229.36 o                         
  32   6   2       4421.31       5192.79       330.11 o                         
  34   6   2       4510.05       5000.17       344.43 o                         
  36   6   2       7254.84       7192.62       455.51 o                         
  38   6   2        165.69        140.63       205.80 o                         
  40   6   2        568.76        421.27       245.19 o                         
  42   6   2        377.05        267.40       319.27 o                         
   2   8   2        281.59        233.38        45.92 o                         
   4   8   2      68597.56      67431.97       977.40 o                         
   6   8   2      27230.65      28035.62       493.09 o                         
   8   8   2         54.14        -18.77        50.98 o                         
  10   8   2       1547.99       1592.50       120.23 o                         
  12   8   2      39329.59      38141.12       668.21 o                         
  14   8   2      10345.02       9901.85       290.57 o                         
  16   8   2       3171.05       3395.58       179.67 o                         
  18   8   2       1826.43       1694.45       141.07 o                         
  20   8   2      20552.51      20061.85       554.71 o                         
  22   8   2      13436.01      14460.48       448.80 o                         
  24   8   2       7220.81       7434.76       368.66 o                         
  26   8   2       4362.61       4261.31       276.96 o                         
  28   8   2       3097.71       3013.06       253.64 o                         
  30   8   2       1751.29       1252.56       193.53 o                         
  32   8   2      13461.44      13149.82       493.25 o                         
  34   8   2          8.13         -6.43       153.02 o                         
  36   8   2       5630.63       4894.38       505.90 o                         
  38   8   2        760.85        850.33       255.74 o                         
  40   8   2       4544.06       3837.01       659.69 o                         
  42   8   2        101.54        379.68       329.17 o                         
   0  10   2     108122.47     104332.20      1742.66 o                         
   2  10   2       9602.24      10181.30       193.65 o                         
   4  10   2      30809.18      30888.98       524.77 o                         
   6  10   2      10447.85      11039.04       257.72 o                         
   8  10   2     103736.21     103469.21      1464.11 o                         
  10  10   2      12688.80      12906.10       295.77 o                         
  12  10   2       3701.87       3646.11       174.87 o                         
  14  10   2       7575.64       7338.67       245.42 o                         
  16  10   2      50740.27      50921.75       911.17 o                         
  18  10   2       8366.91       8473.42       297.65 o                         
  20  10   2      37834.42      39660.63       881.79 o                         
  22  10   2       1610.81       1864.30       192.32 o                         
  24  10   2       9787.03      10182.44       402.98 o                         
  26  10   2       1587.67       1627.10       312.69 o                         
  28  10   2      13092.35      13505.06       477.41 o                         
  30  10   2       6267.02       5571.49       339.29 o                         
  32  10   2       1352.37        991.60       187.01 o                         
  34  10   2        586.00        578.75       184.25 o                         
  36  10   2       5734.68       5708.70       435.37 o                         
  38  10   2        235.42        230.51       224.25 o                         
  40  10   2       4983.52       4167.95       784.94 o                         
  42  10   2        151.04        254.48       344.17 o                         
   2  12   2      24526.07      26218.87       419.37 o                         
   4  12   2     134146.75     134697.27      1821.98 o                         
   6  12   2      12767.28      11752.27       272.87 o                         
   8  12   2      10419.24       9933.46       252.38 o                         
  10  12   2        408.84        454.91        81.21 o                         
  12  12   2      60482.08      58864.66      1024.17 o                         
  14  12   2       1744.09       1931.48       145.32 o                         
  16  12   2      19538.54      19923.82       463.44 o                         
  18  12   2        559.56        645.59       113.54 o                         
  20  12   2      36012.12      37950.58       750.07 o                         
  22  12   2      28321.47      29759.57       728.83 o                         
  24  12   2      25071.56      24777.17       666.46 o                         
  26  12   2       7085.09       6926.35       351.14 o                         
  28  12   2       5451.62       5271.54       320.36 o                         
  30  12   2       5915.39       5460.16       520.36 o                         
  32  12   2       5474.97       5186.70       470.80 o                         
  34  12   2        945.83        533.13       217.95 o                         
  36  12   2       1319.32       1533.06       291.57 o                         
  38  12   2        131.88        -61.05       273.26 o                         
  40  12   2       2481.89       3241.27       507.79 o                         
  42  12   2       1355.16       1329.68       418.24 o                         
   0  14   2      73157.97      70841.15      1354.19 o                         
   2  14   2      21837.78      22416.86       457.74 o                         
   4  14   2       2871.61       2937.70       125.20 o                         
   6  14   2      17261.14      17696.21       431.03 o                         
   8  14   2      45289.76      45145.14       746.23 o                         
  10  14   2       6472.41       7049.61       276.35 o                         
  12  14   2       9674.19      10100.57       340.85 o                         
  14  14   2       1671.59       1812.88       149.87 o                         
  16  14   2      24040.35      23105.63       556.46 o                         
  18  14   2      16961.10      17082.20       432.95 o                         
  20  14   2      10043.07       9946.79       335.48 o                         
  22  14   2       1824.68       1877.17       173.26 o                         
  24  14   2       6644.93       7245.12       352.57 o                         
  26  14   2       1238.96       1065.08       179.96 o                         
  28  14   2      16002.43      16498.37       551.46 o                         
  30  14   2       4842.62       5425.37       335.42 o                         
  32  14   2       3315.12       3175.44       286.27 o                         
  34  14   2        534.41        641.43       220.53 o                         
  36  14   2       3472.05       3281.04       483.06 o                         
  38  14   2        282.38        338.27       318.65 o                         
  40  14   2       1340.67       1032.91       380.77 o                         
   2  16   2      48530.71      47688.90       751.61 o                         
   4  16   2      28057.26      26910.93       472.91 o                         
   6  16   2      22799.36      22108.05       431.24 o                         
   8  16   2       6847.48       7693.45       231.37 o                         
  10  16   2      23149.14      24196.84       477.07 o                         
  12  16   2      30533.32      30483.64       614.09 o                         
  14  16   2      25552.11      26150.48       557.94 o                         
  16  16   2      10650.90      10599.43       326.89 o                         
  18  16   2      20173.03      20591.96       500.84 o                         
  20  16   2       3624.64       3526.07       214.66 o                         
  22  16   2      27393.33      27881.79       620.48 o                         
  24  16   2      10655.32      11195.98       415.81 o                         
  26  16   2       4953.74       5227.21       315.25 o                         
  28  16   2       4259.38       3977.30       294.31 o                         
  30  16   2       4478.31       5001.73       351.97 o                         
  32  16   2       4468.40       4131.73       487.03 o                         
  34  16   2       1701.51       1677.19       378.66 o                         
  36  16   2        101.61        -44.19       273.24 o                         
  38  16   2        427.83        885.99       362.64 o                         
  40  16   2       2677.17       2123.15       474.34 o                         
   0  18   2      83726.48      82421.19      2203.84 o                         
   2  18   2       8678.93       9214.53       269.39 o                         
   4  18   2      14742.60      15853.80       391.46 o                         
   6  18   2      40212.05      39071.97       656.94 o                         
   8  18   2       1838.07       1677.89       125.41 o                         
  10  18   2      36364.19      35683.10       698.22 o                         
  12  18   2        521.84        542.58       102.24 o                         
  14  18   2       5544.08       5605.96       248.91 o                         
  16  18   2       3471.51       3582.62       208.92 o                         
  18  18   2      51767.08      52067.49       972.72 o                         
  20  18   2       1025.73       1082.56       187.37 o                         
  22  18   2       2827.67       3382.61       219.01 o                         
  24  18   2         36.45         76.50       111.92 o                         
  26  18   2      14692.73      14530.18       589.83 o                         
  28  18   2       4420.63       4224.36       498.42 o                         
  30  18   2       1775.91       1466.41       252.35 o                         
  32  18   2       1734.54       1927.69       381.76 o                         
  34  18   2       3590.26       4642.29       793.72 o                         
  36  18   2        681.36        444.07       314.51 o                         
  38  18   2       1087.41       1343.18       400.61 o                         
  40  18   2        214.72          7.20       329.08 o                         
   2  20   2      67819.01      67621.30      1131.76 o                         
   4  20   2       1898.57       1923.29       143.40 o                         
   6  20   2      17345.82      17148.09       413.88 o                         
   8  20   2       1576.21       1775.05       146.12 o                         
  10  20   2       2604.29       2713.68       195.09 o                         
  12  20   2      10320.48      10295.54       357.96 o                         
  14  20   2      15769.28      16250.59       467.57 o                         
  16  20   2       4373.60       4461.13       263.81 o                         
  18  20   2      13471.68      12895.74       609.89 o                         
  20  20   2       1107.38       1139.28       169.90 o                         
  22  20   2      32964.98      33421.83       912.00 o                         
  24  20   2        540.87        499.88       146.34 o                         
  26  20   2      17664.25      17417.53       793.39 o                         
  28  20   2       2650.61       2647.75       299.18 o                         
  30  20   2      15986.48      16951.44       814.38 o                         
  32  20   2       5358.76       4893.16       521.77 o                         
  34  20   2        332.98        236.81       282.99 o                         
  36  20   2        422.96        206.34       314.72 o                         
  38  20   2       3122.98       3000.12       632.75 o                         
   0  22   2      10872.14      10347.70       506.05 o                         
   2  22   2      25965.82      28084.21       680.26 o                         
   4  22   2       1088.23       1277.78       130.65 o                         
   6  22   2      25882.86      25080.27       539.38 o                         
   8  22   2       1256.20       1357.58       145.13 o                         
  10  22   2      16791.37      17309.88       480.81 o                         
  12  22   2       8835.14       8789.41       337.44 o                         
  14  22   2       6945.81       6948.71       323.86 o                         
  16  22   2       7579.88       7393.37       333.43 o                         
  18  22   2      61405.74      63282.61      1273.79 o                         
  20  22   2        152.49        116.22       118.86 o                         
  22  22   2        787.77        699.02       163.09 o                         
  24  22   2       3057.42       2761.74       299.01 o                         
  26  22   2      16429.29      17060.82       638.29 o                         
  28  22   2       1825.88       1585.61       261.05 o                         
  30  22   2       2282.03       1280.03       344.63 o                         
  32  22   2         60.53        -69.09       263.80 o                         
  34  22   2       4351.07       5120.06       561.92 o                         
  36  22   2        161.64         78.26       302.25 o                         
  38  22   2       2014.92       1805.86       450.80 o                         
   2  24   2      15682.78      16016.21       532.19 o                         
   4  24   2       6474.13       6115.47       288.38 o                         
   6  24   2       9705.86       9019.37       308.25 o                         
   8  24   2       3736.84       4064.17       211.81 o                         
  10  24   2       4084.07       4330.14       249.10 o                         
  12  24   2       6016.76       5977.99       298.10 o                         
  14  24   2       5412.40       5655.08       292.75 o                         
  16  24   2       3800.28       3839.57       258.83 o                         
  18  24   2       1716.86       1561.27       196.71 o                         
  20  24   2      15226.14      14584.26       496.95 o                         
  22  24   2       7087.43       8112.92       386.42 o                         
  24  24   2        951.27        811.94       187.07 o                         
  26  24   2       4817.54       4521.43       396.96 o                         
  28  24   2       1259.73       1886.99       297.24 o                         
  30  24   2      10373.45      11698.94       725.16 o                         
  32  24   2        340.05        490.90       297.65 o                         
  34  24   2        950.10        940.98       349.43 o                         
  36  24   2        503.12        480.89       360.10 o                         
  38  24   2       3103.58       3365.08       552.92 o                         
   0  26   2      30563.85      31765.41      1206.21 o                         
   2  26   2       5292.94       5394.47       324.23 o                         
   4  26   2       1294.38       1187.14       177.65 o                         
   6  26   2      17925.74      17572.04       518.50 o                         
   8  26   2      15134.50      14974.54       471.61 o                         
  10  26   2       6415.07       6423.82       307.21 o                         
  12  26   2       2090.56       2322.13       207.59 o                         
  14  26   2        282.42        379.67       134.58 o                         
  16  26   2      10631.16      10924.55       416.46 o                         
  18  26   2      10775.25      11120.65       425.56 o                         
  20  26   2       1062.94       1140.10       363.71 o                         
  22  26   2        835.95       1150.79       190.65 o                         
  24  26   2       7099.96       7291.59       385.06 o                         
  26  26   2      13000.58      13313.75       507.23 o                         
  28  26   2       6902.36       7340.14       729.32 o                         
  30  26   2       1204.74        528.23       310.30 o                         
  32  26   2       1690.66       1537.71       388.14 o                         
  34  26   2       2825.04       2461.64       460.87 o                         
  36  26   2       2129.16       2390.51       466.03 o                         
   2  28   2       7645.66       8196.55       349.03 o                         
   4  28   2      13961.14      13829.63       456.58 o                         
   6  28   2       6700.83       7177.43       338.12 o                         
   8  28   2       7196.32       6729.06       326.40 o                         
  10  28   2       2603.36       2535.44       219.52 o                         
  12  28   2      32596.04      33362.04       809.85 o                         
  14  28   2       7103.15       6977.58       345.60 o                         
  16  28   2       2878.98       2770.87       239.90 o                         
  18  28   2        380.02        352.13       139.94 o                         
  20  28   2       7012.96       6986.45       367.03 o                         
  22  28   2       8432.33       8092.18       407.66 o                         
  24  28   2       2844.46       2726.54       274.49 o                         
  26  28   2        600.88        700.37       191.97 o                         
  28  28   2       5421.76       5926.72       451.19 o                         
  30  28   2       1721.80       1614.72       635.75 o                         
  32  28   2       7193.10       7001.74       636.70 o                         
  34  28   2        119.86       -304.48       304.48 o                         
  36  28   2       2668.98       2747.15       501.80 o                         
   0  30   2      15844.93      16073.71      1159.33 o                         
   2  30   2       5836.69       5992.93       316.49 o                         
   4  30   2       2901.03       2731.39       229.11 o                         
   6  30   2       2860.35       3060.73       311.13 o                         
   8  30   2       9126.66       9112.98       494.20 o                         
  10  30   2       3110.76       2746.81       269.57 o                         
  12  30   2       9793.94       9629.88       395.54 o                         
  14  30   2       1653.77       1396.79       195.61 o                         
  16  30   2       9490.88       9892.76       413.04 o                         
  18  30   2       4681.19       4541.52       325.46 o                         
  20  30   2        514.47        440.14       168.66 o                         
  22  30   2       2311.86       2440.17       256.97 o                         
  24  30   2       7125.38       7159.17       398.84 o                         
  26  30   2        308.49        581.90       231.07 o                         
  28  30   2       2296.54       2282.89       379.26 o                         
  30  30   2        102.14        339.68       252.32 o                         
  32  30   2       2517.52       2969.61       614.55 o                         
  34  30   2        137.90        269.28       353.18 o                         
   2  32   2       2097.75       1693.93       197.37 o                         
   4  32   2      23490.01      23342.09       652.93 o                         
   6  32   2       2979.78       2877.00       243.03 o                         
   8  32   2       9706.26       8837.14       449.51 o                         
  10  32   2       1399.54       1362.50       221.23 o                         
  12  32   2      12581.97      13097.15       861.26 o                         
  14  32   2        579.93        380.63       167.77 o                         
  16  32   2       2601.03       2395.42       250.38 o                         
  18  32   2        964.83        715.04       180.49 o                         
  20  32   2       5091.71       5361.06       343.88 o                         
  22  32   2        309.64        322.90       166.28 o                         
  24  32   2       7713.12       7724.87       419.84 o                         
  26  32   2        124.36        230.71       221.47 o                         
  28  32   2       2177.60       2733.60       364.95 o                         
  30  32   2        423.38        258.76       256.27 o                         
  32  32   2       6953.92       9310.48      1114.59 o                         
   0  34   2      14107.32      13047.38       686.44 o                         
   2  34   2       2326.87       2626.77       239.80 o                         
   4  34   2       2720.95       2774.82       252.04 o                         
   6  34   2       2666.93       2612.10       244.62 o                         
   8  34   2       9329.23       9597.97       542.45 o                         
  10  34   2        647.19        850.81       209.52 o                         
  12  34   2      10517.46       9647.66       493.24 o                         
  14  34   2       3829.96       3380.82       323.31 o                         
  16  34   2      11711.43      11578.85       546.55 o                         
  18  34   2        834.46        810.51       193.07 o                         
  20  34   2       1007.69       1081.86       208.24 o                         
  22  34   2        465.35        420.66       185.71 o                         
  24  34   2       1175.77       1329.00       280.71 o                         
  26  34   2        895.28        764.88       266.54 o                         
  28  34   2       3268.62       2973.23       383.57 o                         
  30  34   2        359.47        278.29       267.45 o                         
   2  36   2       1900.17       2138.00       233.25 o                         
   4  36   2      10613.80      11140.58       442.72 o                         
   6  36   2       2965.53       3045.79       307.37 o                         
   8  36   2       1206.14        920.86       273.26 o                         
  10  36   2        711.61        801.14       208.17 o                         
  12  36   2      14412.54      15326.85       630.23 o                         
  14  36   2       9260.66       9955.46       524.19 o                         
  16  36   2       1438.20       1499.35       357.03 o                         
  18  36   2       1059.38       1080.56       240.87 o                         
  20  36   2       2005.82       2134.17       296.54 o                         
  22  36   2        771.00        932.02       220.05 o                         
  24  36   2       2074.06       2475.93       348.84 o                         
  26  36   2         21.30        -78.52       227.80 o                         
  28  36   2       1027.54        917.41       304.09 o                         
  30  36   2       2024.42       1536.95       415.32 o                         
   0  38   2       2836.48       3063.70       621.62 o                         
   2  38   2       5370.20       5937.66       376.13 o                         
   4  38   2        142.49         64.16       134.51 o                         
   6  38   2       1497.72       1657.62       254.16 o                         
   8  38   2       4428.76       4087.71       458.64 o                         
  10  38   2      15292.14      15754.93       647.67 o                         
  12  38   2        985.54        631.32       207.03 o                         
  14  38   2        257.44        285.54       181.78 o                         
  16  38   2       3638.09       3421.67       353.95 o                         
  18  38   2       2284.28       1752.06       289.77 o                         
  20  38   2        640.94        366.85       223.62 o                         
  22  38   2        433.35        569.21       223.48 o                         
  24  38   2         82.52        235.63       243.92 o                         
  26  38   2       3864.72       3834.07       529.35 o                         
  28  38   2       1802.04       2426.34       484.18 o                         
   2  40   2       4294.58       4347.03       321.15 o                         
   4  40   2        362.95        415.85       184.11 o                         
   6  40   2       1373.22       1454.86       250.44 o                         
   8  40   2       1749.67       1451.68       400.81 o                         
  10  40   2       1962.41       1838.41       282.13 o                         
  12  40   2         80.83        189.52       177.78 o                         
  14  40   2       9202.88      10692.83       573.17 o                         
  16  40   2         92.33         20.93       163.82 o                         
  18  40   2        682.33        602.55       235.55 o                         
  20  40   2       1093.52       1186.42       278.73 o                         
  22  40   2       2450.81       2983.47       681.13 o                         
  24  40   2        709.78       1342.56       576.24 o                         
  26  40   2        204.09        154.12       418.27 o                         
   0  42   2       4693.08       4557.46       481.84 o                         
   2  42   2       6936.09       7536.76       416.15 o                         
   4  42   2       1274.33       1449.96       267.31 o                         
   6  42   2       1561.02       1513.58       435.16 o                         
   8  42   2        668.24        859.59       235.52 o                         
  10  42   2       6141.24       6525.99       535.04 o                         
  12  42   2       1560.71       1446.52       265.80 o                         
  14  42   2       3417.70       3507.98       366.73 o                         
  16  42   2        997.57       1023.77       257.84 o                         
  18  42   2       6377.11       6761.83       789.05 o                         
  20  42   2         81.50         62.23       288.55 o                         
  22  42   2         73.64         -0.86       415.70 o                         
   2  44   2       1841.37       1981.80       289.22 o                         
   4  44   2       1432.93       1371.88       262.45 o                         
   6  44   2       4062.83       4384.63       397.13 o                         
   8  44   2        419.24        371.79       193.21 o                         
  10  44   2       3253.33       3483.20       367.34 o                         
  12  44   2        139.70        109.33       170.63 o                         
  14  44   2       5403.40       5642.68       457.04 o                         
  16  44   2         39.42        -79.71       197.84 o                         
  18  44   2         67.25        359.39       225.16 o                         
  20  44   2        607.98       1467.14       581.38 o                         
   0  46   2        673.59        347.63       354.90 o                         
   2  46   2        985.61       1424.91       285.37 o                         
   4  46   2          6.54        133.98       173.20 o                         
   6  46   2        249.95        192.40       200.54 o                         
   8  46   2        762.97        791.46       242.95 o                         
  10  46   2       2363.29       2517.99       349.16 o                         
  12  46   2        616.11        542.11       239.98 o                         
  14  46   2         68.73        175.16       210.07 o                         
  16  46   2       1609.05       1212.54       681.13 o                         
   2  48   2         72.38         89.76       186.93 o                         
   4  48   2       3407.87       3752.88       397.41 o                         
   6  48   2        814.05        898.78       258.09 o                         
   8  48   2         14.90        -44.38       178.39 o                         
  10  48   2       1343.98       1115.99       278.00 o                         
   1   1   3      39264.67      41148.78       581.97 o                         
   3   1   3       6136.43       6353.20       173.99 o                         
   5   1   3       4657.92       4423.14       149.79 o                         
   7   1   3       9137.66       9056.83       212.65 o                         
   9   1   3      21354.87      21679.15       371.77 o                         
  11   1   3      26612.71      27802.56       569.08 o                         
  13   1   3       8220.77       8442.53       335.25 o                         
  15   1   3      27516.99      27928.64       692.17 o                         
  17   1   3       8553.28       8303.01       345.95 o                         
  19   1   3      13244.23      12809.29       450.31 o                         
  21   1   3       2364.24       2465.93       230.22 o                         
  23   1   3       6516.31       6872.11       358.80 o                         
  25   1   3      11712.18      11232.43       452.68 o                         
  27   1   3      10643.62      10425.85       444.20 o                         
  29   1   3      10769.04      11525.50       480.56 o                         
  31   1   3       4385.79       4166.29       332.20 o                         
  33   1   3        570.41        666.69       195.46 o                         
  35   1   3       1937.68       2024.69       331.21 o                         
  37   1   3       1566.79       1175.43       234.96 o                         
  39   1   3        832.73        519.13       223.33 o                         
   1   3   3       2884.90       2913.89       124.73 o                         
   3   3   3      11718.77      11550.45       244.00 o                         
   5   3   3      14382.09      14883.45       286.95 o                         
   7   3   3       1111.87       1110.16        89.66 o                         
   9   3   3       8686.38       9404.63       236.76 o                         
  11   3   3      20866.30      20799.99       427.78 o                         
  13   3   3      22252.66      23189.02       588.64 o                         
  15   3   3       8710.58       8457.89       342.85 o                         
  17   3   3       4212.59       4108.17       268.18 o                         
  19   3   3      11604.81      11628.54       421.84 o                         
  21   3   3       5751.72       5783.32       411.35 o                         
  23   3   3       4844.28       5140.82       319.75 o                         
  25   3   3      10335.00      10667.32       437.42 o                         
  27   3   3       4601.52       5102.47       335.87 o                         
  29   3   3       3127.33       2866.72       276.71 o                         
  31   3   3        399.66        546.49       187.30 o                         
  33   3   3       1517.16       2185.46       271.89 o                         
  35   3   3       2817.48       3397.85       323.72 o                         
  37   3   3        431.19        236.23       189.48 o                         
  39   3   3       1263.66       1459.74       268.62 o                         
   1   5   3      44032.51      45230.90       632.83 o                         
   3   5   3       1570.79       1676.41       111.16 o                         
   5   5   3      24124.36      25199.94       403.91 o                         
   7   5   3      10009.94       9508.13       238.15 o                         
   9   5   3      11850.08      11659.25       349.57 o                         
  11   5   3        451.66        302.14        85.26 o                         
  13   5   3      35832.13      37492.62       735.95 o                         
  15   5   3      14846.94      14381.40       457.28 o                         
  17   5   3      10343.87      10861.24       403.36 o                         
  19   5   3       1559.20       1138.59       177.69 o                         
  21   5   3       6515.53       6601.17       397.94 o                         
  23   5   3       8671.43       8812.32       401.53 o                         
  25   5   3        331.13        277.39       143.45 o                         
  27   5   3       2553.86       2459.42       260.67 o                         
  29   5   3      11219.95      11482.71       545.81 o                         
  31   5   3      11680.90      12048.61       508.99 o                         
  33   5   3        322.50        459.31       182.01 o                         
  35   5   3        757.43        826.79       220.80 o                         
  37   5   3       4163.61       4207.08       362.36 o                         
  39   5   3       2385.55       1864.71       281.78 o                         
   1   7   3       6947.90       7154.10       188.05 o                         
   3   7   3      19582.66      19341.71       359.16 o                         
   5   7   3      61017.27      61680.26       889.43 o                         
   7   7   3       4905.85       5157.54       180.04 o                         
   9   7   3      16815.93      17483.77       379.01 o                         
  11   7   3      11091.75      10648.39       307.13 o                         
  13   7   3      12796.53      13096.45       374.35 o                         
  15   7   3        820.95        560.38       142.06 o                         
  17   7   3      24427.73      24726.28       665.58 o                         
  19   7   3       5116.06       5420.80       303.84 o                         
  21   7   3       3829.52       3321.71       264.21 o                         
  23   7   3        622.58        598.40       162.87 o                         
  25   7   3       7751.88       7703.09       389.62 o                         
  27   7   3       8652.85       8950.82       498.74 o                         
  29   7   3        678.58        634.67       175.26 o                         
  31   7   3       2376.55       2261.65       270.66 o                         
  33   7   3       4047.71       3479.47       325.51 o                         
  35   7   3       4547.14       3741.36       342.63 o                         
  37   7   3        544.02        512.59       212.01 o                         
  39   7   3       3376.45       3376.26       347.30 o                         
   1   9   3      25330.28      25313.58       446.61 o                         
   3   9   3       4830.75       4756.48       174.04 o                         
   5   9   3       2496.34       2494.90       133.35 o                         
   7   9   3      19483.58      19588.67       416.75 o                         
   9   9   3      41334.84      40262.65       692.24 o                         
  11   9   3      12709.19      12983.65       324.70 o                         
  13   9   3      30995.69      31779.93       654.54 o                         
  15   9   3      14643.20      13985.96       389.77 o                         
  17   9   3       9576.57       9612.74       401.22 o                         
  19   9   3       2513.18       2714.82       237.34 o                         
  21   9   3       3038.49       2994.15       252.95 o                         
  23   9   3       7445.04       7835.85       676.94 o                         
  25   9   3       2263.95       2357.09       254.08 o                         
  27   9   3       3008.73       2553.77       267.83 o                         
  29   9   3       4921.92       5273.12       358.30 o                         
  31   9   3       5437.44       5922.75       383.36 o                         
  33   9   3       2260.08       2290.29       282.80 o                         
  35   9   3       5527.71       5495.59       397.79 o                         
  37   9   3       3611.56       3452.48       343.26 o                         
  39   9   3       1702.39       1663.98       287.85 o                         
   1  11   3      28797.99      28761.50       536.61 o                         
   3  11   3      10598.79      10723.88       254.90 o                         
   5  11   3      17937.73      18581.55       390.51 o                         
   7  11   3      26033.05      26556.70       516.90 o                         
   9  11   3       4172.22       4069.59       191.54 o                         
  11  11   3       9018.78       9061.02       275.05 o                         
  13  11   3       6305.23       6798.51       272.22 o                         
  15  11   3       9302.40       9811.94       335.00 o                         
  17  11   3       3637.43       3349.40       386.33 o                         
  19  11   3       2458.26       2595.24       259.78 o                         
  21  11   3       4083.08       4080.41       290.25 o                         
  23  11   3       4381.90       4368.28       309.89 o                         
  25  11   3       2118.32       2206.23       291.91 o                         
  27  11   3       8363.64       7190.17       401.07 o                         
  29  11   3       1129.28        925.15       196.01 o                         
  31  11   3       3294.46       3718.17       322.21 o                         
  33  11   3       2417.41       2408.83       285.58 o                         
  35  11   3       1746.11       1600.87       260.47 o                         
  37  11   3       5420.70       5760.28       405.26 o                         
  39  11   3       1180.29       1062.24       310.94 o                         
   1  13   3      13133.23      13454.21       333.19 o                         
   3  13   3      53013.58      55428.98       882.60 o                         
   5  13   3      13210.84      13766.16       302.18 o                         
   7  13   3       4534.77       4933.06       205.49 o                         
   9  13   3       9974.08       9971.80       288.82 o                         
  11  13   3      16543.24      16366.25       388.65 o                         
  13  13   3       1135.21       1277.09       179.63 o                         
  15  13   3       4622.37       4465.23       240.49 o                         
  17  13   3        161.95        115.23       102.42 o                         
  19  13   3       2663.07       2979.71       249.52 o                         
  21  13   3       4320.14       4515.21       305.34 o                         
  23  13   3       2820.80       2849.78       286.10 o                         
  25  13   3       1138.40       1027.36       194.89 o                         
  27  13   3       3483.36       3898.64       317.04 o                         
  29  13   3       1308.63       1264.63       224.56 o                         
  31  13   3       1434.33       1534.93       242.93 o                         
  33  13   3       4125.29       4317.66       354.96 o                         
  35  13   3       5999.14       5395.61       401.81 o                         
  37  13   3        498.72        717.72       221.12 o                         
   1  15   3      31532.72      30717.51       577.55 o                         
   3  15   3       3723.90       4098.90       191.52 o                         
   5  15   3      22328.76      21849.81       524.22 o                         
   7  15   3      26098.25      25577.47       503.88 o                         
   9  15   3       5639.71       6145.96       237.07 o                         
  11  15   3       5041.49       5566.71       229.50 o                         
  13  15   3       5592.35       5916.56       265.78 o                         
  15  15   3      15385.67      15775.70       430.08 o                         
  17  15   3      34892.25      35475.21       759.79 o                         
  19  15   3       5936.32       5152.18       316.91 o                         
  21  15   3      11196.20      11742.13       449.64 o                         
  23  15   3       5745.21       5974.63       556.88 o                         
  25  15   3       3382.64       3399.19       291.37 o                         
  27  15   3       3276.00       2978.55       353.75 o                         
  29  15   3       3221.34       3356.97       304.87 o                         
  31  15   3       5499.31       5686.25       515.66 o                         
  33  15   3        674.98        536.93       198.74 o                         
  35  15   3         79.20         66.14       188.12 o                         
  37  15   3       4775.82       4369.14       751.11 o                         
   1  17   3      11793.27      11603.00       316.19 o                         
   3  17   3      40507.64      39393.84       702.32 o                         
   5  17   3       6413.48       6369.61       271.35 o                         
   7  17   3       9177.30       9661.24       411.93 o                         
   9  17   3      21255.51      20672.15       468.72 o                         
  11  17   3       5259.12       5659.73       233.86 o                         
  13  17   3        400.28        494.30       118.59 o                         
  15  17   3       3996.39       3679.15       232.71 o                         
  17  17   3      23794.95      24230.37       589.61 o                         
  19  17   3      12174.12      12585.16       417.75 o                         
  21  17   3       2986.88       3668.58       290.96 o                         
  23  17   3       2407.59       2671.35       265.72 o                         
  25  17   3       4229.94       4483.80       326.61 o                         
  27  17   3      12001.04      11586.03       498.69 o                         
  29  17   3        125.72        187.61       166.12 o                         
  31  17   3        477.76        279.95       176.71 o                         
  33  17   3       1736.93       1804.17       334.05 o                         
  35  17   3       1490.72       1401.32       265.66 o                         
  37  17   3         97.96        -60.37       303.72 o                         
   1  19   3      10419.73      10407.06       306.86 o                         
   3  19   3      17851.46      17601.96       459.34 o                         
   5  19   3       5254.50       5364.43       254.99 o                         
   7  19   3      24658.28      24335.03       566.37 o                         
   9  19   3      10119.88       9288.28       334.61 o                         
  11  19   3        745.18        653.44       120.13 o                         
  13  19   3       8519.61       8979.13       333.65 o                         
  15  19   3       4624.90       4944.26       266.14 o                         
  17  19   3      12915.18      13239.12       420.15 o                         
  19  19   3        169.33        148.05       122.01 o                         
  21  19   3       9117.46       9557.69       428.64 o                         
  23  19   3       4258.16       4711.15       329.54 o                         
  25  19   3       1718.04       1547.76       230.27 o                         
  27  19   3       7414.43       7720.35       426.04 o                         
  29  19   3       3182.46       3612.80       325.38 o                         
  31  19   3       2638.59       2859.78       306.08 o                         
  33  19   3        862.91        425.84       195.99 o                         
  35  19   3        537.20        565.04       265.19 o                         
   1  21   3       6047.05       5414.29       297.99 o                         
   3  21   3       5789.10       5225.98       260.18 o                         
   5  21   3       2699.70       2752.31       224.88 o                         
   7  21   3       7802.98       7875.71       314.49 o                         
   9  21   3       2323.75       2129.48       208.83 o                         
  11  21   3        428.01        363.26       122.94 o                         
  13  21   3      34614.86      35295.11       761.77 o                         
  15  21   3       7562.30       7794.15       330.38 o                         
  17  21   3        409.16        404.31       141.03 o                         
  19  21   3       4084.74       3967.79       260.09 o                         
  21  21   3      12303.43      12130.85       476.79 o                         
  23  21   3      13277.54      12906.77       509.37 o                         
  25  21   3       1691.98       1463.15       235.06 o                         
  27  21   3       3418.46       3245.31       312.22 o                         
  29  21   3       1059.49        838.49       239.13 o                         
  31  21   3       3887.85       3860.53       404.35 o                         
  33  21   3       1712.85       1222.39       296.74 o                         
  35  21   3        589.30        314.51       342.24 o                         
   1  23   3        380.47        410.04       134.44 o                         
   3  23   3      10247.15       9728.14       389.40 o                         
   5  23   3       5230.75       4976.66       296.97 o                         
   7  23   3      10179.77      10211.12       439.10 o                         
   9  23   3        405.06        293.56       131.93 o                         
  11  23   3      16828.00      16657.70       482.30 o                         
  13  23   3       6056.55       6528.67       353.46 o                         
  15  23   3       7879.42       8129.47       346.22 o                         
  17  23   3      17765.20      18865.87       589.03 o                         
  19  23   3       8835.37       8900.13       420.38 o                         
  21  23   3      13757.67      14120.37       609.79 o                         
  23  23   3       3941.59       3766.83       360.08 o                         
  25  23   3       1087.61        799.89       223.38 o                         
  27  23   3       8964.46       7761.55       507.58 o                         
  29  23   3       2089.50       2233.53       376.57 o                         
  31  23   3       2357.29       1842.60       318.66 o                         
  33  23   3       2873.99       2546.96       364.40 o                         
  35  23   3        327.71        478.74       365.83 o                         
   1  25   3       2083.57       1849.44       203.82 o                         
   3  25   3       6384.52       5553.85       318.77 o                         
   5  25   3       4324.91       3818.74       273.76 o                         
   7  25   3      19795.05      18937.08       639.86 o                         
   9  25   3       8953.00       8472.84       393.29 o                         
  11  25   3       2261.62       2179.73       262.19 o                         
  13  25   3       3411.75       4260.87       517.02 o                         
  15  25   3       5928.98       5425.73       394.80 o                         
  17  25   3       6601.58       5998.46       414.34 o                         
  19  25   3       9559.91       9350.22       432.28 o                         
  21  25   3       5713.57       6195.70       410.06 o                         
  23  25   3      11319.33      12436.19       584.75 o                         
  25  25   3        449.97        183.41       218.71 o                         
  27  25   3        429.73        552.80       222.08 o                         
  29  25   3         60.75        179.24       212.19 o                         
  31  25   3       6773.51       6474.24       503.41 o                         
  33  25   3        229.28        466.28       353.77 o                         
   1  27   3        164.68        121.42       118.18 o                         
   3  27   3       9273.15       9762.63       448.92 o                         
   5  27   3       5829.80       6075.86       346.86 o                         
   7  27   3       1190.75        929.92       177.75 o                         
   9  27   3       2532.53       2537.30       247.34 o                         
  11  27   3       3936.36       3773.79       584.45 o                         
  13  27   3       4849.66       4518.33       391.61 o                         
  15  27   3       1368.47       1048.44       226.84 o                         
  17  27   3       8983.49       9059.63       511.66 o                         
  19  27   3       6290.68       5833.65       426.78 o                         
  21  27   3       2593.36       2413.84       274.60 o                         
  23  27   3       2889.89       3036.36       298.50 o                         
  25  27   3       3342.64       2520.19       327.27 o                         
  27  27   3       2814.64       2856.11       372.04 o                         
  29  27   3        144.61        241.53       236.02 o                         
  31  27   3       2742.24       2899.14       384.71 o                         
   1  29   3       2276.46       2110.38       280.97 o                         
   3  29   3       2940.01       3000.76       336.65 o                         
   5  29   3       2867.61       3261.37       273.33 o                         
   7  29   3      11974.30      11688.41       459.54 o                         
   9  29   3      10933.12      10531.22       520.85 o                         
  11  29   3       3263.38       3357.00       360.78 o                         
  13  29   3       9773.48       9632.08       513.79 o                         
  15  29   3       1783.13       1765.86       276.14 o                         
  17  29   3       3323.95       4334.68       384.20 o                         
  19  29   3       2478.66       1863.33       284.29 o                         
  21  29   3       8271.92       6465.31       665.17 o                         
  23  29   3       2094.27       2123.87       309.26 o                         
  25  29   3        503.04        863.91       299.89 o                         
  27  29   3       1406.19       1435.41       303.16 o                         
  29  29   3       1218.06        934.67       272.02 o                         
  31  29   3       3049.83       2725.67       507.87 o                         
   1  31   3       1923.49       1504.02       211.16 o                         
   3  31   3       1999.62       2228.99       241.50 o                         
   5  31   3       1574.40       1514.49       213.89 o                         
   7  31   3      11598.43      11868.00       531.21 o                         
   9  31   3       6943.52       6798.77       385.75 o                         
  11  31   3       1698.79       1381.43       456.18 o                         
  13  31   3       6734.16       7049.01       466.89 o                         
  15  31   3        141.21        156.49       171.99 o                         
  17  31   3       3479.15       3397.50       358.44 o                         
  19  31   3        799.63        976.13       268.71 o                         
  21  31   3       2032.57       1961.27       368.39 o                         
  23  31   3       1137.14        655.84       253.27 o                         
  25  31   3        429.58        483.54       240.39 o                         
  27  31   3       3952.62       3692.53       407.41 o                         
  29  31   3       1461.90       1587.25       323.09 o                         
   1  33   3       3827.40       3493.80       293.02 o                         
   3  33   3       5374.25       5517.10       420.06 o                         
   5  33   3         51.69        160.02       142.48 o                         
   7  33   3      11257.80      11038.29       473.06 o                         
   9  33   3       4463.10       4267.05       376.69 o                         
  11  33   3       6099.59       6098.06       445.63 o                         
  13  33   3       4595.25       5237.64       417.22 o                         
  15  33   3        860.21        545.29       245.13 o                         
  17  33   3       2453.64       3267.02       517.07 o                         
  19  33   3       2585.38       2720.05       342.18 o                         
  21  33   3       1028.38        940.97       255.72 o                         
  23  33   3          7.34         50.81       190.41 o                         
  25  33   3       2280.90       1965.54       334.37 o                         
  27  33   3       3438.07       3183.61       475.50 o                         
   1  35   3       2518.05       2723.12       272.93 o                         
   3  35   3       2029.17       1906.74       285.52 o                         
   5  35   3       1070.01        779.42       186.29 o                         
   7  35   3       5241.25       5220.65       355.67 o                         
   9  35   3       3664.34       3633.38       393.13 o                         
  11  35   3       1444.89       1749.19       294.93 o                         
  13  35   3        400.43        592.87       218.50 o                         
  15  35   3       2384.82       2944.52       348.94 o                         
  17  35   3       1280.94        899.82       250.37 o                         
  19  35   3        488.55        407.77       231.44 o                         
  21  35   3        472.97        266.90       218.54 o                         
  23  35   3       2347.39       2383.19       472.92 o                         
  25  35   3       1761.99       1803.82       325.93 o                         
   1  37   3        508.02        374.03       161.99 o                         
   3  37   3       6166.30       5775.69       375.71 o                         
   5  37   3       1577.04       1560.78       244.41 o                         
   7  37   3        199.81        244.86       162.65 o                         
   9  37   3       1486.17       1401.69       275.48 o                         
  11  37   3       5247.65       5020.21       430.77 o                         
  13  37   3       3184.12       3355.08       460.13 o                         
  15  37   3        206.89        432.94       221.19 o                         
  17  37   3       2070.72       2060.70       323.84 o                         
  19  37   3       2271.34       1854.61       316.90 o                         
  21  37   3        881.21       1148.13       293.15 o                         
  23  37   3        622.65        506.84       257.76 o                         
   1  39   3       4642.21       4468.32       347.40 o                         
   3  39   3       1217.40       1208.56       221.14 o                         
   5  39   3       2662.27       2631.85       290.28 o                         
   7  39   3       3989.76       4646.37       416.76 o                         
   9  39   3       1794.99       2197.52       320.22 o                         
  11  39   3         74.88        278.23       196.68 o                         
  13  39   3       1679.45       1415.29       290.30 o                         
  15  39   3       1175.04       1289.67       323.06 o                         
  17  39   3        347.31        490.17       245.56 o                         
  19  39   3       1449.59       1502.03       317.80 o                         
  21  39   3       1720.92       2048.51       350.16 o                         
   1  41   3        378.35        394.69       190.62 o                         
   3  41   3        535.42        461.89       176.93 o                         
   5  41   3       3684.61       3627.70       426.09 o                         
   7  41   3        921.77        783.34       242.57 o                         
   9  41   3        592.13        657.38       245.49 o                         
  11  41   3        863.22        992.33       260.56 o                         
  13  41   3       1585.76       1594.67       309.98 o                         
  15  41   3       2113.36       1979.81       337.64 o                         
  17  41   3       2055.47       2118.52       354.70 o                         
   1  43   3        906.97        731.26       213.01 o                         
   3  43   3       1591.77       1478.92       259.22 o                         
   5  43   3       1055.81        607.65       238.23 o                         
   7  43   3         30.51        104.03       198.99 o                         
   9  43   3       3360.62       3540.27       495.10 o                         
  11  43   3       1711.80       2019.40       341.05 o                         
  13  43   3       1670.05        881.47       271.23 o                         
   1  45   3       2302.34       2199.72       296.71 o                         
   3  45   3        117.59        140.40       179.51 o                         
   5  45   3        927.95       1289.76       392.56 o                         
   7  45   3        846.94        447.40       306.75 o                         
   0   0   4      17296.93      17389.25       698.51 o                         
   4   0   4        841.22        888.50       180.43 o                         
   8   0   4      26187.79      27290.41      2438.95 o                         
  12   0   4      10462.18      11116.41       600.11 o                         
  16   0   4      13172.78      12968.77       700.70 o                         
  20   0   4      11263.50      10290.46       650.46 o                         
  24   0   4       8524.58       7615.22       606.03 o                         
  28   0   4       2553.40       2873.91       457.58 o                         
  32   0   4       5938.69       5620.68       586.68 o                         
   2   2   4       4956.66       5355.06       232.59 o                         
   4   2   4      21067.22      22179.99       441.93 o                         
   6   2   4       1017.51        871.75       144.04 o                         
   8   2   4       3917.11       3992.25       391.52 o                         
  10   2   4       3275.65       3135.05       252.66 o                         
  12   2   4      35341.76      36739.61       891.93 o                         
  14   2   4       4110.37       3988.48       332.20 o                         
  16   2   4      16874.17      16591.38       555.92 o                         
  18   2   4       1061.74        658.25       178.84 o                         
  20   2   4       8264.15       8331.39       424.33 o                         
  22   2   4        918.90        416.01       177.97 o                         
  24   2   4       6170.21       6170.65       394.53 o                         
  26   2   4        682.96        272.26       185.47 o                         
  28   2   4       6687.95       6435.97       422.74 o                         
  30   2   4        254.13        427.15       215.96 o                         
  32   2   4       3074.49       3056.35       400.05 o                         
  34   2   4        368.39        -24.62       199.39 o                         
   0   4   4      11771.70      11845.92       457.76 o                         
   2   4   4      11683.19      11799.46       328.69 o                         
   4   4   4        725.48        770.19       114.05 o                         
   6   4   4       2950.01       2896.93       184.42 o                         
   8   4   4      12605.92      13555.75       469.21 o                         
  10   4   4      17062.39      17589.20       546.61 o                         
  12   4   4       3243.91       3328.26       325.28 o                         
  14   4   4        143.86        240.63       182.35 o                         
  16   4   4       2152.06       2069.22       315.14 o                         
  18   4   4       3833.26       3627.67       296.10 o                         
  20   4   4       2147.10       2337.66       261.26 o                         
  22   4   4       1544.87       1409.10       235.09 o                         
  24   4   4       9665.50      10239.50       485.76 o                         
  26   4   4       2505.05       2676.47       301.84 o                         
  28   4   4       1615.55       1729.72       272.01 o                         
  30   4   4        134.46        217.58       198.09 o                         
  32   4   4       1573.54       1279.77       264.14 o                         
  34   4   4       1993.13       1537.70       280.95 o                         
   2   6   4      17693.53      18108.08       428.28 o                         
   4   6   4       6359.69       6682.60       284.96 o                         
   6   6   4      11012.95      11091.31       325.21 o                         
   8   6   4        162.12        177.88        98.45 o                         
  10   6   4       4530.43       5002.67       313.91 o                         
  12   6   4       8366.11       8670.33       400.22 o                         
  14   6   4      12261.61      12861.28       475.91 o                         
  16   6   4       8907.59       8609.01       442.84 o                         
  18   6   4       1490.22       1379.67       214.79 o                         
  20   6   4       7877.44       7765.57       593.09 o                         
  22   6   4       3652.99       3905.70       323.23 o                         
  24   6   4       4309.88       4365.71       347.80 o                         
  26   6   4       1056.15       1228.91       234.03 o                         
  28   6   4       4081.22       4189.17       365.13 o                         
  30   6   4       5830.03       6242.29       429.49 o                         
  32   6   4       2142.48       1936.81       289.38 o                         
  34   6   4        334.28        271.11       217.50 o                         
   0   8   4       3407.93       3143.61       269.41 o                         
   2   8   4      15854.33      16473.93       413.56 o                         
   4   8   4       1994.22       1919.63       178.42 o                         
   6   8   4      11174.56      11443.89       370.82 o                         
   8   8   4         92.52        132.83       107.68 o                         
  10   8   4      12213.39      12837.30       402.61 o                         
  12   8   4        251.06        156.07       122.00 o                         
  14   8   4      13417.11      13130.95       485.12 o                         
  16   8   4       2288.73       1957.08       237.43 o                         
  18   8   4      14578.38      15062.81       536.61 o                         
  20   8   4       2656.09       2540.76       275.03 o                         
  22   8   4       1308.07       1155.71       236.17 o                         
  24   8   4       7657.09       7947.38       440.69 o                         
  26   8   4      13848.44      15016.31       585.80 o                         
  28   8   4        673.71        585.34       217.94 o                         
  30   8   4       1560.07       1437.73       263.10 o                         
  32   8   4        287.36        180.54       196.37 o                         
  34   8   4       2567.74       2602.36       333.36 o                         
   2  10   4       7267.17       7363.78       275.53 o                         
   4  10   4        878.58       1218.54       158.61 o                         
   6  10   4       6949.76       7233.50       303.55 o                         
   8  10   4      14107.96      14761.70       436.77 o                         
  10  10   4      15150.47      14883.01       495.17 o                         
  12  10   4       1749.49       1673.31       188.43 o                         
  14  10   4       5287.18       5580.44       361.43 o                         
  16  10   4       3606.13       3360.33       280.91 o                         
  18  10   4       3997.98       4303.83       333.06 o                         
  20  10   4        543.75        383.41       173.06 o                         
  22  10   4      21819.88      24789.00       745.89 o                         
  24  10   4         64.98        308.58       174.47 o                         
  26  10   4        547.97        481.75       194.81 o                         
  28  10   4        961.83        621.27       212.15 o                         
  30  10   4       3570.25       3274.07       339.51 o                         
  32  10   4        491.52        498.46       214.63 o                         
  34  10   4        843.24        772.96       233.67 o                         
   0  12   4       1729.56       1564.09       220.93 o                         
   2  12   4       9156.93       9062.94       336.28 o                         
   4  12   4       2369.56       2255.53       195.66 o                         
   6  12   4      13589.20      13948.53       425.35 o                         
   8  12   4       1405.21       1499.19       174.19 o                         
  10  12   4      11121.70      11077.30       373.22 o                         
  12  12   4       6347.60       6095.10       337.65 o                         
  14  12   4       5257.76       5521.82       335.48 o                         
  16  12   4       3304.81       3430.73       291.39 o                         
  18  12   4      17784.37      18399.01       614.14 o                         
  20  12   4        468.16        234.49       169.35 o                         
  22  12   4       1053.11       1480.72       259.03 o                         
  24  12   4       1130.40        805.38       213.34 o                         
  26  12   4      10256.79      11108.59       525.02 o                         
  28  12   4        963.98        803.32       229.91 o                         
  30  12   4       1376.95       1131.20       252.05 o                         
  32  12   4         72.35         34.69       188.03 o                         
  34  12   4       5074.48       4292.56       538.98 o                         
   2  14   4       5883.32       5659.91       297.01 o                         
   4  14   4        476.12        243.22       117.26 o                         
   6  14   4       1789.26       1939.19       190.88 o                         
   8  14   4        815.31        830.65       150.15 o                         
  10  14   4       9349.08       9035.44       357.30 o                         
  12  14   4      11632.57      11374.17       399.16 o                         
  14  14   4       4010.21       4275.34       369.02 o                         
  16  14   4        522.77        491.26       174.04 o                         
  18  14   4       2384.60       2121.84       258.61 o                         
  20  14   4      12302.33      12455.28       789.65 o                         
  22  14   4       7225.92       7269.32       423.76 o                         
  24  14   4       4697.64       3798.64       339.35 o                         
  26  14   4        815.06        585.77       215.99 o                         
  28  14   4        435.60        259.65       187.40 o                         
  30  14   4       2912.98       2961.62       332.88 o                         
  32  14   4       1716.24       1563.74       285.90 o                         
   0  16   4        920.55        670.27       278.06 o                         
   2  16   4       9194.59       8635.31       345.12 o                         
   4  16   4       1639.98       1530.95       184.85 o                         
   6  16   4      11521.50      11406.36       394.36 o                         
   8  16   4       9527.91       9957.06       366.23 o                         
  10  16   4       5424.82       5744.17       297.20 o                         
  12  16   4       2018.59       1944.22       203.99 o                         
  14  16   4       1769.21       1349.67       260.98 o                         
  16  16   4      25360.02      25923.41       875.05 o                         
  18  16   4       7556.48       7957.45       506.62 o                         
  20  16   4       5761.53       5311.24       368.11 o                         
  22  16   4       1053.85       1071.69       229.32 o                         
  24  16   4       4234.17       5333.99       483.90 o                         
  26  16   4       3479.40       3123.61       333.14 o                         
  28  16   4       4189.85       3846.04       361.96 o                         
  30  16   4        646.71        445.15       215.13 o                         
  32  16   4       1191.38        895.86       255.26 o                         
   2  18   4       4691.76       4551.10       328.17 o                         
   4  18   4       6727.81       6331.69       310.74 o                         
   6  18   4       9327.62       9193.66       363.64 o                         
   8  18   4        386.09        379.43       137.26 o                         
  10  18   4        770.18        659.57       182.65 o                         
  12  18   4      14239.29      14438.95       468.57 o                         
  14  18   4       1245.48       1401.54       218.73 o                         
  16  18   4        185.16        613.95       215.48 o                         
  18  18   4       1515.08       1447.99       279.01 o                         
  20  18   4       8399.21       8497.96       532.92 o                         
  22  18   4       2315.85       2524.83       292.80 o                         
  24  18   4       3322.45       2960.77       315.31 o                         
  26  18   4        903.98        899.48       238.54 o                         
  28  18   4       3843.35       4160.30       373.88 o                         
  30  18   4         56.15        167.32       208.39 o                         
   0  20   4      13719.72      14360.94      1024.47 o                         
   2  20   4       9201.67       8647.89       449.97 o                         
   4  20   4       1292.07       1164.85       178.82 o                         
   6  20   4       1125.55       1180.98       170.44 o                         
   8  20   4       2326.29       2389.96       224.94 o                         
  10  20   4        651.43        546.86       169.16 o                         
  12  20   4       3788.32       3466.18       260.89 o                         
  14  20   4        431.27        414.69       171.74 o                         
  16  20   4      18765.80      18932.96       752.15 o                         
  18  20   4        565.80        569.33       224.81 o                         
  20  20   4       1497.88       2002.69       329.73 o                         
  22  20   4        310.38        391.61       216.55 o                         
  24  20   4       4201.17       3725.65       407.94 o                         
  26  20   4       2051.47       1868.70       278.76 o                         
  28  20   4       3156.01       3437.41       352.91 o                         
  30  20   4        250.92         45.12       205.11 o                         
   2  22   4         35.58         51.93       135.46 o                         
   4  22   4      18524.73      19516.76       543.21 o                         
   6  22   4       1951.29       2013.42       212.38 o                         
   8  22   4      12248.42      12729.37       440.07 o                         
  10  22   4       3397.55       3402.31       259.34 o                         
  12  22   4       7738.78       8186.43       373.52 o                         
  14  22   4       2637.65       2460.34       305.56 o                         
  16  22   4       2499.62       2632.85       281.47 o                         
  18  22   4       2242.45       2354.00       330.00 o                         
  20  22   4       7612.47       8012.97       529.69 o                         
  22  22   4       4987.11       4057.50       461.89 o                         
  24  22   4       4863.69       5000.43       451.38 o                         
  26  22   4         80.43        133.27       220.41 o                         
  28  22   4       1289.54        747.77       239.62 o                         
   0  24   4       9140.20       9328.61       620.04 o                         
   2  24   4       2483.09       2352.71       259.89 o                         
   4  24   4       4922.65       4796.09       294.84 o                         
   6  24   4       3598.82       3306.55       259.61 o                         
   8  24   4      16832.25      17521.99       536.15 o                         
  10  24   4        347.53        164.41       143.19 o                         
  12  24   4       3017.32       3024.15       264.26 o                         
  14  24   4        796.44        904.41       212.66 o                         
  16  24   4       5098.62       5501.71       380.34 o                         
  18  24   4       1416.86       1892.33       551.17 o                         
  20  24   4       1601.36       1220.98       270.47 o                         
  22  24   4        547.20        355.79       222.42 o                         
  24  24   4       1176.97       1152.37       291.39 o                         
  26  24   4       1212.93        547.29       241.26 o                         
  28  24   4       1226.29        799.94       339.85 o                         
   2  26   4       4952.51       5012.73       357.22 o                         
   4  26   4       6030.02       5722.51       480.76 o                         
   6  26   4       7127.27       6870.00       397.05 o                         
   8  26   4       9343.72       8702.36       446.58 o                         
  10  26   4        165.62        403.75       165.46 o                         
  12  26   4       5322.18       5321.92       898.06 o                         
  14  26   4       3455.53       3150.36       360.03 o                         
  16  26   4        943.32        961.17       257.99 o                         
  18  26   4       1334.33       1181.78       261.67 o                         
  20  26   4       1677.01       1858.89       398.56 o                         
  22  26   4       3833.69       4032.54      1202.14 o                         
  24  26   4        148.51         28.53       252.80 o                         
  26  26   4        206.37        157.31       288.69 o                         
   0  28   4       1236.71       1026.90       295.17 o                         
   2  28   4       3601.67       4008.64       329.04 o                         
   4  28   4       5191.73       5095.45       361.28 o                         
   6  28   4       5502.67       5091.11       360.85 o                         
   8  28   4       3782.86       3667.29       321.19 o                         
  10  28   4       9000.48       8374.18       460.27 o                         
  12  28   4       1544.51       2147.89       318.52 o                         
  14  28   4        468.78        679.31       235.47 o                         
  16  28   4        155.67        249.88       212.54 o                         
  18  28   4       2471.16       2312.99       348.68 o                         
  20  28   4        809.32        574.59       299.64 o                         
  22  28   4        484.27        309.13       280.69 o                         
  24  28   4         93.17       -229.02       246.84 o                         
   2  30   4       7061.81       6369.42       399.20 o                         
   4  30   4        720.82        630.20       197.00 o                         
   6  30   4       7248.58       7294.64       435.06 o                         
   8  30   4       2612.65       2611.78       316.69 o                         
  10  30   4       5258.48       4566.04       358.17 o                         
  12  30   4         98.61        115.68       188.10 o                         
  14  30   4       5118.54       4995.10       445.07 o                         
  16  30   4        541.96        737.89       302.68 o                         
  18  30   4        389.76        123.64       212.33 o                         
  20  30   4       1680.90       1158.19       364.75 o                         
  22  30   4       1558.35       1025.15       341.39 o                         
   0  32   4       3965.72       3840.57       475.11 o                         
   2  32   4       5739.70       5613.89       390.57 o                         
   4  32   4         48.88        105.72       158.50 o                         
   6  32   4       2417.46       2895.70       309.22 o                         
   8  32   4        671.69        408.88       192.98 o                         
  10  32   4       7077.35       7367.47       441.74 o                         
  12  32   4        531.25        265.09       222.07 o                         
  14  32   4        607.00        503.58       227.07 o                         
  16  32   4        609.02        493.97       231.31 o                         
  18  32   4       3268.76       4146.28       438.85 o                         
  20  32   4        658.46        600.27       269.68 o                         
   2  34   4       3736.89       3330.86       328.25 o                         
   4  34   4        468.35        660.01       214.48 o                         
   6  34   4       2683.19       2312.21       288.82 o                         
   8  34   4        457.37        376.55       204.17 o                         
  10  34   4        973.62       1316.29       288.27 o                         
  12  34   4       1156.46        868.47       276.78 o                         
  14  34   4       3598.58       3048.41       386.44 o                         
  16  34   4        405.61          2.22       219.30 o                         
  18  34   4        417.64        366.44       232.75 o                         
   0  36   4       4029.54       4283.48       523.10 o                         
   2  36   4       1460.98       1635.48       264.85 o                         
   4  36   4        275.78        180.60       217.32 o                         
   6  36   4       2287.98       1870.40       276.96 o                         
   8  36   4       4596.44       4736.91       389.08 o                         
  10  36   4        794.61       1203.70       299.25 o                         
  12  36   4        345.38        415.87       250.36 o                         
  14  36   4        668.53        711.94       268.62 o                         
  16  36   4        681.84        869.88       282.88 o                         
   2  38   4        888.11        640.45       232.04 o                         
   4  38   4       2529.95       2382.06       316.00 o                         
   6  38   4        306.68        375.79       218.84 o                         
   8  38   4         40.17        258.34       217.68 o                         
  10  38   4        675.91        639.26       264.10 o                         
  12  38   4       2434.08       2401.96       373.49 o                         
   0  40   4       3311.46       3410.65       507.49 o                         
   2  40   4        433.02        173.93       204.96 o                         
   4  40   4         30.80        130.93       202.25 o                         
   1   1   5       3227.87       2992.28       267.50 o                         
   3   1   5       2664.81       2944.07       402.60 o                         
   5   1   5       8190.28       8055.53       599.83 o                         
   7   1   5       2693.57       2302.61       376.37 o                         
   9   1   5       6404.49       6487.34       575.21 o                         
  11   1   5       4723.74       5353.42       472.72 o                         
  13   1   5       4525.51       4600.81       354.05 o                         
  15   1   5      11650.61      12311.98       530.76 o                         
  17   1   5        855.12        424.14       210.16 o                         
  19   1   5       2118.56       1970.49       283.21 o                         
  21   1   5        630.65        699.80       225.12 o                         
  23   1   5       1617.46       1665.78       428.16 o                         
  25   1   5       1858.14       1324.50       315.76 o                         
  27   1   5        256.12        106.66       222.78 o                         
   1   3   5       1166.09        976.94       236.66 o                         
   3   3   5       3323.00       3488.64       790.72 o                         
   5   3   5      15360.87      15949.54       799.20 o                         
   7   3   5        431.34        201.93       301.98 o                         
   9   3   5       4795.64       4572.71       396.61 o                         
  11   3   5       3450.28       3489.41       397.74 o                         
  13   3   5       1675.50        934.96       270.32 o                         
  15   3   5       3469.99       3580.69       328.28 o                         
  17   3   5        905.77        798.25       224.28 o                         
  19   3   5       1765.76       1571.70       265.57 o                         
  21   3   5       1482.52       1693.52       290.00 o                         
  23   3   5        415.82        317.79       247.60 o                         
  25   3   5       2182.22       2807.95       342.73 o                         
  27   3   5        564.49        350.28       233.84 o                         
   1   5   5      12721.80      12970.21       575.71 o                         
   3   5   5        937.16        736.13       224.82 o                         
   5   5   5       3688.63       3961.44       427.17 o                         
   7   5   5       1784.67       1960.77       295.81 o                         
   9   5   5      12606.41      12984.17       605.14 o                         
  11   5   5       1381.93       1061.59       271.67 o                         
  13   5   5       7667.47       7964.28       515.60 o                         
  15   5   5       8498.53       7761.98       627.61 o                         
  17   5   5        566.56        631.36       209.70 o                         
  19   5   5        582.10        368.11       202.99 o                         
  21   5   5       3548.45       2957.83       335.90 o                         
  23   5   5       3132.39       2684.80       325.34 o                         
  25   5   5        330.38        -10.15       216.53 o                         
  27   5   5        228.33        373.25       249.51 o                         
   1   7   5       2554.17       2808.00       393.07 o                         
   3   7   5        973.92       1185.16       221.70 o                         
   5   7   5       3502.55       3241.65       342.42 o                         
   7   7   5        509.85        390.26       207.24 o                         
   9   7   5       6644.59       7000.72       478.78 o                         
  11   7   5       1032.25       1433.01       359.50 o                         
  13   7   5       4599.37       4584.06       413.73 o                         
  15   7   5        132.17        216.57       222.95 o                         
  17   7   5       3366.46       3359.36       388.09 o                         
  19   7   5       2950.90       2964.80       379.77 o                         
  21   7   5       2089.32       2402.87       318.15 o                         
  23   7   5       1201.36       1201.75       272.24 o                         
  25   7   5        778.41       1122.06       268.76 o                         
  27   7   5       2402.57       2292.94       335.84 o                         
   1   9   5       8627.41       9390.97       880.89 o                         
   3   9   5       3553.48       3224.21       291.53 o                         
   5   9   5       1187.93       1466.02       233.35 o                         
   7   9   5       4053.63       3452.52       361.15 o                         
   9   9   5       6444.40       6842.02       509.87 o                         
  11   9   5        418.73        262.29       222.07 o                         
  13   9   5        634.67        856.86       256.51 o                         
  15   9   5        526.08        368.71       230.51 o                         
  17   9   5       1538.76       1330.90       300.89 o                         
  19   9   5       2454.30       2083.23       345.84 o                         
  21   9   5       2317.12       2268.01       397.04 o                         
  23   9   5       2330.85       1705.70       295.94 o                         
  25   9   5        312.83        -87.01       207.02 o                         
   1  11   5       3698.11       3684.59       302.62 o                         
   3  11   5       1824.03       1974.93       249.27 o                         
   5  11   5      13296.18      12995.50       514.99 o                         
   7  11   5       9306.42       9563.35       543.07 o                         
   9  11   5       5834.91       5763.30       446.40 o                         
  11  11   5        875.08        927.11       256.80 o                         
  13  11   5        131.22        220.44       220.68 o                         
  15  11   5       2420.57       1924.34       324.45 o                         
  17  11   5        177.04        321.78       236.59 o                         
  19  11   5       5957.79       5463.22       478.48 o                         
  21  11   5        826.76        593.90       280.08 o                         
  23  11   5       1800.53       1259.00       323.39 o                         
  25  11   5       3009.56       3205.71       417.35 o                         
   1  13   5       5914.70       5965.54       372.57 o                         
   3  13   5       2745.81       3036.28       290.91 o                         
   5  13   5       6026.32       6799.29       353.51 o                         
   7  13   5        570.39        523.17       197.57 o                         
   9  13   5       1185.54        978.04       258.24 o                         
  11  13   5       1434.91       1315.15       286.26 o                         
  13  13   5        436.62        549.91       243.08 o                         
  15  13   5       2317.84       2610.59       437.93 o                         
  17  13   5       1536.28       1340.72       308.77 o                         
  19  13   5       6287.77       5927.22       498.05 o                         
  21  13   5       1979.84       2058.64       352.01 o                         
  23  13   5       1098.91        694.49       291.67 o                         
  25  13   5        982.82        937.49       311.56 o                         
   1  15   5       8468.67       8165.60       430.92 o                         
   3  15   5       1045.95        547.42       196.52 o                         
   5  15   5       4247.36       4908.23       350.65 o                         
   7  15   5       2789.55       2585.45       252.38 o                         
   9  15   5       2064.82       1911.70       316.39 o                         
  11  15   5        110.71        106.61       202.43 o                         
  13  15   5        690.88        589.83       232.30 o                         
  15  15   5       1280.06       1483.22       300.13 o                         
  17  15   5       1161.84       1234.47       308.08 o                         
  19  15   5       1468.12       1091.53       299.36 o                         
  21  15   5       1275.43       1175.19       321.94 o                         
  23  15   5       2670.31       2541.74       386.75 o                         
   1  17   5       1425.02       1658.91       247.55 o                         
   3  17   5       3689.83       3789.70       324.45 o                         
   5  17   5       4360.92       4352.38       338.58 o                         
   7  17   5       2087.96       1935.64       235.62 o                         
   9  17   5       1373.55       1171.28       236.77 o                         
  11  17   5       2333.90       2342.88       342.71 o                         
  13  17   5       4862.61       4938.41       450.59 o                         
  15  17   5        505.86        292.39       237.42 o                         
  17  17   5       2187.35       1888.71       347.06 o                         
  19  17   5       1120.04       1081.24       306.47 o                         
  21  17   5       1109.60        717.24       301.80 o                         
  23  17   5        395.45        276.74       269.46 o                         
   1  19   5       4577.90       4881.20       359.81 o                         
   3  19   5       4442.49       4795.20       356.35 o                         
   5  19   5        247.29         46.51       171.60 o                         
   7  19   5       1617.31       1553.56       225.38 o                         
   9  19   5       1407.93        972.48       200.58 o                         
  11  19   5        756.06        536.97       205.38 o                         
  13  19   5       1841.31       1976.80       338.79 o                         
  15  19   5       1571.75       1486.46       312.90 o                         
  17  19   5       4633.50       3874.42       433.05 o                         
  19  19   5        720.48        669.63       287.02 o                         
  21  19   5       2148.64       2106.12       368.27 o                         
   1  21   5       1503.92       1868.59       269.66 o                         
   3  21   5       2261.46       2312.20       286.84 o                         
   5  21   5       2464.91       2437.49       293.37 o                         
   7  21   5       4035.77       3650.39       334.48 o                         
   9  21   5       4370.45       3692.95       303.75 o                         
  11  21   5       1458.74       1829.69       278.67 o                         
  13  21   5       3727.82       3117.96       643.49 o                         
  15  21   5        881.29        740.33       550.27 o                         
  17  21   5       2255.21       2266.00       363.82 o                         
  19  21   5       1365.95       1261.54       311.94 o                         
  21  21   5        399.66         65.81       306.05 o                         
   1  23   5       1099.84       1132.68       233.21 o                         
   3  23   5        721.16        632.24       212.37 o                         
   5  23   5       3144.56       2966.34       313.74 o                         
   7  23   5       1769.69       1429.17       254.74 o                         
   9  23   5       1801.09       1821.72       240.58 o                         
  11  23   5       1417.64       1150.16       233.68 o                         
  13  23   5        357.97        495.71       253.27 o                         
  15  23   5        742.18        521.09       274.00 o                         
  17  23   5       2785.92       2376.43       376.92 o                         
  19  23   5       3434.47       3889.08       460.30 o                         
   1  25   5       1599.05       1490.52       269.82 o                         
   3  25   5        101.25         78.50       183.69 o                         
   5  25   5       1067.14       1178.27       244.51 o                         
   7  25   5       1610.80       1384.50       309.64 o                         
   9  25   5       2213.03       2431.37       308.83 o                         
  11  25   5         57.00         50.75       177.77 o                         
  13  25   5        448.30        203.42       260.13 o                         
  15  25   5       2407.39       2671.44       535.11 o                         
  17  25   5       1036.13        114.78       264.84 o                         
   1  27   5       3206.53       3330.68       357.46 o                         
   3  27   5       4199.00       3829.63       351.49 o                         
   5  27   5       2415.66       2259.70       298.75 o                         
   7  27   5        188.65        315.55       214.34 o                         
   9  27   5       1348.34       1003.93       245.82 o                         
  11  27   5       2242.83       1765.12       291.98 o                         
  13  27   5       4231.17       4148.95       570.51 o                         
   1  29   5       1613.74       1935.09       301.60 o                         
   3  29   5        789.70        661.45       234.97 o                         
   5  29   5       1287.15        929.66       250.06 o                         
   7  29   5        464.92        470.72       221.27 o                         
   9  29   5       1572.85       1270.33       287.64 o                         
  11  29   5        900.78        680.56       299.30 o                         
   1  31   5        567.80        668.62       234.12 o                         
   3  31   5        947.74        646.66       243.55 o                         
   5  31   5       2431.26       2594.25       321.97 o                         
   6   0   6       3082.23       3108.52       695.25 o                         
  10   0   6       3629.07       2858.08       690.54 o                         
  14   0   6       2199.45       1421.76       598.93 o                         
   4   2   6       1587.84        952.55       515.88 o                         
   6   2   6        938.00        542.71       336.29 o                         
   8   2   6        239.24         20.95       300.94 o                         
  10   2   6       4540.50       4451.94       795.00 o                         
  12   2   6        528.62        248.00       328.59 o                         
   4   4   6       4004.91       2898.75       673.42 o                         
   6   4   6       4279.86       2864.93       676.42 o                         
   8   4   6          5.06       -224.55       294.23 o                         
  10   4   6        882.95        193.96       308.45 o                         
  12   4   6       1046.35        793.55       355.05 o                         
   2   6   6       2431.52       2148.69       605.35 o                         
   4   6   6        249.01        163.54       425.54 o                         
   6   6   6        710.10        600.64       462.79 o                         
   8   6   6       1585.55       1334.04       649.45 o                         
  10   6   6       3591.95       3148.65       503.70 o                         
  12   6   6        569.81        429.78       347.05 o                         
   2   8   6         25.50        125.86       435.39 o                         
   4   8   6       2748.69       2351.62       633.18 o                         
   6   8   6        740.58        669.14       490.19 o                         
   8   8   6        103.00        234.25       331.14 o                         
  10   8   6       1714.53       1888.91       442.42 o                         
  12   8   6       3430.05       3174.43       517.72 o                         
   0  10   6       6344.40       6497.46       887.48 o                         
   2  10   6        125.80         41.53       397.72 o                         
   4  10   6         34.61        -12.84       407.56 o                         
   6  10   6        541.44        533.00       454.23 o                         
   8  10   6       4977.99       4827.39       830.97 o                         
  10  10   6        437.24        267.81       324.61 o                         
   2  12   6        464.66        145.56       447.81 o                         
   4  12   6       5586.28       4854.79       814.70 o                         
   6  12   6        268.42        -53.94       416.12 o                         
   8  12   6        651.51        880.20       512.02 o                         
   0  14   6       2433.67       2330.21       641.31 o                         
   2  14   6       1052.93        674.70       515.02 o                         
   4  14   6        905.80        153.26       470.07 o                         
   6  14   6        728.03        323.22       466.64 o                         
                                                                                
